# Supplementary material for: GenomePAM directs PAM characterization and engineering of CRISPR-Cas nucleases using mammalian genome repeats
Source: Nat Biomed Eng. 2025 Aug 13;10(2):231–44. doi: 10.1038/s41551-025-01464-y (PMC12812445; doi:10.1038/s41551-025-01464-y)
Supplement: Supplementary file 6 — Statistical source data. [file 41551_2025_1464_MOESM6_ESM.xlsx]

## Sheet: RuCas12a 20sites InDel%
RFN2 site1	POLQ site1	POLQ site2	POLQ site3	TTR site1	TTR site2	TTR site3	DNMT1 site1	VEGFA site1	HBB site1	HBB site2	CFTR site1	CFTR site2	EXM1 site1	EXM1 site2	CD34 site1	CD34 site2	CD34 site3	LPA site1	LPA site2
19.84	28.63	12.99	36.09	21.47	22.07	10.49	15.11	11.96	15.54	12.88	22.65	16.27	19.7	15.56	15.18	12.6	24.67	3.32	10.24
20.56	31	24.14	41.96	24.82	25.35	12.05	16.67	12.19	15.11	11.54	22.91	16.57	20.18	17.05	16	12.15	22.94	3.61	11.63
18.76	34.77	24.18	43.64	21.91	23.48	12.19	16.48	12.31	13.71	11.05	21.97	15.42	18.85	17.74	12.85	10.12	22.05	3.21	8.57

## Sheet: TiCas9 20sites InDel%
CD34 site1	CD34 site2	CD34 site3	CD34 site4	CD34 site5	CD34 site6	CD34 site7	CFTR site1	CFTR site2	CFTR site3	CFTR site4	EMX1 site1	EMX1 site2	EMX1 site3	POLQ site1	POLQ site2	POLQ site3	POLQ site4	POLQ site5	POLQ site6
5.9517	29.4522	11.5941	1.99696	0.562887	12.2021	0.270531	19.5886	9.43818	19.9669	12.0532	0.970498	12.1477	3.98008	14.6561	4.71596	24.8325	14.8802	16.3663	7.88157
6.92141	29.4376	11.6465	2.27232	0.654744	10.0515	0.282362	19.7266	9.56091	19.3819	10.8086	0.925725	13.6107	4.08008	15.1115	4.41894	28.2591	15.4592	15.6117	8.58463
6.27575	30.6367	13.2026	2.53911	0.667603	11.8659	0.265128	19.038	9.27746	18.7928	10.5439	0.962087	13.5736	4.27746	17.3741	4.50581	23.6695	16.0868	17.5279	8.51405
