# Supplementary material for: GenomePAM directs PAM characterization and engineering of CRISPR-Cas nucleases using mammalian genome repeats
Source: Nat Biomed Eng. 2025 Aug 13;10(2):231–44. doi: 10.1038/s41551-025-01464-y (PMC12812445; doi:10.1038/s41551-025-01464-y)
Supplement: Supplementary file 7 — Statistical source data. [file 41551_2025_1464_MOESM7_ESM.xlsx]

## Sheet: TiCas9 WT K1315Q InDel%
	WT			K1315Q
RFN2-TATACT-T2	8.19523	7.30698	7.80512	1.7908	2.13722	2.3741
RFN2-GATACT-T3	5.37604	5.12201	5.53745	1.53061	1.60514	1.1738
RFN2-CATACT-T4	4.93562	4.98837	5.14288	0.546288	0.378344	0.434329
RFN2-AATACT-T6	2.79089	2.71643	2.69459	1.62147	1.64633	1.53117
RFN2-AATATT-T1	0.005219	0.005359	0.002497	0.528129	0.549815	0.487859
RFN2-TATATT-T3	0.000588	0.000834	0.000648	0.123231	0.114759	0.11449
RFN2-TATATT-T5	0.005783	0.004683	0.002231	0.116225	0.074327	0.101189
RFN2-AATATT-T6	0.002273	0.003062	0.004723	0.08198	0.07913	0.139264
RFN2-GATAGT-T2	0.513209	0.50371	0.493452	11.112	10.7641	10.6233
RFN2-GATAGT-T3	0.036636	0.043277	0.052482	3.60271	3.63357	3.50828
RFN2-GATAGT-T4	0.058352	0.059568	0.064899	1.45243	1.76157	1.61722
RFN2-TATAGT-T6	0.015288	0.014999	0.014787	0.835866	0.710748	0.530105
RFN2-GATAAT-T2	0.013833	0.011875	0.014495	0.142897	0.096766	0.083368
RFN2-GATAAT-T3	0.034347	0.043345	0.024469	0.363792	0.430125	0.394416
RFN2-TATAAT-T5	0.004217	0.005771	0.006241	0.21316	0.212014	0.192078
RFN2-AATAAT-T6	0.003634	0.008308	0.009508	0.195886	0.292431	0.296615
