# Supplementary material for: GenomePAM directs PAM characterization and engineering of CRISPR-Cas nucleases using mammalian genome repeats
Source: Nat Biomed Eng. 2025 Aug 13;10(2):231–44. doi: 10.1038/s41551-025-01464-y (PMC12812445; doi:10.1038/s41551-025-01464-y)
Supplement: Supplementary file 8 — Statistical source data. [file 41551_2025_1464_MOESM8_ESM.xlsx]

## Sheet: summary of 7 Cas variants
cas9 variant	spacer	summary	0	100000	200000	300000	400000	500000	600000	700000	800000	900000	1000000
xCas9	Rep-1	Pefect Matched	0	75.22	90.33	96.67	101.78	106	108.11	111.22	112.33	114.44	116.56
xCas9	Rep-1	Mismatched	0	118.22	143.56	157	166.67	176	182.22	186.89	191.67	196.33	199.44
eSpCas9	Rep-1	Pefect Matched	0	381.11	415.22	426	432.44	438	443.22	445.89	449.56	452.33	453.56
eSpCas9	Rep-1	Mismatched	0	262	318.78	345	360.33	370.22	381.44	389	395.22	400.33	406.33
SpCas9_WT	Rep-1	Pefect Matched	0	390.89	602.89	726.56	803.44	862.67	899.89	930	956.89	978.56	997.22
SpCas9_WT	Rep-1	Mismatched	0	2440	4104.67	5087.11	5744.44	6203.44	6555.11	6833.78	7051.56	7228.33	7381.11
SpCas9_Hypa	Rep-1	Pefect Matched	0	195.78	225.56	237.44	247.11	253.22	259.44	264	268.89	272.67	275.11
SpCas9_Hypa	Rep-1	Mismatched	0	212.89	243.11	258.22	267	273.78	278.67	282.56	285.44	288	292.78
SpCas9_HF1	Rep-1	Pefect Matched	0	215.33	244.56	256.33	263.89	270.11	276	280.44	284.11	288	291.78
SpCas9_HF1	Rep-1	Mismatched	0	181.67	208.44	220.56	228.11	234.89	240.33	243.44	246.78	250.44	253.67
Sniper	Rep-1	Pefect Matched	0	320.67	388.44	416.44	435	445.56	452.22	459.22	465.56	470.67	474
Sniper	Rep-1	Mismatched	0	1241.11	1685.22	1902.56	2023.78	2114.78	2180.11	2225.22	2265.22	2302.67	2339.33
Sniper2L	Rep-1	Pefect Matched	0	467.89	609	674.89	715.89	745.56	762.89	779.67	793.44	805.56	812.33
Sniper2L	Rep-1	Mismatched	0	1675.78	2400.78	2765.78	2989.11	3137.67	3243.11	3330.89	3396.78	3448.67	3492.33
xCas9	Rep-3	Pefect Matched	0	239.56	310.44	342.22	362.56	376.89	387.89	397.78	406.44	413.33	418
xCas9	Rep-3	Mismatched	0	759.22	1054.89	1205.56	1307.44	1383.22	1439.11	1486.67	1532.78	1569.67	1605.33
eSpCas9	Rep-3	Pefect Matched	0	475.22	609.78	678.56	716.22	740.22	759.33	772.78	786.78	795.89	804
eSpCas9	Rep-3	Mismatched	0	856.11	1187.11	1363.67	1478.89	1557.22	1617.89	1672.89	1718.11	1754.11	1785.44
SpCas9_WT	Rep-3	Pefect Matched	0	421.44	673.78	811	902.89	962.56	1005.56	1039.78	1065	1087	1103.22
SpCas9_WT	Rep-3	Mismatched	0	3231	5566.11	6987.44	7952.22	8634.56	9153.44	9559.22	9897	10177.2	10412.2
SpCas9_Hypa	Rep-3	Pefect Matched	0	253.44	305.44	332.22	346.78	356.89	365	370.67	377.56	380.89	384.56
SpCas9_Hypa	Rep-3	Mismatched	0	538.44	713.44	795.22	854.78	901.67	937.56	971.78	998.89	1024.22	1046.67
SpCas9_HF1	Rep-3	Pefect Matched	0	273.67	314.89	334.67	347.89	356.44	362.78	368.11	373	377.44	381.22
SpCas9_HF1	Rep-3	Mismatched	0	441.22	563.89	626.33	671.22	709.44	739.56	768.67	791.78	816.11	838.44
Sniper	Rep-3	Pefect Matched	0	312.22	416.67	468.33	499.89	524.89	541.78	554.22	564.67	573.89	584.11
Sniper	Rep-3	Mismatched	0	1946.22	2780.33	3187.22	3456.44	3642.33	3780.44	3888.22	3992.11	4069.44	4138.44
Sniper2L	Rep-3	Pefect Matched	0	510.67	719.56	820.11	877.22	916.67	948	970.67	985.33	999.11	1009.67
Sniper2L	Rep-3	Mismatched	0	2494.22	3665	4300.33	4701.11	4988.44	5194.78	5361.78	5492.89	5616.11	5710.78
