# Supplementary material for: GenomePAM directs PAM characterization and engineering of CRISPR-Cas nucleases using mammalian genome repeats
Source: Nat Biomed Eng. 2025 Aug 13;10(2):231–44. doi: 10.1038/s41551-025-01464-y (PMC12812445; doi:10.1038/s41551-025-01464-y)
Supplement: Supplementary file 9 — Statistical source data. [file 41551_2025_1464_MOESM9_ESM.xlsx]

## Sheet: HEK293T_1
#BED_Chromosome	BED_Min.Position	BED_Max.Position	BED_Name	Filename	WindowIndex	WindowChromosome	Position	WindowSequence	+.mi	-.mi	bi.sum.mi	bi.geometric_mean.mi	+.total	-.total	total.sum	total.geometric_mean	primer1.mi	primer2.mi	primer.geometric_mean	position.stdev	BED_Site_Name	BED_Score	BED_Site_Chromosome	Site_SubstitutionsOnly.Sequence	Site_SubstitutionsOnly.NumSubstitutions	Site_SubstitutionsOnly.Strand	Site_SubstitutionsOnly.Start	Site_SubstitutionsOnly.End	Site_GapsAllowed.Sequence	Site_GapsAllowed.Length	Site_GapsAllowed.Score	Site_GapsAllowed.Substitutions	Site_GapsAllowed.Insertions	Site_GapsAllowed.Deletions	Site_GapsAllowed.Strand	Site_GapsAllowed.Start	Site_GapsAllowed.End	Cell	Targetsite	TargetSequence	RealignedTargetSequence	range	type	gene
chr15	67840043	67840311	chr15_67840311_5362	Lib037_293T_8k_1.sam	14374	chr15	67840311	AGGCCCTCTTCCTGCCCGACCTTGGCGCGCGCTCGGCGCGCGGTCACGCT	2121	3241	5362	2621.862124521425	2364	3606	5970	2919.6890245366885	0	0	0	76.40289234006694																		None	Lib037_293T_8k_1	GTGAGCCACTGTGCCTGGCCNNNNNNNNNN	none
chr6	73520998	73521232	chr6_73521230_1991	Lib037_293T_8k_1.sam	36052	chr6	73521230	CTGCCCACTGACGGGCACCGGAGCCTCACGCATGCTCTTCTCCACCTCAG	880	1111	1991	988.7770223867462	977	1245	2222	1102.8893870193874	0	0	0	66.6044																		None	Lib037_293T_8k_1	GTGAGCCACTGTGCCTGGCCNNNNNNNNNN	none
chr13	80238323	80238332	chr13_80238332_305	Lib037_293T_8k_1.sam	11835	chr13	80238332	TACAGGCATGAGCCACTGTGCCTAGCCGGGAGAAGAGATTTCTTTTTTTT	209	96	305	141.6474496770062	232	113	345	161.91355718407277	0	0	0	2.9107081994288304	chr13_80238332_305	1	chr13	ATGAGCCACTGTGCCTAGCCGGGAGAAGAG	2	+	80238314	80238344										None	Lib037_293T_8k_1	GTGAGCCACTGTGCCTGGCCNNNNNNNNNN	none	chr13:80238315-80238344	Intergenic	LINC01080-SPRY2
chr12	110891366	110891377	chr12_110891371_205	Lib037_293T_8k_1.sam	10330	chr12	110891371	AAAACAAAAAAAATGCATTCCTGTCCAGGCACAGTGGCTCACACCTGTAA	20	185	205	60.8276	24	211	235	71.16178749862878	0	0	0	3.3819373146171707	chr12_110891371_205	1	chr12	GTGAGCCACTGTGCCTGGACAGGAATGCAT	1	-	110891358	110891388										None	Lib037_293T_8k_1	GTGAGCCACTGTGCCTGGCCNNNNNNNNNN	none	chr12:110891359-110891388	Intron	CCDC63
chr16	30796463	30796477	chr16_30796473_184	Lib037_293T_8k_1.sam	15953	chr16	30796473	TACAGGCATGAGCCACTGCACCTGGCCAGGGGTTGAGTTTTGTAAAGGTA	116	68	184	88.81441324469807	134	79	213	102.88828893513586	0	0	0	4.268749491621899	chr16_30796473_184	1	chr16	ATGAGCCACTGCACCTGGCCAGGGGTTGAG	3	+	30796455	30796485										None	Lib037_293T_8k_1	GTGAGCCACTGTGCCTGGCCNNNNNNNNNN	none	chr16:30796456-30796485	Intergenic	ZNF629-BCL7C
chr22	18018907	18018919	chr22_18018912_160	Lib037_293T_8k_1.sam	27038	chr22	18018912	TTCTTTTTAAAATGGCCCACCTGGCCAGGCACAGTGGCTCACGCCTATAA	52	108	160	74.93997598078077	59	117	176	83.08429454475737	0	0	0	3.7043517951488116	chr22_18018912_160	1	chr22	GTGAGCCACTGTGCCTGGCCAGGTGGGCCA	0	-	18018899	18018929										None	Lib037_293T_8k_1	GTGAGCCACTGTGCCTGGCCNNNNNNNNNN	none	chr22:18018900-18018929	Intron	MICAL3
chr1	228191741	228191751	chr1_228191747_158	Lib037_293T_8k_1.sam	4008	chr1	228191747	TACAGGCGTGAGCCACTGTGCCTGGCCTGGTACAAGGTAATTTCTCATTG	114	44	158	70.8237	134	52	186	83.47454701883683	0	0	0	2.912795049432761	chr1_228191747_158	1	chr1	GTGAGCCACTGTGCCTGGCCTGGTACAAGG	0	+	228191729	228191759										None	Lib037_293T_8k_1	GTGAGCCACTGTGCCTGGCCNNNNNNNNNN	none	chr1:228191730-228191759	Intergenic	IBA57-OBSCN-AS1
chr1	62086098	62086113	chr1_62086111_151	Lib037_293T_8k_1.sam	1613	chr1	62086111	TACAGGCATGAGCCACTGTGCCTGGCCAGGATGATTGATTTTTCATTATT	78	73	151	75.45859791965393	81	86	167	83.46256645946133	0	0	0	4.363484845854286	chr1_62086111_151	1	chr1	ATGAGCCACTGTGCCTGGCCAGGATGATTG	1	+	62086093	62086123										None	Lib037_293T_8k_1	GTGAGCCACTGTGCCTGGCCNNNNNNNNNN	none	chr1:62086094-62086123	Intron	PATJ
chr2	99342922	99342936	chr2_99342931_147	Lib037_293T_8k_1.sam	23471	chr2	99342931	TACAGGTGTGAGCCACTGTGCCTGGCCTGGGTTGTCTTTTTCTTTCTTTC	118	29	147	58.497863208838666	136	36	172	69.9714	0	0	0	4.031128874149275	chr2_99342931_147	1	chr2	GTGAGCCACTGTGCCTGGCCTGGGTTGTCT	0	+	99342913	99342943										None	Lib037_293T_8k_1	GTGAGCCACTGTGCCTGGCCNNNNNNNNNN	none	chr2:99342914-99342943	Exon	EIF5B
chr17	35581836	35581840	chr17_35581840_145	Lib037_293T_8k_1.sam	17751	chr17	35581840	TACAGGCGTGAGCCACCGTGCCTGGCCAGGTTTATATTTTTTTAAAGATG	115	30	145	58.73670062235365	136	34	170	68	0	0	0	1.4142135623730951	chr17_35581840_145	1	chr17	GTGAGCCACCGTGCCTGGCCAGGTTTATAT	1	+	35581822	35581852										None	Lib037_293T_8k_1	GTGAGCCACTGTGCCTGGCCNNNNNNNNNN	none	chr17:35581823-35581852	Intergenic	PEX12-AP2B1
chr1	202886612	202886620	chr1_202886617_145	Lib037_293T_8k_1.sam	3549	chr1	202886617	AACAAAACAAAAGAAAGATCCTGGCCAGGCACGGTGGCTCATACCTGTAA	43	102	145	66.2269	54	123	177	81.49846624323675	0	0	0	2.947456530637899	chr1_202886617_145	1	chr1	ATGAGCCACCGTGCCTGGCCAGGATCTTTC	2	-	202886604	202886634										None	Lib037_293T_8k_1	GTGAGCCACTGTGCCTGGCCNNNNNNNNNN	none	chr1:202886605-202886634	Downstream	KLHL12
chr11	32950383	32950401	chr11_32950391_145	Lib037_293T_8k_1.sam	7121	chr11	32950391	TACAGGCATGAACCACTGTGCCTGGCCTGGCTTTCCCATTTTTATTTACT	109	36	145	62.6418	125	37	162	68.00735254367721	0	0	0	4.72123	chr11_32950391_145	1	chr11	ATGAACCACTGTGCCTGGCCTGGCTTTCCC	2	+	32950373	32950403										None	Lib037_293T_8k_1	GTGAGCCACTGTGCCTGGCCNNNNNNNNNN	none	chr11:32950374-32950403	Intron	QSER1
chr6	125989407	125989416	chr6_125989412_143	Lib037_293T_8k_1.sam	36654	chr6	125989412	TACAGGCATGAGCCACTGCGCCTGGCCAGGAGTTTGGATTTTTAGATATA	106	37	143	62.625873247404705	127	39	166	70.37755323965163	0	0	0	3.03315	chr6_125989412_143	1	chr6	ATGAGCCACTGCGCCTGGCCAGGAGTTTGG	2	+	125989394	125989424										None	Lib037_293T_8k_1	GTGAGCCACTGTGCCTGGCCNNNNNNNNNN	none	chr6:125989395-125989424	Exon	TRMT11
chr13	62346710	62346718	chr13_62346717_143	Lib037_293T_8k_1.sam	11479	chr13	62346717	TACAGGTGGGAGCCACTGTGCCTGGCCTGGCTTTACTTTTAACTAGTCTA	74	69	143	71.45628033979938	86	83	169	84.4867	0	0	0	2.4907993963089563	chr13_62346717_143	1	chr13	GGGAGCCACTGTGCCTGGCCTGGCTTTACT	1	+	62346699	62346729										None	Lib037_293T_8k_1	GTGAGCCACTGTGCCTGGCCNNNNNNNNNN	none	chr13:62346700-62346729	Intergenic	LINC00459-LINC00448
chrX	71280937	71280942	chrX_71280938_142	Lib037_293T_8k_1.sam	44522	chrX	71280938	TTTGATATTAAAAAGTAGTCCTGGCCAGGCACAGTGGCTCACGCTTGTAA	48	94	142	67.17142249498666	52	100	152	72.11102550927978	0	0	0	1.707825127659933	chrX_71280938_142	1	chrX	GTGAGCCACTGTGCCTGGCCAGGACTACTT	0	-	71280925	71280955										None	Lib037_293T_8k_1	GTGAGCCACTGTGCCTGGCCNNNNNNNNNN	none	chrX:71280926-71280955	Upstream	NONO
chr22	19867822	19867832	chr22_19867831_138	Lib037_293T_8k_1.sam	27079	chr22	19867831	TACAGGTGTGAGCCACTGTGCCTGGCCCGGAGTTGGCTTTTTCTTCTTTC	85	53	138	67.11929677819934	93	60	153	74.6994	0	0	0	3.303570832737446	chr22_19867831_138	1	chr22	GTGAGCCACTGTGCCTGGCCCGGAGTTGGC	0	+	19867813	19867843										None	Lib037_293T_8k_1	GTGAGCCACTGTGCCTGGCCNNNNNNNNNN	none	chr22:19867814-19867843	Intergenic	GNB1L-TXNRD2
chr13	74377588	74377595	chr13_74377592_138	Lib037_293T_8k_1.sam	11711	chr13	74377592	TACAGGCATGAGCCACCATGCCTGGCCTGGCTTCCTTCTTTTTCTGATTA	87	51	138	66.61080993352356	95	78	173	86.08135686662938	0	0	0	2.2669117514559076	chr13_74377592_138	1	chr13	ATGAGCCACCATGCCTGGCCTGGCTTCCTT	3	+	74377574	74377604										None	Lib037_293T_8k_1	GTGAGCCACTGTGCCTGGCCNNNNNNNNNN	none	chr13:74377575-74377604	Intergenic	LINC00402-LOC100288208
chr22	27812463	27812470	chr22_27812466_136	Lib037_293T_8k_1.sam	27292	chr22	27812466	TTATGCCAAATGAAATAATCCAGGCCAGGCACGGTGGCTCATGCCTGTAA	59	77	136	67.40178039191547	67	95	162	79.78095010715278	0	0	0	2.266911751455907	chr22_27812466_136	1	chr22	ATGAGCCACCGTGCCTGGCCTGGATTATTT	2	-	27812453	27812483										None	Lib037_293T_8k_1	GTGAGCCACTGTGCCTGGCCNNNNNNNNNN	none	chr22:27812454-27812483	Intergenic	MN1-PITPNB
chr1	113932667	113932694	chr1_113932676_136	Lib037_293T_8k_1.sam	2466	chr1	113932676	TACAGGCGTGAGCCACCATGCCTGGCCTGGATCGCCTTTTTCTCATCTCG	84	52	136	66.09084656743322	109	60	169	80.87026647662292	0	0	0	7.913108362117713	chr1_113932676_136	1	chr1	GTGAGCCACCATGCCTGGCCTGGATCGCCT	2	+	113932658	113932688										None	Lib037_293T_8k_1	GTGAGCCACTGTGCCTGGCCNNNNNNNNNN	none	chr1:113932659-113932688	Upstream	HIPK1-AS1
chr1	226617871	226617877	chr1_226617874_135	Lib037_293T_8k_1.sam	3970	chr1	226617874	ACAGCACACAGATAAAAGACCAGGCCAGGTACAGTGGCTCATGCCTATAA	70	65	135	67.45368781616021	78	75	153	76.48529270389177	0	0	0	2.165063509461097	chr1_226617874_135	1	chr1	ATGAGCCACTGTACCTGGCCTGGTCTTTTA	2	-	226617861	226617891										None	Lib037_293T_8k_1	GTGAGCCACTGTGCCTGGCCNNNNNNNNNN	none	chr1:226617862-226617891	Intergenic	STUM-ITPKB
chr12	56695528	56695534	chr12_56695533_134	Lib037_293T_8k_1.sam	9529	chr12	56695533	TACAGACATGAGTCACTGTGCCTGGCCTGGTGGACACATGTCTTGAGTGA	10	124	134	35.21363372331802	13	139	152	42.50882261366456	0	0	0	1.9720265943665387	chr12_56695533_134	1	chr12	ATGAGTCACTGTGCCTGGCCTGGTGGACAC	2	+	56695515	56695545										None	Lib037_293T_8k_1	GTGAGCCACTGTGCCTGGCCNNNNNNNNNN	none	chr12:56695516-56695545	Intergenic	PTGES3-NACA
chr3	50840061	50840070	chr3_50840064_131	Lib037_293T_8k_1.sam	28759	chr3	50840064	TACAGGTGTGAGCCACTGTGCCTGGCCGGGCTGTTTATTTTCTTATTGAG	113	18	131	45.09988913511872	127	20	147	50.39841267341661	0	0	0	2.770102775666474	chr3_50840064_131	1	chr3	GTGAGCCACTGTGCCTGGCCGGGCTGTTTA	0	+	50840046	50840076										None	Lib037_293T_8k_1	GTGAGCCACTGTGCCTGGCCNNNNNNNNNN	none	chr3:50840047-50840076	Exon	DOCK3
chr20	37320687	37320699	chr20_37320694_129	Lib037_293T_8k_1.sam	25924	chr20	37320694	TATAGGCGTGAGCCACTGTGCCTAGCCTGGATTTCCGTTTTGTGGTTTTT	93	36	129	57.86190456595773	108	40	148	65.72670690061993	0	0	0	3.4522988495984492	chr20_37320694_129	1	chr20	GTGAGCCACTGTGCCTAGCCTGGATTTCCG	1	+	37320676	37320706										None	Lib037_293T_8k_1	GTGAGCCACTGTGCCTGGCCNNNNNNNNNN	none	chr20:37320677-37320706	Downstream	MANBAL
chr17	17338482	17338494	chr17_17338490_129	Lib037_293T_8k_1.sam	17397	chr17	17338490	TTCAGGCATGAGCCACTGCGCCTGGCCTGGTTCTGTATTCTTATCCACTG	68	61	129	64.40496875241847	80	66	146	72.6636	0	0	0	3.3591592128513277	chr17_17338490_129	1	chr17	ATGAGCCACTGCGCCTGGCCTGGTTCTGTA	2	+	17338472	17338502										None	Lib037_293T_8k_1	GTGAGCCACTGTGCCTGGCCNNNNNNNNNN	none	chr17:17338473-17338502	Intron	NT5M
chr1	211203375	211203384	chr1_211203380_126	Lib037_293T_8k_1.sam	3695	chr1	211203380	AGGCCTCAGAAAAAACAACCCTGGCCAGGCGCAGTGGCTCACACCTGTAA	26	100	126	50.99019513592785	29	108	137	55.96427431853289	0	0	0	3.0101867865293537	chr1_211203380_126	1	chr1	GTGAGCCACTGCGCCTGGCCAGGGTTGTTT	1	-	211203367	211203397										None	Lib037_293T_8k_1	GTGAGCCACTGTGCCTGGCCNNNNNNNNNN	none	chr1:211203368-211203397	Intergenic	KCNH1-RCOR3
chr13	75646878	75646892	chr13_75646882_124	Lib037_293T_8k_1.sam	11745	chr13	75646882	TACAGGTGTGAGCCACCATGCCTGGCCTGGGTTTTATCTTAAGGTCTTTG	87	37	124	56.73623181001713	95	41	136	62.4099	0	0	0	4.890466917040404	chr13_75646882_124	1	chr13	GTGAGCCACCATGCCTGGCCTGGGTTTTAT	2	+	75646864	75646894										None	Lib037_293T_8k_1	GTGAGCCACTGTGCCTGGCCNNNNNNNNNN	none	chr13:75646865-75646894	Exon	LMO7
chr11	118595139	118595153	chr11_118595148_124	Lib037_293T_8k_1.sam	8374	chr11	118595148	TACAGGCGTGAGCCACTGCACCTGGCCTGGAGCTGTTTTTAGATGTTGGT	68	56	124	61.70899448216605	74	64	138	68.81860213634101	0	0	0	4.290473547908916	chr11_118595148_124	1	chr11	GTGAGCCACTGCACCTGGCCTGGAGCTGTT	2	+	118595130	118595160										None	Lib037_293T_8k_1	GTGAGCCACTGTGCCTGGCCNNNNNNNNNN	none	chr11:118595131-118595160	Intron	ARCN1
chr9	70434113	70434119	chr9_70434119_123	Lib037_293T_8k_1.sam	42255	chr9	70434119	CAGAGGTGTGAGCCACTGTGCCCGGCCTGGGTTCTCTATTCTGTTCCTTG	94	29	123	52.21110992882645	115	32	147	60.663003552412405	0	0	0	2.277608394786075	chr9_70434119_123	1	chr9	GTGAGCCACTGTGCCCGGCCTGGGTTCTCT	1	+	70434101	70434131										None	Lib037_293T_8k_1	GTGAGCCACTGTGCCTGGCCNNNNNNNNNN	none	chr9:70434102-70434131	Intergenic	KLF9-TRPM3
chr9	70365582	70365591	chr9_70365584_123	Lib037_293T_8k_1.sam	42252	chr9	70365584	ATAGAACAGAACCAACAGTCCAGGCCAGGCACAGTGGCTCATGCCTGTAA	45	78	123	59.2453	52	89	141	68.0294	0	0	0	2.98142	chr9_70365584_123	1	chr9	ATGAGCCACTGTGCCTGGCCTGGACTGTTG	1	-	70365571	70365601										None	Lib037_293T_8k_1	GTGAGCCACTGTGCCTGGCCNNNNNNNNNN	none	chr9:70365572-70365601	Intergenic	SMC5-KLF9
chr12	120969759	120969772	chr12_120969763_123	Lib037_293T_8k_1.sam	10620	chr12	120969763	TACAGGTGTGAGCCACTGTGCCTGGCCGGGATACTGTTTTTTTGAGTATT	87	36	123	55.96427431853289	107	41	148	66.23443213314356	0	0	0	4.621688003316538	chr12_120969763_123	1	chr12	GTGAGCCACTGTGCCTGGCCGGGATACTGT	0	+	120969745	120969775										None	Lib037_293T_8k_1	GTGAGCCACTGTGCCTGGCCNNNNNNNNNN	none	chr12:120969746-120969775	Downstream	HNF1A-AS1
chr6	134149751	134149762	chr6_134149760_122	Lib037_293T_8k_1.sam	36773	chr6	134149760	TACAGGTGTGAGCCACTGCACCTGGCCTGGTCTGAAGTTTTAATGTCAGG	97	25	122	49.24428900898052	109	27	136	54.249423960075376	0	0	0	3.590109871423003	chr6_134149760_122	1	chr6	GTGAGCCACTGCACCTGGCCTGGTCTGAAG	2	+	134149742	134149772										None	Lib037_293T_8k_1	GTGAGCCACTGTGCCTGGCCNNNNNNNNNN	none	chr6:134149743-134149772	Intergenic	HMGA1P7-SGK1
chr13	88753006	88753009	chr13_88753006_121	Lib037_293T_8k_1.sam	11965	chr13	88753006	ATGCTTTTAAAAATCTCTGCCAGGCCGGGCACAGTGGCTCACACCTGTAA	40	81	121	56.92099788303083	43	86	129	60.81118318204309	0	0	0	1.118033988749895	chr13_88753006_121	1	chr13	GTGAGCCACTGTGCCCGGCCTGGCAGAGAT	1	-	88752993	88753023										None	Lib037_293T_8k_1	GTGAGCCACTGTGCCTGGCCNNNNNNNNNN	none	chr13:88752994-88753023	Intergenic	LINC00560-LINC01047
chr1	155265285	155265291	chr1_155265287_121	Lib037_293T_8k_1.sam	2764	chr1	155265287	CACATCTCAAAAAAGAAGTCCGGGCCAGGCACTGTGGCTCACACCCGTAA	57	64	121	60.3987	64	69	133	66.453	0	0	0	2.1147629234082532	chr1_155265287_121	1	chr1	GTGAGCCACAGTGCCTGGCCCGGACTTCTT	1	-	155265274	155265304										None	Lib037_293T_8k_1	GTGAGCCACTGTGCCTGGCCNNNNNNNNNN	none	chr1:155265275-155265304	Upstream	SCAMP3
chr17	50650782	50650789	chr17_50650786_120	Lib037_293T_8k_1.sam	18258	chr17	50650786	ATTAATTAGAATTCTTAACCCCGGCCAGGTACAGTGGCTCATGCCTGTAA	34	86	120	54.074	37	95	132	59.28743543112655	0	0	0	2.5495097567963922	chr17_50650786_120	1	chr17	ATGAGCCACTGTACCTGGCCGGGGTTAAGA	2	-	50650773	50650803										None	Lib037_293T_8k_1	GTGAGCCACTGTGCCTGGCCNNNNNNNNNN	none	chr17:50650774-50650803	Exon	ABCC3
chr1	30829438	30829445	chr1_30829442_120	Lib037_293T_8k_1.sam	883	chr1	30829442	AAGTTTAAAAATTGCATCTCCCGGCCAGGCACAGTGGCTCACACCTGTAA	36	84	120	54.99090833947008	41	98	139	63.387695966961914	0	0	0	2.315167380558045	chr1_30829442_120	1	chr1	GTGAGCCACTGTGCCTGGCCGGGAGATGCA	0	-	30829429	30829459										None	Lib037_293T_8k_1	GTGAGCCACTGTGCCTGGCCNNNNNNNNNN	none	chr1:30829430-30829459	Exon	LINC01778
chr1	63801584	63801597	chr1_63801592_119	Lib037_293T_8k_1.sam	1662	chr1	63801592	TACAGATGTGAGCCACTGTGCCTGGCCGGGTATCATGTATTTTTTAAACA	64	55	119	59.329587896765304	74	63	137	68.27884006044626	0	0	0	4.19635	chr1_63801592_119	1	chr1	GTGAGCCACTGTGCCTGGCCGGGTATCATG	0	+	63801574	63801604										None	Lib037_293T_8k_1	GTGAGCCACTGTGCCTGGCCNNNNNNNNNN	none	chr1:63801575-63801604	Exon	ROR1
chr13	92003031	92003041	chr13_92003031_119	Lib037_293T_8k_1.sam	12011	chr13	92003031	GTAGAAAAAAATTACTCCACCTGGCCAGGCACAGTGGCTCACTCCTATAA	52	67	119	59.02541825349483	58	75	133	65.95452979136459	0	0	0	4.127953488110059	chr13_92003031_119	1	chr13	GTGAGCCACTGTGCCTGGCCAGGTGGAGTA	0	-	92003018	92003048										None	Lib037_293T_8k_1	GTGAGCCACTGTGCCTGGCCNNNNNNNNNN	none	chr13:92003019-92003048	Exon	GPC5
chr15	68240315	68240321	chr15_68240318_118	Lib037_293T_8k_1.sam	14386	chr15	68240318	GATGATCAACAAGCCAAGGCCAGGCCAGGCGCAGTGGCTCACGCCTGTAA	25	93	118	48.218253804964775	31	108	139	57.86190456595773	0	0	0	2.1354156504062622	chr15_68240318_118	1	chr15	GTGAGCCACTGCGCCTGGCCTGGCCTTGGC	1	-	68240305	68240335										None	Lib037_293T_8k_1	GTGAGCCACTGTGCCTGGCCNNNNNNNNNN	none	chr15:68240306-68240335	Intergenic	CLN6-FEM1B
chr1	99558534	99558539	chr1_99558538_117	Lib037_293T_8k_1.sam	2213	chr1	99558538	TACAGGCATGAGCCACTGTGCCTGGCTAGGTTTGTTTCTTTTTTTTTTTT	83	34	117	53.1225	92	37	129	58.34380858325929	0	0	0	1.707825127659933	chr1_99558538_117	1	chr1	ATGAGCCACTGTGCCTGGCTAGGTTTGTTT	2	+	99558520	99558550										None	Lib037_293T_8k_1	GTGAGCCACTGTGCCTGGCCNNNNNNNNNN	none	chr1:99558521-99558550	Intron	MIR548N
chr1	227359577	227359585	chr1_227359580_117	Lib037_293T_8k_1.sam	3988	chr1	227359580	AACCACCAAAAATATTTGACCAGGCCAGGCACAGTGGCTCACGTCTATAT	57	60	117	58.48076606885378	59	72	131	65.1767	0	0	0	2.657296462534039	chr1_227359580_117	1	chr1	GTGAGCCACTGTGCCTGGCCTGGTCAAATA	0	-	227359567	227359597										None	Lib037_293T_8k_1	GTGAGCCACTGTGCCTGGCCNNNNNNNNNN	none	chr1:227359568-227359597	Intergenic	CDC42BPA-ZNF678
chr1	32116369	32116396	chr1_32116379_116	Lib037_293T_8k_1.sam	929	chr1	32116379	ATTTCCTTCAAGATCTTTTCCTGGCCAGGTGCAGTGGCTCATGCCTGTAA	40	76	116	55.136195008360886	41	80	121	57.271284253105414	0	0	0	7.09373	chr1_32116379_116	1	chr1	ATGAGCCACTGCACCTGGCCAGGAAAAGAT	3	-	32116366	32116396										None	Lib037_293T_8k_1	GTGAGCCACTGTGCCTGGCCNNNNNNNNNN	none	chr1:32116367-32116396	Exon	KPNA6
chr17	57083148	57083163	chr17_57083154_115	Lib037_293T_8k_1.sam	18349	chr17	57083154	TTACAATTTAAAAGAGAGTCCAGGCCAGGCACGGTGGCTCACGTCTGTAA	44	71	115	55.89275444992848	49	81	130	63	0	0	0	4.3714271125114275	chr17_57083154_115	1	chr17	GTGAGCCACCGTGCCTGGCCTGGACTCTCT	1	-	57083141	57083171										None	Lib037_293T_8k_1	GTGAGCCACTGTGCCTGGCCNNNNNNNNNN	none	chr17:57083142-57083171	Upstream	AKAP1
chr5	13842100	13842106	chr5_13842100_114	Lib037_293T_8k_1.sam	32892	chr5	13842100	AGGCAATACAAAATCAATTCCAGGCCAGGCACAGTGGCTCACACCTGTAA	15	99	114	38.535697735995385	18	123	141	47.05316142407437	0	0	0	2.29129	chr5_13842100_114	1	chr5	GTGAGCCACTGTGCCTGGCCTGGAATTGAT	0	-	13842087	13842117										None	Lib037_293T_8k_1	GTGAGCCACTGTGCCTGGCCNNNNNNNNNN	none	chr5:13842088-13842117	Intron	DNAH5
chr14	34291235	34291242	chr14_34291235_114	Lib037_293T_8k_1.sam	12458	chr14	34291235	TGATATAAGAATAGCTACCCCTGGCTAGGCACAGTGGCTCACGCCTGTAA	59	55	114	56.96490147450446	65	65	130	65	0	0	0	2.4166091947189146	chr14_34291235_114	1	chr14	GTGAGCCACTGTGCCTAGCCAGGGGTAGCT	1	-	34291222	34291252										None	Lib037_293T_8k_1	GTGAGCCACTGTGCCTGGCCNNNNNNNNNN	none	chr14:34291223-34291252	Intergenic	EGLN3-SPTSSA
chr13	69978779	69978784	chr13_69978784_114	Lib037_293T_8k_1.sam	11636	chr13	69978784	TACAGGCGTGAGCCACTGTGCCTGGCCTGGGCAGAAATTTTTAATACCTG	76	38	114	53.74011537017761	88	45	133	62.928530890209096	0	0	0	1.8547236990991407	chr13_69978784_114	1	chr13	GTGAGCCACTGTGCCTGGCCTGGGCAGAAA	0	+	69978766	69978796										None	Lib037_293T_8k_1	GTGAGCCACTGTGCCTGGCCNNNNNNNNNN	none	chr13:69978767-69978796	Intron	KLHL1
chr1	155844476	155844486	chr1_155844477_114	Lib037_293T_8k_1.sam	2794	chr1	155844477	TGACCATAAAAAACACCCTCCTGGCCAGGCAGAGTGGCTCACGCCTGTAA	61	53	114	56.8595	71	57	128	63.61603571427569	0	0	0	3.3035708327374453	chr1_155844477_114	1	chr1	GTGAGCCACTCTGCCTGGCCAGGAGGGTGT	1	-	155844464	155844494										None	Lib037_293T_8k_1	GTGAGCCACTGTGCCTGGCCNNNNNNNNNN	none	chr1:155844465-155844494	Intron	GON4L
chr6	131033165	131033177	chr6_131033171_113	Lib037_293T_8k_1.sam	36709	chr6	131033171	TACATGCGTGAGCCACTGTGCCTGGCCAGGATGGCTATGATTTAAAAAAG	66	47	113	55.695601262577284	75	51	126	61.84658438426491	0	0	0	3.8438925848782026	chr6_131033171_113	1	chr6	GTGAGCCACTGTGCCTGGCCAGGATGGCTA	0	+	131033153	131033183										None	Lib037_293T_8k_1	GTGAGCCACTGTGCCTGGCCNNNNNNNNNN	none	chr6:131033154-131033183	Intron	EPB41L2
chr1	22026564	22026575	chr1_22026572_113	Lib037_293T_8k_1.sam	544	chr1	22026572	TATAGGCATGAGCCACTGTGCCTGGCCTGGAGTTATTTTTTCTCACTGGG	58	55	113	56.480084985771754	64	61	125	62.48199740725323	0	0	0	3.2379584617471546	chr1_22026572_113	1	chr1	ATGAGCCACTGTGCCTGGCCTGGAGTTATT	1	+	22026554	22026584										None	Lib037_293T_8k_1	GTGAGCCACTGTGCCTGGCCNNNNNNNNNN	none	chr1:22026555-22026584	Exon	LINC00339
chr1	109245131	109245139	chr1_109245133_113	Lib037_293T_8k_1.sam	2344	chr1	109245133	TTACCCACAAAACTGCATTCCTGGCCAGGCACAGTGGCTCACACCTGTAA	56	57	113	56.49778756730214	60	65	125	62.44997998398398	0	0	0	2.727636339397171	chr1_109245133_113	1	chr1	GTGAGCCACTGTGCCTGGCCAGGAATGCAG	0	-	109245120	109245150										None	Lib037_293T_8k_1	GTGAGCCACTGTGCCTGGCCNNNNNNNNNN	none	chr1:109245121-109245150	Intergenic	SARS1-CELSR2
chr17	21817969	21817980	chr17_21817976_112	Lib037_293T_8k_1.sam	17537	chr17	21817976	TGGGAGCATGAGCCACAGTGCCTGGCCGGGAGTGCTGTCTTTTTATTAAC	32	80	112	50.59644256269407	33	91	124	54.79963503528103	0	0	0	3.304037933599835	chr17_21817976_112	1	chr17	ATGAGCCACAGTGCCTGGCCGGGAGTGCTG	2	+	21817958	21817988										None	Lib037_293T_8k_1	GTGAGCCACTGTGCCTGGCCNNNNNNNNNN	none	chr17:21817959-21817988	Intergenic	KCNJ18-UBBP4
chr10	73020855	73020859	chr10_73020855_112	Lib037_293T_8k_1.sam	5648	chr10	73020855	TTTCAAAAAAATTCAGCATCCTGGCCAGGCACAGTGGCTCACACCTGTAA	27	85	112	47.90615826801394	30	94	124	53.103672189407014	0	0	0	1.5811388300841898	chr10_73020855_112	1	chr10	GTGAGCCACTGTGCCTGGCCAGGATGCTGA	0	-	73020842	73020872										None	Lib037_293T_8k_1	GTGAGCCACTGTGCCTGGCCNNNNNNNNNN	none	chr10:73020843-73020872	Intron	P4HA1
chr22	24026267	24026276	chr22_24026271_111	Lib037_293T_8k_1.sam	27185	chr22	24026271	TATAGGTGTGAACCACCATGCCTGGCCAGGTTCCAGAGTTTGAAACAGTA	76	35	111	51.57518783291051	129	37	166	69.0869	0	0	0	2.8713930346059686	chr22_24026271_111	1	chr22	GTGAACCACCATGCCTGGCCAGGTTCCAGA	3	+	24026253	24026283										None	Lib037_293T_8k_1	GTGAGCCACTGTGCCTGGCCNNNNNNNNNN	none	chr22:24026254-24026283	Exon	CABIN1
chr19	17961295	17961300	chr19_17961297_111	Lib037_293T_8k_1.sam	20851	chr19	17961297	ATCTGCAAAAACCTTGTTTCCAGGCCAGGCACAGTGGTTCACGCTTATAA	39	72	111	52.99056519796708	43	91	134	62.55397669213365	0	0	0	1.8027756377319946	chr19_17961297_111	1	chr19	GTGAACCACTGTGCCTGGCCTGGAAACAAG	1	-	17961284	17961314										None	Lib037_293T_8k_1	GTGAGCCACTGTGCCTGGCCNNNNNNNNNN	none	chr19:17961285-17961314	Exon	KCNN1
chr1	226304917	226304926	chr1_226304919_111	Lib037_293T_8k_1.sam	3961	chr1	226304919	AAGATTTAAAGAATATGGGCCTGGCCTGGCACAGTGGCTCACACCTGTAA	36	75	111	51.96152422706632	39	84	123	57.23635208501674	0	0	0	2.7271780286589284	chr1_226304919_111	1	chr1	GTGAGCCACTGTGCCAGGCCAGGCCCATAT	1	-	226304906	226304936										None	Lib037_293T_8k_1	GTGAGCCACTGTGCCTGGCCNNNNNNNNNN	none	chr1:226304907-226304936	Intron	LIN9
chr19	16475984	16475989	chr19_16475988_110	Lib037_293T_8k_1.sam	20763	chr19	16475988	TACAGGCTTGAGCCACTGTGCCTGGCCAGGTTGCTCATTTTTATGGTTAT	52	58	110	54.91812087098393	57	68	125	62.25752966509352	0	0	0	1.707825127659933	chr19_16475988_110	1	chr19	TTGAGCCACTGTGCCTGGCCAGGTTGCTCA	1	+	16475970	16476000										None	Lib037_293T_8k_1	GTGAGCCACTGTGCCTGGCCNNNNNNNNNN	none	chr19:16475971-16476000	Upstream	EPS15L1
chr17	58990891	58990899	chr17_58990895_110	Lib037_293T_8k_1.sam	18404	chr17	58990895	ACCTAAGAAAAAGAAGTTTCCTGGCCAGGCACGGTGGCTCACGGCTATAA	37	73	110	51.97114584074513	41	81	122	57.62811813689564	0	0	0	2.4907993963089567	chr17_58990895_110	1	chr17	GTGAGCCACCGTGCCTGGCCAGGAAACTTC	1	-	58990882	58990912										None	Lib037_293T_8k_1	GTGAGCCACTGTGCCTGGCCNNNNNNNNNN	none	chr17:58990883-58990912	Intron	TRIM37
chr3	142900019	142900025	chr3_142900022_109	Lib037_293T_8k_1.sam	29905	chr3	142900022	TACAGGCATGAGCCACTGTGCCTGGCCTGGGGCTTCTTTTATAAGGACAT	41	68	109	52.80151512977634	46	78	124	59.89991652748775	0	0	0	2.1354156504062622	chr3_142900022_109	1	chr3	ATGAGCCACTGTGCCTGGCCTGGGGCTTCT	1	+	142900004	142900034										None	Lib037_293T_8k_1	GTGAGCCACTGTGCCTGGCCNNNNNNNNNN	none	chr3:142900005-142900034	Intergenic	PCOLCE2-LOC100507389
chr16	30515115	30515125	chr16_30515122_109	Lib037_293T_8k_1.sam	15936	chr16	30515122	TACAGGCGTGAGCCACTGTGCCTGGCCTGGTCTCAACATATTCTAAACCA	47	62	109	53.98147830506312	53	73	126	62.20128616033595	0	0	0	3.448026810929534	chr16_30515122_109	1	chr16	GTGAGCCACTGTGCCTGGCCTGGTCTCAAC	0	+	30515104	30515134										None	Lib037_293T_8k_1	GTGAGCCACTGTGCCTGGCCNNNNNNNNNN	none	chr16:30515105-30515134	Intron	ITGAL
chr1	244968402	244968406	chr1_244968403_109	Lib037_293T_8k_1.sam	4377	chr1	244968403	GTGACTTCAAAAAGGTCATCCTGGCCAGGCACAGTGGCTCACACCTGTAA	33	76	109	50.07993610219566	37	88	125	57.06137047074842	0	0	0	1.4142135623730951	chr1_244968403_109	1	chr1	GTGAGCCACTGTGCCTGGCCAGGATGACCT	0	-	244968390	244968420										None	Lib037_293T_8k_1	GTGAGCCACTGTGCCTGGCCNNNNNNNNNN	none	chr1:244968391-244968420	Upstream	EFCAB2
chr5	126488267	126488272	chr5_126488269_108	Lib037_293T_8k_1.sam	34052	chr5	126488269	ATAGAGATAAGAAGTGACTCCAGGCCAGGCACAGTGGCTCACGCCTGATT	51	57	108	53.91660226683428	59	62	121	60.481402100149765	0	0	0	1.7204650534085253	chr5_126488269_108	1	chr5	GTGAGCCACTGTGCCTGGCCTGGAGTCACT	0	-	126488256	126488286										None	Lib037_293T_8k_1	GTGAGCCACTGTGCCTGGCCNNNNNNNNNN	none	chr5:126488257-126488286	Intron	GRAMD2B
chr13	86661808	86661813	chr13_86661811_108	Lib037_293T_8k_1.sam	11939	chr13	86661811	TGCAGGCGTGAGCCACAGTGCCTGGCCAGGTATAATTTTTTGAACTAAAA	60	48	108	53.665631459994955	62	50	112	55.67764362830022	0	0	0	1.7204650534085253	chr13_86661811_108	1	chr13	GTGAGCCACAGTGCCTGGCCAGGTATAATT	1	+	86661793	86661823										None	Lib037_293T_8k_1	GTGAGCCACTGTGCCTGGCCNNNNNNNNNN	none	chr13:86661794-86661823	Intergenic	SLITRK6-LINC00430
chr1	28645670	28645694	chr1_28645691_108	Lib037_293T_8k_1.sam	831	chr1	28645691	AACAAAAAAACAGATAAGGCCAGGCCAGGCACTGTGGCTCACGCCTGTAA	26	82	108	46.17358552246078	27	95	122	50.6458	0	0	0	7.660776723022281	chr1_28645691_108	1	chr1	GTGAGCCACAGTGCCTGGCCTGGCCTTATC	1	-	28645678	28645708										None	Lib037_293T_8k_1	GTGAGCCACTGTGCCTGGCCNNNNNNNNNN	none	chr1:28645679-28645708	Upstream	TAF12
chr1	28486587	28486591	chr1_28486587_108	Lib037_293T_8k_1.sam	820	chr1	28486587	AACATTTAAAAAGGAAGGCCCAGGCCAGGCATGGTGGCTCATGCCTGTAA	22	86	108	43.497126341863094	26	99	125	50.73460357586329	0	0	0	1.5811388300841898	chr1_28486587_108	1	chr1	ATGAGCCACCATGCCTGGCCTGGGCCTTCC	3	-	28486574	28486604										None	Lib037_293T_8k_1	GTGAGCCACTGTGCCTGGCCNNNNNNNNNN	none	chr1:28486575-28486604	Intron	PHACTR4
chr6	117479407	117479416	chr6_117479410_107	Lib037_293T_8k_1.sam	36544	chr6	117479410	TACAGGTGTGAGCCACTGTGCCTGGCCAGGTTCAATCTTCATAAGCACCC	69	38	107	51.20546845796843	79	41	120	56.91221310052878	0	0	0	2.9107081994288304	chr6_117479410_107	1	chr6	GTGAGCCACTGTGCCTGGCCAGGTTCAATC	0	+	117479392	117479422										None	Lib037_293T_8k_1	GTGAGCCACTGTGCCTGGCCNNNNNNNNNN	none	chr6:117479393-117479422	Upstream	DCBLD1
chr19	14211568	14211580	chr19_14211574_107	Lib037_293T_8k_1.sam	20672	chr19	14211574	TACAGAAATGAGCCACTGCACCCGGCCAGGTTTTTTTGTTGTTTGTTTTT	97	10	107	31.144823004794873	112	14	126	39.59797974644666	0	0	0	3.719776161797582	chr19_14211574_107	1	chr19	ATGAGCCACTGCACCCGGCCAGGTTTTTTT	4	+	14211556	14211586										None	Lib037_293T_8k_1	GTGAGCCACTGTGCCTGGCCNNNNNNNNNN	none	chr19:14211557-14211586	Intergenic	ADGRL1-LINC01841
chr13	79537399	79537410	chr13_79537408_107	Lib037_293T_8k_1.sam	11814	chr13	79537408	TACAGGCATGAGCCACTGTACCTGGCCTGGACTGATGTTTTAAAATACAC	57	50	107	53.38539126015655	68	52	120	59.464274989274024	0	0	0	3.522522287410843	chr13_79537408_107	1	chr13	ATGAGCCACTGTACCTGGCCTGGACTGATG	2	+	79537390	79537420										None	Lib037_293T_8k_1	GTGAGCCACTGTGCCTGGCCNNNNNNNNNN	none	chr13:79537391-79537420	Intron	NDFIP2
chr17	64132996	64133014	chr17_64132997_105	Lib037_293T_8k_1.sam	18586	chr17	64132997	AACAACAAAAAACAGATTTCCAGGCCAGGCATGGTGGCTCACGCCTGTAA	36	69	105	49.839743177508446	45	82	127	60.74537019394976	0	0	0	5.865847190756516	chr17_64132997_105	1	chr17	GTGAGCCACCATGCCTGGCCTGGAAATCTG	2	-	64132984	64133014										None	Lib037_293T_8k_1	GTGAGCCACTGTGCCTGGCCNNNNNNNNNN	none	chr17:64132985-64133014	Intergenic	ERN1-SNHG25
chr10	110178738	110178743	chr10_110178741_105	Lib037_293T_8k_1.sam	6341	chr10	110178741	TACAGGCATGAGCCACCATGCCTGGCCAGGCTGAGATGTTATTATGGCTC	83	22	105	42.731721238442994	101	25	126	50.24937810560445	0	0	0	1.8027756377319946	chr10_110178741_105	1	chr10	ATGAGCCACCATGCCTGGCCAGGCTGAGAT	3	+	110178723	110178753										None	Lib037_293T_8k_1	GTGAGCCACTGTGCCTGGCCNNNNNNNNNN	none	chr10:110178724-110178753	Intergenic	LOC105378479-MXI1
chr9	36568028	36568037	chr9_36568028_104	Lib037_293T_8k_1.sam	42161	chr9	36568028	AGATGTTAAGAAGTTACATCCCGGCCAGGCATGGTGGCTCATGCCTGTAA	43	61	104	51.21523210920751	48	73	121	59.19459434779497	0	0	0	3.491060010942235	chr9_36568028_104	1	chr9	ATGAGCCACCATGCCTGGCCGGGATGTAAC	3	-	36568015	36568045										None	Lib037_293T_8k_1	GTGAGCCACTGTGCCTGGCCNNNNNNNNNN	none	chr9:36568016-36568045	Upstream	MELK
chr7	139125255	139125271	chr7_139125259_104	Lib037_293T_8k_1.sam	39497	chr7	139125259	ATCTAAGAAATCATACCTACCTGGCCAGGCACAGTTGCTCATGCCTGTAA	48	56	104	51.84592558726288	58	64	122	60.92618484691127	0	0	0	4.525966747557918	chr7_139125259_104	1	chr7	ATGAGCAACTGTGCCTGGCCAGGTAGGTAT	2	-	139125246	139125276										None	Lib037_293T_8k_1	GTGAGCCACTGTGCCTGGCCNNNNNNNNNN	none	chr7:139125247-139125276	Intergenic	ZC3HAV1-TTC26
chr20	35375662	35375679	chr20_35375671_104	Lib037_293T_8k_1.sam	25857	chr20	35375671	AAAATACAGAAAATTCAAGCCAGGCCAGGCATGGTGGCTCACGCCTGTAA	34	70	104	48.78524367060187	38	81	119	55.47972602672079	0	0	0	4.746642207381757	chr20_35375671_104	1	chr20	GTGAGCCACCATGCCTGGCCTGGCTTGAAT	2	-	35375658	35375688										None	Lib037_293T_8k_1	GTGAGCCACTGTGCCTGGCCNNNNNNNNNN	none	chr20:35375659-35375688	Intron	UQCC1
chr13	61982514	61982524	chr13_61982519_104	Lib037_293T_8k_1.sam	11464	chr13	61982519	TGTTGTAAAGATGAAAGAGCCCGGCCAGGCGCAGTGGCTCAAGTCTGTAA	42	62	104	51.02940328869229	43	74	117	56.40921910468182	0	0	0	3.1622776601683795	chr13_61982519_104	1	chr13	TTGAGCCACTGCGCCTGGCCGGGCTCTTTC	2	-	61982506	61982536										None	Lib037_293T_8k_1	GTGAGCCACTGTGCCTGGCCNNNNNNNNNN	none	chr13:61982507-61982536	Intergenic	LINC02339-LINC00358
chr1	44737833	44737845	chr1_44737838_103	Lib037_293T_8k_1.sam	1265	chr1	44737838	TTCTTCAAACAAGACCTTTCCTGGCCAGGCACAGTGGTTCATGCCTGTAA	39	64	103	49.95998398718719	43	70	113	54.86346689738081	0	0	0	3.4226138716316967	chr1_44737838_103	1	chr1	ATGAACCACTGTGCCTGGCCAGGAAAGGTC	2	-	44737825	44737855										None	Lib037_293T_8k_1	GTGAGCCACTGTGCCTGGCCNNNNNNNNNN	none	chr1:44737826-44737855	Upstream	KIF2C
chrX	102710160	102710181	chrX_102710172_102	Lib037_293T_8k_1.sam	44784	chrX	102710172	TCATCATAAGAATAGGGCTCCTGGCCAGGCACGGTGGCTCACGCCTGTAA	39	63	102	49.56813492557492	45	68	113	55.31726674375732	0	0	0	5.655473012931809	chrX_102710172_102	1	chrX	GTGAGCCACCGTGCCTGGCCAGGAGCCCTA	1	-	102710159	102710189										None	Lib037_293T_8k_1	GTGAGCCACTGTGCCTGGCCNNNNNNNNNN	none	chrX:102710160-102710189	Upstream	ARMCX5-GPRASP2
chr2	201181541	201181544	chr2_201181544_102	Lib037_293T_8k_1.sam	24660	chr2	201181544	TACAGGTGTGAGCCACTGTGCCTGGCCAGGACTTGTCTTTTTCTTTTCTT	82	20	102	40.496913462633174	96	22	118	45.95650117230423	0	0	0	1.247219128924647	chr2_201181544_102	1	chr2	GTGAGCCACTGTGCCTGGCCAGGACTTGTC	0	+	201181526	201181556										None	Lib037_293T_8k_1	GTGAGCCACTGTGCCTGGCCNNNNNNNNNN	none	chr2:201181527-201181556	Upstream	CASP10
chr17	75287862	75287868	chr17_75287864_102	Lib037_293T_8k_1.sam	18918	chr17	75287864	TACGCTAGCAAATGATGCTCCTGGCCAGGCACCGTGGCTCACGCCTGTAA	56	46	102	50.75431016179808	60	58	118	58.9915	0	0	0	1.9720265943665387	chr17_75287864_102	1	chr17	GTGAGCCACGGTGCCTGGCCAGGAGCATCA	1	-	75287851	75287881										None	Lib037_293T_8k_1	GTGAGCCACTGTGCCTGGCCNNNNNNNNNN	none	chr17:75287852-75287881	Intron	SLC25A19
chr11	20233438	20233448	chr11_20233443_102	Lib037_293T_8k_1.sam	6991	chr11	20233443	TATAGGTGTGAGCCACTGTGCCTGGCCTGGCCTGTAGGTTTGTTTTTGTT	91	11	102	31.63858403911275	105	13	118	36.945906403822335	0	0	0	3.082207001484488	chr11_20233443_102	1	chr11	GTGAGCCACTGTGCCTGGCCTGGCCTGTAG	0	+	20233425	20233455										None	Lib037_293T_8k_1	GTGAGCCACTGTGCCTGGCCNNNNNNNNNN	none	chr11:20233426-20233455	Intergenic	DBX1-HTATIP2
chr11	17348228	17348235	chr11_17348231_102	Lib037_293T_8k_1.sam	6935	chr11	17348231	AAAGTGGGTGAGCCACCATGCCTGGCCAGGTTGGACACTTTTAAAGAGTC	86	16	102	37.094473981982816	99	19	118	43.37049688440288	0	0	0	2.266911751455907	chr11_17348231_102	1	chr11	GTGAGCCACCATGCCTGGCCAGGTTGGACA	2	+	17348213	17348243										None	Lib037_293T_8k_1	GTGAGCCACTGTGCCTGGCCNNNNNNNNNN	none	chr11:17348214-17348243	Intergenic	NUCB2-NCR3LG1
chrX	72435688	72435691	chrX_72435688_101	Lib037_293T_8k_1.sam	44556	chrX	72435688	CACAGAAAAGATCAGTGAACCTGGCTAGGCACAGTGGCTCACACCTGTAA	38	63	101	48.92851929090027	41	68	109	52.80151512977634	0	0	0	1.118033988749895	chrX_72435688_101	1	chrX	GTGAGCCACTGTGCCTAGCCAGGTTCACTG	1	-	72435675	72435705										None	Lib037_293T_8k_1	GTGAGCCACTGTGCCTGGCCNNNNNNNNNN	none	chrX:72435676-72435705	Intron	HDAC8
chr7	139158034	139158041	chr7_139158034_101	Lib037_293T_8k_1.sam	39501	chr7	139158034	ATCTAAGAAATCATACCTACCCGGCCAGGCACAGTGGCTCATGCCTGTAA	38	63	101	48.92851929090027	45	76	121	58.48076606885378	0	0	0	2.449489742783178	chr7_139158034_101	1	chr7	ATGAGCCACTGTGCCTGGCCGGGTAGGTAT	1	-	139158021	139158051										None	Lib037_293T_8k_1	GTGAGCCACTGTGCCTGGCCNNNNNNNNNN	none	chr7:139158022-139158051	Exon	TTC26
chr5	66104097	66104103	chr5_66104097_101	Lib037_293T_8k_1.sam	33408	chr5	66104097	GATACATAAAATTGATAGACCAGGCCAGGCACAGTGGCTCACACCTGTAT	27	74	101	44.69899327725402	30	88	118	51.38093031466052	0	0	0	1.9720265943665387	chr5_66104097_101	1	chr5	GTGAGCCACTGTGCCTGGCCTGGTCTATCA	0	-	66104084	66104114										None	Lib037_293T_8k_1	GTGAGCCACTGTGCCTGGCCNNNNNNNNNN	none	chr5:66104085-66104114	Intergenic	ERBIN-SREK1
chr17	68010204	68010207	chr17_68010207_101	Lib037_293T_8k_1.sam	18727	chr17	68010207	TAAAGGCGTGAACCACTGTGCCTGGCCAGGCCCCACCTTCTAATACCATC	25	76	101	43.58898943540674	31	87	118	51.93264869039514	0	0	0	1.118033988749895	chr17_68010207_101	1	chr17	GTGAACCACTGTGCCTGGCCAGGCCCCACC	1	+	68010189	68010219										None	Lib037_293T_8k_1	GTGAGCCACTGTGCCTGGCCNNNNNNNNNN	none	chr17:68010190-68010219	Intergenic	C17orf58-KPNA2
chr1	174992155	174992166	chr1_174992159_101	Lib037_293T_8k_1.sam	3101	chr1	174992159	GGAGAAGAGAAAAATCCCCCCTGGCCAGGCATGGTGGCTCACATCTGTAA	68	33	101	47.37087712930804	77	39	116	54.79963503528103	0	0	0	3.2379584617471546	chr1_174992159_101	1	chr1	GTGAGCCACCATGCCTGGCCAGGGGGGATT	2	-	174992146	174992176										None	Lib037_293T_8k_1	GTGAGCCACTGTGCCTGGCCNNNNNNNNNN	none	chr1:174992147-174992176	Intron	RABGAP1L
chr1	108150921	108150925	chr1_108150921_101	Lib037_293T_8k_1.sam	2322	chr1	108150921	TCAAATCAAAATCCTCCCTCCAGGCCAGGCACGGTGGCTCACTCCTGCAA	48	53	101	50.438080851673966	48	58	106	52.76362383309168	0	0	0	1.4142135623730951	chr1_108150921_101	1	chr1	GTGAGCCACCGTGCCTGGCCTGGAGGGAGG	1	-	108150908	108150938										None	Lib037_293T_8k_1	GTGAGCCACTGTGCCTGGCCNNNNNNNNNN	none	chr1:108150909-108150938	Intron	SLC25A24
chr5	77886643	77886660	chr5_77886647_100	Lib037_293T_8k_1.sam	33555	chr5	77886647	TACAGATGTGAGCCACTGCGCCTGGCCAGGTATGACCATTTTCTAATGTT	77	23	100	42.08325082500163	89	24	113	46.216880033165374	0	0	0	5.3375833406484015	chr5_77886647_100	1	chr5	GTGAGCCACTGCGCCTGGCCAGGTATGACC	1	+	77886629	77886659										None	Lib037_293T_8k_1	GTGAGCCACTGTGCCTGGCCNNNNNNNNNN	none	chr5:77886630-77886659	Exon	LOC101929154
chr22	29465120	29465130	chr22_29465122_100	Lib037_293T_8k_1.sam	27338	chr22	29465122	TTAGAACATTTTTATCACCCCAGGCCAGGCACAGTGGCTCACACCTGTAA	32	68	100	46.647615158762406	37	76	113	53.028294334251406	0	0	0	3.2261685116103473	chr22_29465122_100	1	chr22	GTGAGCCACTGTGCCTGGCCTGGGGTGATA	0	-	29465109	29465139										None	Lib037_293T_8k_1	GTGAGCCACTGTGCCTGGCCNNNNNNNNNN	none	chr22:29465110-29465139	Intergenic	RFPL1-NEFH
chr22	17403970	17403983	chr22_17403980_100	Lib037_293T_8k_1.sam	27008	chr22	17403980	CATTTGTAGATAAGACCACCCTGGCCGGGCACAGTGGCTCACACCTGCAA	19	81	100	39.230090491866065	20	99	119	44.49719092257398	0	0	0	3.8709656418005056	chr22_17403980_100	1	chr22	GTGAGCCACTGTGCCCGGCCAGGGTGGTCT	1	-	17403967	17403997										None	Lib037_293T_8k_1	GTGAGCCACTGTGCCTGGCCNNNNNNNNNN	none	chr22:17403968-17403997	Exon	CECR2
chr13	67247057	67247070	chr13_67247061_100	Lib037_293T_8k_1.sam	11586	chr13	67247061	CATCACTCAAAAGTCTATGCCAAGCCAGGCACAGTGGCTCACACCTGTAA	55	45	100	49.7494	64	51	115	57.1314	0	0	0	3.6447154370792725	chr13_67247061_100	1	chr13	GTGAGCCACTGTGCCTGGCTTGGCATAGAC	1	-	67247048	67247078										None	Lib037_293T_8k_1	GTGAGCCACTGTGCCTGGCCNNNNNNNNNN	none	chr13:67247049-67247078	Intergenic	PCDH9-LINC00364
chr7	150422472	150422490	chr7_150422478_99	Lib037_293T_8k_1.sam	39742	chr7	150422478	TACAGGTGTGAGCCACTGTGCCTGGCCAGGATTATTAATTTTTCTTAGTT	73	26	99	43.56604182158393	79	30	109	48.68264577855234	0	0	0	6.000000000000001	chr7_150422478_99	1	chr7	GTGAGCCACTGTGCCTGGCCAGGATTATTA	0	+	150422460	150422490										None	Lib037_293T_8k_1	GTGAGCCACTGTGCCTGGCCNNNNNNNNNN	none	chr7:150422461-150422490	Intergenic	LOC728743-LINC00996
chr2	177416815	177416841	chr2_177416826_99	Lib037_293T_8k_1.sam	24390	chr2	177416826	TACAGGTGTGAGCCACTGTGCCTGGCCCGGTCTTGTTTTTTGAAAGATGT	46	53	99	49.37610758251404	48	60	108	53.665631459994955	0	0	0	7.4981479194679945	chr2_177416826_99	1	chr2	GTGAGCCACTGTGCCTGGCCCGGTCTTGTT	0	+	177416808	177416838										None	Lib037_293T_8k_1	GTGAGCCACTGTGCCTGGCCNNNNNNNNNN	none	chr2:177416809-177416838	Exon	AGPS
chr15	88950053	88950074	chr15_88950065_99	Lib037_293T_8k_1.sam	14832	chr15	88950065	CTGTAAAGAAATCATCTGACCAGGCCAGGTGCAGTGGCTCATGCCTATAA	23	76	99	41.80908992073375	27	91	118	49.56813492557492	0	0	0	6.546707187586749	chr15_88950065_99	1	chr15	ATGAGCCACTGCACCTGGCCTGGTCAGATG	3	-	88950052	88950082										None	Lib037_293T_8k_1	GTGAGCCACTGTGCCTGGCCNNNNNNNNNN	none	chr15:88950053-88950082	Intergenic	MFGE8-ABHD2
chr12	61982469	61982475	chr12_61982473_99	Lib037_293T_8k_1.sam	9591	chr12	61982473	AAAAGAAAAGAAATGTATCCCTGGCCAGGCACAGTGGCTCACTGTTTCTT	53	46	99	49.37610758251404	59	56	115	57.48043145279966	0	0	0	2.05913	chr12_61982473_99	1	chr12	GTGAGCCACTGTGCCTGGCCAGGGATACAT	0	-	61982460	61982490										None	Lib037_293T_8k_1	GTGAGCCACTGTGCCTGGCCNNNNNNNNNN	none	chr12:61982461-61982490	Intron	TAFA2
chr1	223706789	223706809	chr1_223706800_99	Lib037_293T_8k_1.sam	3866	chr1	223706800	TTGGTTAGTATCTCCAGAACCTGGCTAGGCACGGTGGCTCACATCTGTAA	49	50	99	49.49747468305833	64	54	118	58.787753826796276	0	0	0	5.395310463726809	chr1_223706800_99	1	chr1	GTGAGCCACCGTGCCTAGCCAGGTTCTGGA	2	-	223706787	223706817										None	Lib037_293T_8k_1	GTGAGCCACTGTGCCTGGCCNNNNNNNNNN	none	chr1:223706788-223706817	Exon	CAPN2
chr1	203624930	203624936	chr1_203624933_99	Lib037_293T_8k_1.sam	3565	chr1	203624933	TACACGGATGAGCCACTGTGCCTAGCCAGGGCTTATTTTGGATTTTGTTT	36	63	99	47.62352359916263	37	73	110	51.97114584074513	0	0	0	2.05913	chr1_203624933_99	1	chr1	ATGAGCCACTGTGCCTAGCCAGGGCTTATT	2	+	203624915	203624945										None	Lib037_293T_8k_1	GTGAGCCACTGTGCCTGGCCNNNNNNNNNN	none	chr1:203624916-203624945	Upstream	ATP2B4
chr1	200533217	200533222	chr1_200533217_99	Lib037_293T_8k_1.sam	3463	chr1	200533217	TCGGAGTCAAATCCAAAGTCCTGGCCAGGCATAGTGGCTCATGCCTATAA	22	77	99	41.15823125451335	24	86	110	45.43126676640219	0	0	0	1.920286436967152	chr1_200533217_99	1	chr1	ATGAGCCACTATGCCTGGCCAGGACTTTGG	2	-	200533204	200533234										None	Lib037_293T_8k_1	GTGAGCCACTGTGCCTGGCCNNNNNNNNNN	none	chr1:200533205-200533234	Intergenic	ZNF281-KIF14
chr7	148346977	148346981	chr7_148346977_98	Lib037_293T_8k_1.sam	39679	chr7	148346977	AAAGAGAGAAAATTAACTACCTGGCCAGGCGCAGTGGCTCACGCCTGTAA	34	64	98	46.647615158762406	38	68	106	50.83306010855534	0	0	0	1.5811388300841898	chr7_148346977_98	1	chr7	GTGAGCCACTGCGCCTGGCCAGGTAGTTAA	1	-	148346964	148346994										None	Lib037_293T_8k_1	GTGAGCCACTGTGCCTGGCCNNNNNNNNNN	none	chr7:148346965-148346994	Intron	CNTNAP2
chr1	39052742	39052747	chr1_39052744_98	Lib037_293T_8k_1.sam	1105	chr1	39052744	GACTTGAAAAATAAGTGAACCTGGCCAGGCGCGGTGGCTCATGCCTGTAA	25	73	98	42.720018726587654	31	84	115	51.02940328869229	0	0	0	1.8027756377319946	chr1_39052744_98	1	chr1	ATGAGCCACCGCGCCTGGCCAGGTTCACTT	3	-	39052731	39052761										None	Lib037_293T_8k_1	GTGAGCCACTGTGCCTGGCCNNNNNNNNNN	none	chr1:39052732-39052761	Intergenic	NDUFS5-MACF1
chr1	223816880	223816886	chr1_223816880_98	Lib037_293T_8k_1.sam	3871	chr1	223816880	AAAAAAAAAAAATGTGTGGCCTGGCCAGGCACAGTGGCTCACACCTGTAA	52	46	98	48.908077042549934	53	56	109	54.47935388750494	0	0	0	2.05913	chr1_223816880_98	1	chr1	GTGAGCCACTGTGCCTGGCCAGGCCACACA	0	-	223816867	223816897										None	Lib037_293T_8k_1	GTGAGCCACTGTGCCTGGCCNNNNNNNNNN	none	chr1:223816868-223816897	Intron	TP53BP2
chr1	201779311	201779315	chr1_201779312_98	Lib037_293T_8k_1.sam	3497	chr1	201779312	TAAACCCAAAAATGAACAGCCAGGCCAGGCACGGTGGCTCACGCCTATAA	42	56	98	48.49742261192856	47	64	111	54.84523680320835	0	0	0	1.4142135623730951	chr1_201779312_98	1	chr1	GTGAGCCACCGTGCCTGGCCTGGCTGTTCA	1	-	201779299	201779329										None	Lib037_293T_8k_1	GTGAGCCACTGTGCCTGGCCNNNNNNNNNN	none	chr1:201779300-201779329	Intron	IPO9-AS1
chr1	199933349	199933371	chr1_199933354_98	Lib037_293T_8k_1.sam	3438	chr1	199933354	AGTTTCTTAAAAGTATCTTCCAGGCCAGGCACAGTGGCTCATGCCTGTAA	56	42	98	48.49742261192856	65	50	115	57.0088	0	0	0	6.383572667401852	chr1_199933354_98	1	chr1	ATGAGCCACTGTGCCTGGCCTGGAAGATAC	1	-	199933341	199933371										None	Lib037_293T_8k_1	GTGAGCCACTGTGCCTGGCCNNNNNNNNNN	none	chr1:199933342-199933371	Intergenic	LINC02789-NR5A2
chr11	64336374	64336397	chr11_64336386_98	Lib037_293T_8k_1.sam	7565	chr11	64336386	TACAGGCGTGAGCCACTGTGCCTGGCCAGGTATAGAATTTTAAAAAAACT	60	38	98	47.74934554525329	63	44	107	52.64978632435273	0	0	0	6.101997623729462	chr11_64336386_98	1	chr11	GTGAGCCACTGTGCCTGGCCAGGTATAGAA	0	+	64336368	64336398										None	Lib037_293T_8k_1	GTGAGCCACTGTGCCTGGCCNNNNNNNNNN	none	chr11:64336369-64336398	Upstream	CCDC88B
chr9	113445485	113445498	chr9_113445495_97	Lib037_293T_8k_1.sam	42921	chr9	113445495	TACAGGTGTGAGCCACTGTGCCTGGCCTGGGTTACCATAATTTTCTAAGC	75	22	97	40.620192023179804	83	26	109	46.45427859734774	0	0	0	4.20883	chr9_113445495_97	1	chr9	GTGAGCCACTGTGCCTGGCCTGGGTTACCA	0	+	113445477	113445507										None	Lib037_293T_8k_1	GTGAGCCACTGTGCCTGGCCNNNNNNNNNN	none	chr9:113445478-113445507	Exon	RGS3
chr7	107949948	107949966	chr7_107949952_97	Lib037_293T_8k_1.sam	39072	chr7	107949952	ATTTTAAAAATTTAAGAGTCCTGGCCAGGCACAGTGGCTCACACCTGTAA	29	68	97	44.40720662234904	32	76	108	49.31531202375181	0	0	0	5.1826	chr7_107949952_97	1	chr7	GTGAGCCACTGTGCCTGGCCAGGACTCTTA	0	-	107949939	107949969										None	Lib037_293T_8k_1	GTGAGCCACTGTGCCTGGCCNNNNNNNNNN	none	chr7:107949940-107949969	Intron	LAMB1
chr4	79343419	79343425	chr4_79343422_97	Lib037_293T_8k_1.sam	31498	chr4	79343422	AATGGATAAAAAATATGGTCCAGGCCAGGCACAGTGGCTCATGCTTGTAA	47	50	97	48.47679857416329	62	56	118	58.92367945062494	0	0	0	2.05913	chr4_79343422_97	1	chr4	ATGAGCCACTGTGCCTGGCCTGGACCATAT	1	-	79343409	79343439										None	Lib037_293T_8k_1	GTGAGCCACTGTGCCTGGCCNNNNNNNNNN	none	chr4:79343410-79343439	Intergenic	NAA11-GK2
chr22	31152428	31152440	chr22_31152437_97	Lib037_293T_8k_1.sam	27398	chr22	31152437	GAAAAAAAGAAAAGGACCTCCCGGCCAGGCACAGTGGCTCACATCTATGA	51	46	97	48.43552415324934	57	50	107	53.38539126015655	0	0	0	4.11825	chr22_31152437_97	1	chr22	GTGAGCCACTGTGCCTGGCCGGGAGGTCCT	0	-	31152424	31152454										None	Lib037_293T_8k_1	GTGAGCCACTGTGCCTGGCCNNNNNNNNNN	none	chr22:31152425-31152454	Intergenic	PLA2G3-MIR3928
chr7	139032920	139032937	chr7_139032928_96	Lib037_293T_8k_1.sam	39494	chr7	139032928	AACTATGAAACTATATAAGCCTGGCCAGGCGCAGTGGCTCACGCCTGTAA	30	66	96	44.49719092257398	33	74	107	49.416596402423345	0	0	0	4.997958767010258	chr7_139032928_96	1	chr7	GTGAGCCACTGCGCCTGGCCAGGCTTATAT	1	-	139032915	139032945										None	Lib037_293T_8k_1	GTGAGCCACTGTGCCTGGCCNNNNNNNNNN	none	chr7:139032916-139032945	Intron	ZC3HAV1L
chr1	67127929	67127932	chr1_67127932_96	Lib037_293T_8k_1.sam	1732	chr1	67127932	TACAGGTATGAGCCACCGTGCCTGGCCAGGAGTAGGACTTTGGACATATC	55	41	96	47.486840282335066	75	44	119	57.445626465380286	0	0	0	1.118033988749895	chr1_67127932_96	1	chr1	ATGAGCCACCGTGCCTGGCCAGGAGTAGGA	2	+	67127914	67127944										None	Lib037_293T_8k_1	GTGAGCCACTGTGCCTGGCCNNNNNNNNNN	none	chr1:67127915-67127944	Intron	C1orf141
chr13	84702403	84702407	chr13_84702407_96	Lib037_293T_8k_1.sam	11904	chr13	84702407	TACAGGCGTGAGCCACCGTGCCTGGCCAGGCCAGAGTTTTTATGGGTGAT	60	36	96	46.4758	65	41	106	51.62363799656123	0	0	0	1.4142135623730951	chr13_84702407_96	1	chr13	GTGAGCCACCGTGCCTGGCCAGGCCAGAGT	1	+	84702389	84702419										None	Lib037_293T_8k_1	GTGAGCCACTGTGCCTGGCCNNNNNNNNNN	none	chr13:84702390-84702419	Intergenic	LINC00333-SNORA107
chr1	29092379	29092390	chr1_29092389_96	Lib037_293T_8k_1.sam	858	chr1	29092389	TACAGGCGTGAGCCACCGTGCCTGGCCAGGAACACCTTCTTCCTTTCTTT	56	40	96	47.32863826479693	62	40	102	49.79959839195493	0	0	0	3.8042374035044424	chr1_29092389_96	1	chr1	GTGAGCCACCGTGCCTGGCCAGGAACACCT	1	+	29092371	29092401										None	Lib037_293T_8k_1	GTGAGCCACTGTGCCTGGCCNNNNNNNNNN	none	chr1:29092372-29092401	Intron	EPB41
chr12	24644368	24644375	chr12_24644369_96	Lib037_293T_8k_1.sam	8949	chr12	24644369	TTGCTTCAAAAAATTTATCCCTGGCCAGGCACAGTGGCTCACGCTGTAAT	33	63	96	45.59605246071199	36	69	105	49.839743177508446	0	0	0	2.4094720491334933	chr12_24644369_96	1	chr12	GTGAGCCACTGTGCCTGGCCAGGGATAAAT	0	-	24644356	24644386										None	Lib037_293T_8k_1	GTGAGCCACTGTGCCTGGCCNNNNNNNNNN	none	chr12:24644357-24644386	Intergenic	LINC00477-BCAT1
chr1	173564928	173564936	chr1_173564934_96	Lib037_293T_8k_1.sam	3070	chr1	173564934	TACAGGCGTGAGCCACCGTGCCTGGCCGGGTAGTTTTCTTTTTTCTTTTT	72	24	96	41.569219381653056	86	28	114	49.07137658554119	0	0	0	2.449489742783178	chr1_173564934_96	1	chr1	GTGAGCCACCGTGCCTGGCCGGGTAGTTTT	1	+	173564916	173564946										None	Lib037_293T_8k_1	GTGAGCCACTGTGCCTGGCCNNNNNNNNNN	none	chr1:173564917-173564946	Intron	SLC9C2
chr1	161010160	161010170	chr1_161010166_96	Lib037_293T_8k_1.sam	2907	chr1	161010166	GAGGCTTAGAACAGTTGACCCAGGCCAGGCATAGTGGCTCACACGTGTAA	52	44	96	47.83304297240559	55	50	105	52.44044240850758	0	0	0	3.2489314482696545	chr1_161010166_96	1	chr1	GTGAGCCACTATGCCTGGCCTGGGTCAACT	1	-	161010153	161010183										None	Lib037_293T_8k_1	GTGAGCCACTGTGCCTGGCCNNNNNNNNNN	none	chr1:161010154-161010183	Intron	F11R
chr11	33245772	33245781	chr11_33245777_96	Lib037_293T_8k_1.sam	7132	chr11	33245777	TACAGGTGTGAGCCACTGTGCCTGGACTGGCTTTGTATTTCTTAGAGTAT	76	20	96	38.98717737923585	85	25	110	46.09772228646444	0	0	0	2.9860788111948193	chr11_33245777_96	1	chr11	GTGAGCCACTGTGCCTGGACTGGCTTTGTA	1	+	33245759	33245789										None	Lib037_293T_8k_1	GTGAGCCACTGTGCCTGGCCNNNNNNNNNN	none	chr11:33245760-33245789	Intergenic	CSTF3-DT-HIPK3
chr7	149540430	149540437	chr7_149540433_95	Lib037_293T_8k_1.sam	39733	chr7	149540433	AGGCAGAATAAAAATGATACCAGGCCAGGCACGGTGGCTCATGCCTGTAA	35	60	95	45.8258	39	67	106	51.11751167652823	0	0	0	2.266911751455907	chr7_149540433_95	1	chr7	ATGAGCCACCGTGCCTGGCCTGGTATCATT	2	-	149540420	149540450										None	Lib037_293T_8k_1	GTGAGCCACTGTGCCTGGCCNNNNNNNNNN	none	chr7:149540421-149540450	Intergenic	ZNF746-ZNF767P
chr16	30073086	30073093	chr16_30073093_95	Lib037_293T_8k_1.sam	15906	chr16	30073093	TACAGGCGTGAGCCACCATGCCTGGCCTGGACCTCTTAATTTTATGATAA	36	59	95	46.08687448721165	41	69	110	53.1883	0	0	0	2.449489742783178	chr16_30073093_95	1	chr16	GTGAGCCACCATGCCTGGCCTGGACCTCTT	2	+	30073075	30073105										None	Lib037_293T_8k_1	GTGAGCCACTGTGCCTGGCCNNNNNNNNNN	none	chr16:30073076-30073105	Upstream	PPP4C
chr13	81276894	81276904	chr13_81276903_95	Lib037_293T_8k_1.sam	11855	chr13	81276903	TACAGGTGTGAGCCACCGTGCCTGGCCAGGGGCAACTTTTCTTAAATTTT	35	60	95	45.8258	40	69	109	52.53570214625479	0	0	0	3.1622776601683795	chr13_81276903_95	1	chr13	GTGAGCCACCGTGCCTGGCCAGGGGCAACT	1	+	81276885	81276915										None	Lib037_293T_8k_1	GTGAGCCACTGTGCCTGGCCNNNNNNNNNN	none	chr13:81276886-81276915	Intergenic	LINC00564-SLITRK1
chr1	174102339	174102357	chr1_174102348_95	Lib037_293T_8k_1.sam	3089	chr1	174102348	CTGGCCTCAAGAGATCTTCCCTGGCCAGGCACAGTGGCTCACGCATATAA	71	24	95	41.27953488110059	83	24	107	44.63182720884279	0	0	0	5.122977450583174	chr1_174102348_95	1	chr1	GTGAGCCACTGTGCCTGGCCAGGGAAGATC	0	-	174102335	174102365										None	Lib037_293T_8k_1	GTGAGCCACTGTGCCTGGCCNNNNNNNNNN	none	chr1:174102336-174102365	Intergenic	RC3H1-RABGAP1L-DT
chr6	116321506	116321514	chr6_116321509_94	Lib037_293T_8k_1.sam	36535	chr6	116321509	TCTTCTTATATTTACAGTTCCTGGCCAGGCACAGTGGCTCATGCCTGTAA	57	37	94	45.92385001282014	61	39	100	48.774993593028796	0	0	0	2.5872528966106905	chr6_116321509_94	1	chr6	ATGAGCCACTGTGCCTGGCCAGGAACTGTA	1	-	116321496	116321526										None	Lib037_293T_8k_1	GTGAGCCACTGTGCCTGGCCNNNNNNNNNN	none	chr6:116321497-116321526	Exon	DSE
chr22	18030438	18030448	chr22_18030439_94	Lib037_293T_8k_1.sam	27040	chr22	18030439	TCGTAATAAAAAATTGAATCCAGGCCAGACACAGTGGCTCACACCTGTAA	29	65	94	43.41658669218482	30	74	104	47.11687595755899	0	0	0	3.555277766926235	chr22_18030439_94	1	chr22	GTGAGCCACTGTGTCTGGCCTGGATTCAAT	1	-	18030426	18030456										None	Lib037_293T_8k_1	GTGAGCCACTGTGCCTGGCCNNNNNNNNNN	none	chr22:18030427-18030456	Exon	LINC01634
chr17	8992953	8992960	chr17_8992955_94	Lib037_293T_8k_1.sam	17213	chr17	8992955	AAAGAGAAAGACAGACAGACCCGACCAGGCACAGTGGCTCACACCTGTAA	20	74	94	38.47076812334269	23	82	105	43.42810150121693	0	0	0	2.4166091947189146	chr17_8992955_94	1	chr17	GTGAGCCACTGTGCCTGGTCGGGTCTGTCT	1	-	8992942	8992972										None	Lib037_293T_8k_1	GTGAGCCACTGTGCCTGGCCNNNNNNNNNN	none	chr17:8992943-8992972	Intergenic	PIK3R5-NTN1
chr9	36334404	36334409	chr9_36334404_93	Lib037_293T_8k_1.sam	42145	chr9	36334404	TTCATAAGAATCTCATCCTCCCGGCCAGGCGCAGTGGCTCATGCCTGTAA	80	13	93	32.249	89	14	103	35.298725189445584	0	0	0	1.7204650534085253	chr9_36334404_93	1	chr9	ATGAGCCACTGCGCCTGGCCGGGAGGATGA	2	-	36334391	36334421										None	Lib037_293T_8k_1	GTGAGCCACTGTGCCTGGCCNNNNNNNNNN	none	chr9:36334392-36334421	Downstream	RNF38
chr4	143523313	143523325	chr4_143523324_93	Lib037_293T_8k_1.sam	32205	chr4	143523324	TACAGGCGTGAGCCACTGTGCCTGGCCAGGAATACGTTTTTTTTTTAAGT	61	32	93	44.181444068749045	69	33	102	47.7179	0	0	0	3.833259389999639	chr4_143523324_93	1	chr4	GTGAGCCACTGTGCCTGGCCAGGAATACGT	0	+	143523306	143523336										None	Lib037_293T_8k_1	GTGAGCCACTGTGCCTGGCCNNNNNNNNNN	none	chr4:143523307-143523336	Exon	SMARCA5
chr22	40061516	40061525	chr22_40061520_93	Lib037_293T_8k_1.sam	27693	chr22	40061520	TGCAGGTGTGAGCCACTGTGCCTGGCCTGGATTTAATATTTTATAAATGT	60	33	93	44.49719092257398	64	37	101	48.662100242385755	0	0	0	3.286335345030997	chr22_40061520_93	1	chr22	GTGAGCCACTGTGCCTGGCCTGGATTTAAT	0	+	40061502	40061532										None	Lib037_293T_8k_1	GTGAGCCACTGTGCCTGGCCNNNNNNNNNN	none	chr22:40061503-40061532	Exon	TNRC6B
chr10	119054433	119054441	chr10_119054435_93	Lib037_293T_8k_1.sam	6477	chr10	119054435	TTTAATTTCAAGAACTCTTCCGGGCCAGGCACGGTGGCTCATGCCTGTAA	38	55	93	45.71651780264984	39	62	101	49.17316341257699	0	0	0	2.7386127875258306	chr10_119054435_93	1	chr10	ATGAGCCACCGTGCCTGGCCCGGAAGAGTT	2	-	119054422	119054452										None	Lib037_293T_8k_1	GTGAGCCACTGTGCCTGGCCNNNNNNNNNN	none	chr10:119054423-119054452	Intron	EIF3A
chr7	157149341	157149358	chr7_157149353_92	Lib037_293T_8k_1.sam	39896	chr7	157149353	TACAGGCGTGAGCCACTATGCCTGGCCAGGAATTCAACCGATTTTTAAAA	33	59	92	44.12482294582042	37	64	101	48.662100242385755	0	0	0	5.034574339058885	chr7_157149353_92	1	chr7	GTGAGCCACTATGCCTGGCCAGGAATTCAA	1	+	157149335	157149365										None	Lib037_293T_8k_1	GTGAGCCACTGTGCCTGGCCNNNNNNNNNN	none	chr7:157149336-157149365	Exon	UBE3C
chr7	152593829	152593837	chr7_152593835_92	Lib037_293T_8k_1.sam	39823	chr7	152593835	TACCAGTGTGAGCCACTGTGCCTGGCTAGGATAATGTTTCTTCCAATCAC	66	26	92	41.42463035441596	72	28	100	44.8999	0	0	0	2.6339134382131846	chr7_152593835_92	1	chr7	GTGAGCCACTGTGCCTGGCTAGGATAATGT	1	+	152593817	152593847										None	Lib037_293T_8k_1	GTGAGCCACTGTGCCTGGCCNNNNNNNNNN	none	chr7:152593818-152593847	Intergenic	LINC01003-XRCC2
chr6	7149983	7150002	chr6_7149986_92	Lib037_293T_8k_1.sam	35068	chr6	7149986	TATAGGCGTGGGCCACTGCGCCTGGCCTGGTTGGTTTTTTTTTTTTTTTA	64	28	92	42.33202097703345	69	30	99	45.4973	0	0	0	7.332121111929343	chr6_7149986_92	1	chr6	GTGGGCCACTGCGCCTGGCCTGGTTGGTTT	2	+	7149968	7149998										None	Lib037_293T_8k_1	GTGAGCCACTGTGCCTGGCCNNNNNNNNNN	none	chr6:7149969-7149998	Exon	RREB1
chr17	57333731	57333741	chr17_57333740_92	Lib037_293T_8k_1.sam	18361	chr17	57333740	TATAGGCATGAGCCACTGTGCCTGGCCTGGTTTGTACCTTTTAAACGTAT	49	43	92	45.9021	185	48	233	94.23375191511798	0	0	0	3.299831645537221	chr17_57333740_92	1	chr17	ATGAGCCACTGTGCCTGGCCTGGTTTGTAC	1	+	57333722	57333752										None	Lib037_293T_8k_1	GTGAGCCACTGTGCCTGGCCNNNNNNNNNN	none	chr17:57333723-57333752	Exon	MSI2
chr13	76201278	76201286	chr13_76201282_92	Lib037_293T_8k_1.sam	11751	chr13	76201282	TACAGGCGTGAGCCACCATGCCTGGCCTGGCATGTGATTTTTAAAATGAC	50	42	92	45.8258	53	49	102	50.96076922496363	0	0	0	2.496873044429772	chr13_76201282_92	1	chr13	GTGAGCCACCATGCCTGGCCTGGCATGTGA	2	+	76201264	76201294										None	Lib037_293T_8k_1	GTGAGCCACTGTGCCTGGCCNNNNNNNNNN	none	chr13:76201265-76201294	Intergenic	LINC00561-KCTD12
chr1	155314769	155314784	chr1_155314773_92	Lib037_293T_8k_1.sam	2773	chr1	155314773	AACAGGTGTGAGCCACTGTGCCTGGCCTGGGTTTTTTTTTTTTTTTTAAT	58	34	92	44.40720662234904	69	36	105	49.839743177508446	0	0	0	5.040663053971039	chr1_155314773_92	1	chr1	GTGAGCCACTGTGCCTGGCCTGGGTTTTTT	0	+	155314755	155314785										None	Lib037_293T_8k_1	GTGAGCCACTGTGCCTGGCCNNNNNNNNNN	none	chr1:155314756-155314785	Downstream	RUSC1-AS1
chr7	75662783	75662787	chr7_75662786_91	Lib037_293T_8k_1.sam	38526	chr7	75662786	TCCTGGAGTGAGCCACGGTGCCTGGCCTGGAAAGAGGTTTTTAAAGGTTA	56	35	91	44.27188724235731	69	39	108	51.87484939737175	0	0	0	1.479019945774904	chr7_75662786_91	1	chr7	GTGAGCCACGGTGCCTGGCCTGGAAAGAGG	1	+	75662768	75662798										None	Lib037_293T_8k_1	GTGAGCCACTGTGCCTGGCCNNNNNNNNNN	none	chr7:75662769-75662798	Intron	HIP1
chr6	75693977	75693983	chr6_75693977_91	Lib037_293T_8k_1.sam	36075	chr6	75693977	AGGCAATAAAAACTTAGAACCAGGCCAGGCACGGTGGCTCACGCCTGTAA	38	53	91	44.87761134463375	42	59	101	49.77951385861457	0	0	0	1.9720265943665387	chr6_75693977_91	1	chr6	GTGAGCCACCGTGCCTGGCCTGGTTCTAAG	1	-	75693964	75693994										None	Lib037_293T_8k_1	GTGAGCCACTGTGCCTGGCCNNNNNNNNNN	none	chr6:75693965-75693994	Intron	SENP6
chr6	154303633	154303645	chr6_154303645_91	Lib037_293T_8k_1.sam	37133	chr6	154303645	TACTCTTAAATGTACTCCTGGCTAGGCACAGTGGCTCATGCCTGTAATTC	12	79	91	30.789608636681304	17	88	105	38.67815921162743	0	0	0	3.9440531887330783	chr6_154303645_91	1	chr6	ATGAGCCACTGTGCCTAGCCAGGAGTACAT	2	-	154303629	154303659										None	Lib037_293T_8k_1	GTGAGCCACTGTGCCTGGCCNNNNNNNNNN	none	chr6:154303630-154303659	Intron	IPCEF1
chr5	131285005	131285014	chr5_131285008_91	Lib037_293T_8k_1.sam	34118	chr5	131285008	ATCTCTAAAAAAACAAAACCCAGACCAGGCACAGTGGCTCATTCCTGTAA	32	59	91	43.45112196480086	44	70	114	55.49774770204643	0	0	0	3.0550504633038935	chr5_131285008_91	1	chr5	ATGAGCCACTGTGCCTGGTCTGGGTTTTGT	2	-	131284995	131285025										None	Lib037_293T_8k_1	GTGAGCCACTGTGCCTGGCCNNNNNNNNNN	none	chr5:131284996-131285025	Exon	CDC42SE2
chr1	86739865	86739870	chr1_86739865_91	Lib037_293T_8k_1.sam	2011	chr1	86739865	ACAGCTCATTAAAGAGTTTCCTGGCCAGGCGCAGTGGCTCATGCCTGTAA	36	55	91	44.49719092257398	41	63	104	50.82322303829225	0	0	0	1.920286436967152	chr1_86739865_91	1	chr1	ATGAGCCACTGCGCCTGGCCAGGAAACTCT	2	-	86739852	86739882										None	Lib037_293T_8k_1	GTGAGCCACTGTGCCTGGCCNNNNNNNNNN	none	chr1:86739853-86739882	Intron	SH3GLB1
chr1	147392672	147392689	chr1_147392687_91	Lib037_293T_8k_1.sam	2583	chr1	147392687	TACAGGCGTGAGCCACTGTGCCTGGCCTGGATCCTGCTTTTTAATCCAAT	54	37	91	44.69899327725402	58	40	98	48.16637831516918	0	0	0	5.7534373044577904	chr1_147392687_91	1	chr1	GTGAGCCACTGTGCCTGGCCTGGATCCTGC	0	+	147392669	147392699										None	Lib037_293T_8k_1	GTGAGCCACTGTGCCTGGCCNNNNNNNNNN	none	chr1:147392670-147392699	Intron	LINC00624
chr9	19984421	19984430	chr9_19984426_90	Lib037_293T_8k_1.sam	41913	chr9	19984426	GGAAAGTCCAAAAATAAACCCAGGCCAGGCACGGTGGCTCACACCTGTAA	36	54	90	44.090815370097204	41	61	102	50.00999900019995	0	0	0	3.1874754901018454	chr9_19984426_90	1	chr9	GTGAGCCACCGTGCCTGGCCTGGGTTTATT	1	-	19984413	19984443										None	Lib037_293T_8k_1	GTGAGCCACTGTGCCTGGCCNNNNNNNNNN	none	chr9:19984414-19984443	Intergenic	SLC24A2-MLLT3
chr7	81473419	81473425	chr7_81473421_90	Lib037_293T_8k_1.sam	38628	chr7	81473421	ACATGTCAGAAACCACGAACCAGGCCAGGCACGGTGGCTCACATCTGTAG	40	50	90	44.721359549995796	43	54	97	48.187135212627034	0	0	0	1.9720265943665387	chr7_81473421_90	1	chr7	GTGAGCCACCGTGCCTGGCCTGGTTCGTGG	1	-	81473408	81473438										None	Lib037_293T_8k_1	GTGAGCCACTGTGCCTGGCCNNNNNNNNNN	none	chr7:81473409-81473438	Intergenic	SEMA3C-LOC105369146
chr7	100086250	100086260	chr7_100086259_90	Lib037_293T_8k_1.sam	38858	chr7	100086259	TACAAGCATAAGCCACTGTGCCTGGCCAGGAACTCAGTATTTAAGGGAAG	69	21	90	38.06573262134856	76	23	99	41.80908992073375	0	0	0	3.063944369932459	chr7_100086259_90	1	chr7	ATAAGCCACTGTGCCTGGCCAGGAACTCAG	2	+	100086241	100086271										None	Lib037_293T_8k_1	GTGAGCCACTGTGCCTGGCCNNNNNNNNNN	none	chr7:100086242-100086271	Upstream	ZNF3
chr17	80296969	80296980	chr17_80296976_90	Lib037_293T_8k_1.sam	19093	chr17	80296976	TATAGACATGAGCCACTGTGCCTGGCCTGGTTTTACAAATAAAAAACAAC	27	63	90	41.24318125460256	31	74	105	47.89572005931219	0	0	0	3.181579635902869	chr17_80296976_90	1	chr17	ATGAGCCACTGTGCCTGGCCTGGTTTTACA	1	+	80296958	80296988										None	Lib037_293T_8k_1	GTGAGCCACTGTGCCTGGCCNNNNNNNNNN	none	chr17:80296959-80296988	Exon	RNF213
chr17	45206135	45206157	chr17_45206147_90	Lib037_293T_8k_1.sam	18075	chr17	45206147	TACAGGTGTGAGCCACTGCGCCTGGCCTGGATGTCCTTTATTTCTTTCTC	77	13	90	31.63858403911275	88	13	101	33.823069050575526	0	0	0	7.025667228100119	chr17_45206147_90	1	chr17	GTGAGCCACTGCGCCTGGCCTGGATGTCCT	1	+	45206129	45206159										None	Lib037_293T_8k_1	GTGAGCCACTGTGCCTGGCCNNNNNNNNNN	none	chr17:45206130-45206159	Intron	LOC339192
chr17	2649292	2649296	chr17_2649293_90	Lib037_293T_8k_1.sam	16988	chr17	2649293	CATACAAAAATAAACTCTTCCTGGCCAGGTGCAGTGGCTCACACCTTTAA	31	59	90	42.76680956068619	38	65	103	49.69909455915671	0	0	0	1.479019945774904	chr17_2649293_90	1	chr17	GTGAGCCACTGCACCTGGCCAGGAAGAGTT	2	-	2649280	2649310										None	Lib037_293T_8k_1	GTGAGCCACTGTGCCTGGCCNNNNNNNNNN	none	chr17:2649281-2649310	Intron	PAFAH1B1
chr1	52647566	52647570	chr1_52647566_90	Lib037_293T_8k_1.sam	1429	chr1	52647566	CAATTCAAAAATGATACATCCAGGCCAGGCACTGTGGCTCACACCTATAA	48	42	90	44.8999	56	50	106	52.91502622129181	0	0	0	1.4142135623730951	chr1_52647566_90	1	chr1	GTGAGCCACAGTGCCTGGCCTGGATGTATC	1	-	52647553	52647583										None	Lib037_293T_8k_1	GTGAGCCACTGTGCCTGGCCNNNNNNNNNN	none	chr1:52647554-52647583	Exon	SHISAL2A
chr10	13563484	13563492	chr10_13563487_90	Lib037_293T_8k_1.sam	4684	chr10	13563487	TACAGGTGTGAGCCACTGCGCCTGGCCTGGTGCCTGCATTTTTTATTTTT	81	9	90	27	90	10	100	30	0	0	0	2.5872528966106905	chr10_13563487_90	1	chr10	GTGAGCCACTGCGCCTGGCCTGGTGCCTGC	1	+	13563469	13563499										None	Lib037_293T_8k_1	GTGAGCCACTGTGCCTGGCCNNNNNNNNNN	none	chr10:13563470-13563499	Intergenic	BEND7-PRPF18
chr7	104970115	104970125	chr7_104970123_89	Lib037_293T_8k_1.sam	39006	chr7	104970123	TACAGGCGTAAGCCACTGTGCCTGGCCAGGCTGTTATTTTTGGAAGCATG	59	30	89	42.07136793592526	65	31	96	44.88875137492688	0	0	0	3.235604395235786	chr7_104970123_89	1	chr7	GTAAGCCACTGTGCCTGGCCAGGCTGTTAT	1	+	104970105	104970135										None	Lib037_293T_8k_1	GTGAGCCACTGTGCCTGGCCNNNNNNNNNN	none	chr7:104970106-104970135	Intergenic	LHFPL3-AS2-LINC01004
chr6	133907998	133908006	chr6_133908001_89	Lib037_293T_8k_1.sam	36761	chr6	133908001	TACAGGGATGAGCCACTGCGCCTGGCCAGGAGTCGGACTTATCTTTTCCT	65	24	89	39.496835316262995	75	26	101	44.15880433163923	0	0	0	2.6532998322843198	chr6_133908001_89	1	chr6	ATGAGCCACTGCGCCTGGCCAGGAGTCGGA	2	+	133907983	133908013										None	Lib037_293T_8k_1	GTGAGCCACTGTGCCTGGCCNNNNNNNNNN	none	chr6:133907984-133908013	Intergenic	TCF21-TBPL1
chr4	112711084	112711087	chr4_112711087_89	Lib037_293T_8k_1.sam	31891	chr4	112711087	TACAGGTGTGAGCCACTGCGCCTGGCCAGGCTTACATTTTTAAAGGATTT	73	16	89	34.17601498127012	83	19	102	39.71145930332956	0	0	0	1.247219128924647	chr4_112711087_89	1	chr4	GTGAGCCACTGCGCCTGGCCAGGCTTACAT	1	+	112711069	112711099										None	Lib037_293T_8k_1	GTGAGCCACTGTGCCTGGCCNNNNNNNNNN	none	chr4:112711070-112711099	Exon	ANK2
chr22	21656096	21656109	chr22_21656096_89	Lib037_293T_8k_1.sam	27129	chr22	21656096	TGTATGAAAAAAGGCACATCCTGGCCAGGCACGGTGGCTCACGCCTGTAA	58	31	89	42.40283009422838	60	31	91	43.12771730569565	0	0	0	4.63033	chr22_21656096_89	1	chr22	GTGAGCCACCGTGCCTGGCCAGGATGTGCC	1	-	21656083	21656113										None	Lib037_293T_8k_1	GTGAGCCACTGTGCCTGGCCNNNNNNNNNN	none	chr22:21656084-21656113	Intergenic	MIR130B-PPIL2
chr19	47049673	47049680	chr19_47049676_89	Lib037_293T_8k_1.sam	21615	chr19	47049676	CTCTTCATAAAATCCAAGCCCGGGCCAGGCACGGTGGCTCACATCTGTAA	52	37	89	43.86342439892262	55	41	96	47.486840282335066	0	0	0	2.449489742783178	chr19_47049676_89	1	chr19	GTGAGCCACCGTGCCTGGCCCGGGCTTGGA	1	-	47049663	47049693										None	Lib037_293T_8k_1	GTGAGCCACTGTGCCTGGCCNNNNNNNNNN	none	chr19:47049664-47049693	Downstream	NPAS1
chr17	50271644	50271656	chr17_50271651_89	Lib037_293T_8k_1.sam	18244	chr17	50271651	TATAAGCGTGAGCCACTGTGCCTGGCCTGGTTGCCAGTTTTAACAAAGAA	28	61	89	41.32795663954365	35	71	106	49.84977432245807	0	0	0	3.726779962499649	chr17_50271651_89	1	chr17	GTGAGCCACTGTGCCTGGCCTGGTTGCCAG	0	+	50271633	50271663										None	Lib037_293T_8k_1	GTGAGCCACTGTGCCTGGCCNNNNNNNNNN	none	chr17:50271634-50271663	Upstream	TMEM92
chr13	76712628	76712638	chr13_76712632_89	Lib037_293T_8k_1.sam	11768	chr13	76712632	TGCATTTTAGAAAAATCACCCTGGCCAGGCATAGTGGCTCACACCTGTGA	52	37	89	43.86342439892262	54	41	95	47.05316142407437	0	0	0	3.0904725218262765	chr13_76712632_89	1	chr13	GTGAGCCACTATGCCTGGCCAGGGTGATTT	1	-	76712619	76712649										None	Lib037_293T_8k_1	GTGAGCCACTGTGCCTGGCCNNNNNNNNNN	none	chr13:76712620-76712649	Intergenic	LINC00561-KCTD12
chr1	32110353	32110367	chr1_32110362_89	Lib037_293T_8k_1.sam	926	chr1	32110362	TACAGGCATGAGCCACCGCGCCTGGCCTGGAATTGGATTTTTAAAGATCT	33	56	89	42.988370520409354	39	61	100	48.774993593028796	0	0	0	4.5431266766402185	chr1_32110362_89	1	chr1	ATGAGCCACCGCGCCTGGCCTGGAATTGGA	3	+	32110344	32110374										None	Lib037_293T_8k_1	GTGAGCCACTGTGCCTGGCCNNNNNNNNNN	none	chr1:32110345-32110374	Exon	KPNA6
chr12	62397578	62397582	chr12_62397579_89	Lib037_293T_8k_1.sam	9597	chr12	62397579	TTTTTTTTAAATCAACCTTCCTGGCCAGGCACAGTGGCTCACGCCTGTGA	29	60	89	41.71330722922842	32	68	100	46.647615158762406	0	0	0	1.479019945774904	chr12_62397579_89	1	chr12	GTGAGCCACTGTGCCTGGCCAGGAAGGTTG	0	-	62397566	62397596										None	Lib037_293T_8k_1	GTGAGCCACTGTGCCTGGCCNNNNNNNNNN	none	chr12:62397567-62397596	Intron	USP15
chr1	242551927	242551934	chr1_242551930_89	Lib037_293T_8k_1.sam	4321	chr1	242551930	TACCAGCATGAGCCACTGTGCCTGGCCTGGAAGATTTTTTTCTTTTTTTT	63	26	89	40.47221268969612	68	27	95	42.8486	0	0	0	2.217355782608345	chr1_242551930_89	1	chr1	ATGAGCCACTGTGCCTGGCCTGGAAGATTT	1	+	242551912	242551942										None	Lib037_293T_8k_1	GTGAGCCACTGTGCCTGGCCNNNNNNNNNN	none	chr1:242551913-242551942	Intergenic	PLD5-LINC01347
chr12	22662690	22662696	chr12_22662695_89	Lib037_293T_8k_1.sam	8926	chr12	22662695	TACTGGCGTGAGCCACTGTGCCTGGCCTGGAAACCAGTTTTTGAAGATAG	63	26	89	40.47221268969612	65	30	95	44.15880433163923	0	0	0	1.9720265943665385	chr12_22662695_89	1	chr12	GTGAGCCACTGTGCCTGGCCTGGAAACCAG	0	+	22662677	22662707										None	Lib037_293T_8k_1	GTGAGCCACTGTGCCTGGCCNNNNNNNNNN	none	chr12:22662678-22662707	Exon	ETNK1
chr1	149958606	149958620	chr1_149958611_89	Lib037_293T_8k_1.sam	2608	chr1	149958611	TACAGGCGTGAGCCACTGCGCCTGGCCAGGACTACCTTTTTAAACAACCA	67	22	89	38.39270764090493	74	26	100	43.86342439892262	0	0	0	4.2999762695121175	chr1_149958611_89	1	chr1	GTGAGCCACTGCGCCTGGCCAGGACTACCT	1	+	149958593	149958623										None	Lib037_293T_8k_1	GTGAGCCACTGTGCCTGGCCNNNNNNNNNN	none	chr1:149958594-149958623	Intron	OTUD7B
chr9	96728043	96728051	chr9_96728046_88	Lib037_293T_8k_1.sam	42666	chr9	96728046	TATAGGTGTGAGCCACTGTGCCTGGCCTGGAGTCTGTATTCTCTTTTGTT	59	29	88	41.36423575989287	66	34	100	47.37087712930804	0	0	0	2.947456530637899	chr9_96728046_88	1	chr9	GTGAGCCACTGTGCCTGGCCTGGAGTCTGT	0	+	96728028	96728058										None	Lib037_293T_8k_1	GTGAGCCACTGTGCCTGGCCNNNNNNNNNN	none	chr9:96728029-96728058	Downstream	LOC441455
chr8	69838726	69838732	chr8_69838728_88	Lib037_293T_8k_1.sam	40781	chr8	69838728	ACAACAAAAAATAATTAAGCCAGGCCAGGTGCAGTGGCTCATGCCTGTAA	17	71	88	34.741905532080416	19	81	100	39.230090491866065	0	0	0	1.9720265943665387	chr8_69838728_88	1	chr8	ATGAGCCACTGCACCTGGCCTGGCTTAATT	3	-	69838715	69838745										None	Lib037_293T_8k_1	GTGAGCCACTGTGCCTGGCCNNNNNNNNNN	none	chr8:69838716-69838745	Upstream	SLCO5A1
chr8	144371425	144371435	chr8_144371434_88	Lib037_293T_8k_1.sam	41672	chr8	144371434	TACAGACGTGAGCCACCGTGCCTGGCCTGGACAGTGTTCTTTTGGGGGAC	32	56	88	42.33202097703345	35	63	98	46.95742752749558	0	0	0	3.063944369932459	chr8_144371434_88	1	chr8	GTGAGCCACCGTGCCTGGCCTGGACAGTGT	1	+	144371416	144371446										None	Lib037_293T_8k_1	GTGAGCCACTGTGCCTGGCCNNNNNNNNNN	none	chr8:144371417-144371446	Upstream	ADCK5
chr6	158840400	158840405	chr6_158840405_88	Lib037_293T_8k_1.sam	37224	chr6	158840405	TACAGGTGTGAGCCACTGTGCCTGGCCAGGGTGAGTTTTTTCACCCAGTA	47	41	88	43.89760813529594	53	44	97	48.29078587059855	0	0	0	1.7204650534085253	chr6_158840405_88	1	chr6	GTGAGCCACTGTGCCTGGCCAGGGTGAGTT	0	+	158840387	158840417										None	Lib037_293T_8k_1	GTGAGCCACTGTGCCTGGCCNNNNNNNNNN	none	chr6:158840388-158840417	Downstream	OSTCP1
chr5	172952830	172952835	chr5_172952831_88	Lib037_293T_8k_1.sam	34775	chr5	172952831	GATGATCAGAAAGTCAAACCCCGGCCAGGCACGGTGGCTCACGCCTGTAA	44	44	88	44	47	49	96	47.989582202807306	0	0	0	1.8547236990991407	chr5_172952831_88	1	chr5	GTGAGCCACCGTGCCTGGCCGGGGTTTGAC	1	-	172952818	172952848										None	Lib037_293T_8k_1	GTGAGCCACTGTGCCTGGCCNNNNNNNNNN	none	chr5:172952819-172952848	Downstream	ERGIC1
chr2	43847428	43847434	chr2_43847428_88	Lib037_293T_8k_1.sam	22727	chr2	43847428	AAATAAGAAAAAAGTAGATCCCGGCCAGGCACAGTGGCTCATACCTGTAA	31	57	88	42.035699113967404	34	65	99	47.01063709417264	0	0	0	2.1354156504062622	chr2_43847428_88	1	chr2	ATGAGCCACTGTGCCTGGCCGGGATCTACT	1	-	43847415	43847445										None	Lib037_293T_8k_1	GTGAGCCACTGTGCCTGGCCNNNNNNNNNN	none	chr2:43847416-43847445	Exon	ABCG8
chr21	39395654	39395668	chr21_39395661_88	Lib037_293T_8k_1.sam	26852	chr21	39395661	TACAGGTGTGAGCCACTGTGCCTGGCCAGGAATGGCTGTTTCAAAGACTC	43	45	88	43.98863489584554	68	46	114	55.92852581643825	0	0	0	4.135461378894322	chr21_39395661_88	1	chr21	GTGAGCCACTGTGCCTGGCCAGGAATGGCT	0	+	39395643	39395673										None	Lib037_293T_8k_1	GTGAGCCACTGTGCCTGGCCNNNNNNNNNN	none	chr21:39395644-39395673	Exon	GET1
chr17	63588491	63588501	chr17_63588494_88	Lib037_293T_8k_1.sam	18563	chr17	63588494	TACAGGTGTGAGCCACCATGCCTGGCCAGGAAAGAATTTTTTAACAGCAC	62	26	88	40.149719799769464	76	28	104	46.130250378683186	0	0	0	3.248931448269654	chr17_63588494_88	1	chr17	GTGAGCCACCATGCCTGGCCAGGAAAGAAT	2	+	63588476	63588506										None	Lib037_293T_8k_1	GTGAGCCACTGTGCCTGGCCNNNNNNNNNN	none	chr17:63588477-63588506	Intron	DCAF7
chr1	153875946	153875962	chr1_153875949_88	Lib037_293T_8k_1.sam	2714	chr1	153875949	CTTCATACGATTTCACAGTCCAGGCCAGGCACAGTGGCTCATGCCTGTAA	43	45	88	43.98863489584554	45	54	99	49.29503017546495	0	0	0	5.082984821330627	chr1_153875949_88	1	chr1	ATGAGCCACTGTGCCTGGCCTGGACTGTGA	1	-	153875936	153875966										None	Lib037_293T_8k_1	GTGAGCCACTGTGCCTGGCCNNNNNNNNNN	none	chr1:153875937-153875966	Intron	GATAD2B
chr8	120052708	120052722	chr8_120052711_87	Lib037_293T_8k_1.sam	41334	chr8	120052711	AATAAGTAAATAAAAAATAAAAACCTGGCCAGGCACAGTGGCTCACGCCT	31	56	87	41.66533331199932	34	64	98	46.647615158762406	0	0	0	4.435478484645721	chr8_120052711_87	1	chr8	GTGAGCCACTGTGCCTGGCCAGGTTTTTAT	0	-	120052702	120052732										None	Lib037_293T_8k_1	GTGAGCCACTGTGCCTGGCCNNNNNNNNNN	none	chr8:120052703-120052732	Downstream	DEPTOR
chr15	65747757	65747770	chr15_65747763_87	Lib037_293T_8k_1.sam	14310	chr15	65747763	TAGTTTTAAAAATCTGCTTCCTGGCCAGGCACAGTGGCTCATACCTGCAA	33	54	87	42.21374183841087	38	62	100	48.53864439804639	0	0	0	4	chr15_65747763_87	1	chr15	ATGAGCCACTGTGCCTGGCCAGGAAGCAGA	1	-	65747750	65747780										None	Lib037_293T_8k_1	GTGAGCCACTGTGCCTGGCCNNNNNNNNNN	none	chr15:65747751-65747780	Intron	DENND4A
chr1	45335569	45335581	chr1_45335577_87	Lib037_293T_8k_1.sam	1289	chr1	45335577	GAACTCAGAAACTAATACCCCAGGCCAGGCACGGTGGCTCATGCCTGTAA	39	48	87	43.266615305567875	47	49	96	47.989582202807306	0	0	0	3.526683994916471	chr1_45335577_87	1	chr1	ATGAGCCACCGTGCCTGGCCTGGGGTATTA	2	-	45335564	45335594										None	Lib037_293T_8k_1	GTGAGCCACTGTGCCTGGCCNNNNNNNNNN	none	chr1:45335565-45335594	Intron	MUTYH
chr13	86420538	86420562	chr13_86420557_87	Lib037_293T_8k_1.sam	11934	chr13	86420557	TACAGGCGTGAGCCACTGTGCCTGGCCAGGATTCTTCATCTTTGTTCTGG	41	46	87	43.42810150121693	47	52	99	49.4368	0	0	0	7.653197277702214	chr13_86420557_87	1	chr13	GTGAGCCACTGTGCCTGGCCAGGATTCTTC	0	+	86420539	86420569										None	Lib037_293T_8k_1	GTGAGCCACTGTGCCTGGCCNNNNNNNNNN	none	chr13:86420540-86420569	Intergenic	SLITRK6-LINC00430
chr1	235653508	235653516	chr1_235653513_87	Lib037_293T_8k_1.sam	4184	chr1	235653513	ACTTTCTCTGAAGAAATCTCCAGGCTAGGCACAGTGGCTCACGCCGGTAA	36	51	87	42.8486	37	70	107	50.89204259999789	0	0	0	2.727636339397171	chr1_235653513_87	1	chr1	GTGAGCCACTGTGCCTAGCCTGGAGATTTC	1	-	235653500	235653530										None	Lib037_293T_8k_1	GTGAGCCACTGTGCCTGGCCNNNNNNNNNN	none	chr1:235653501-235653530	Upstream	GNG4
chr6	149442811	149442822	chr6_149442819_86	Lib037_293T_8k_1.sam	37010	chr6	149442819	GATTACAGGCATGAGCCACTGTGCCCGGCCGGGACATTCTTTTTTATAAC	35	51	86	42.24926034855522	39	57	96	47.148700936505136	0	0	0	3.562846832382836	chr6_149442819_86	1	chr6	ATGAGCCACTGTGCCCGGCCGGGACATTCT	2	+	149442804	149442834										None	Lib037_293T_8k_1	GTGAGCCACTGTGCCTGGCCNNNNNNNNNN	none	chr6:149442805-149442834	Intergenic	TAB2-ZC3H12D
chr2	42181584	42181595	chr2_42181593_86	Lib037_293T_8k_1.sam	22677	chr2	42181593	TACAGGTGTGAGCCACCGCGCCTGGCCAGGTTTCATATTTTTTTGATGGG	73	13	86	30.805843601498726	83	14	97	34.08812109811862	0	0	0	3.4354721852756236	chr2_42181593_86	1	chr2	GTGAGCCACCGCGCCTGGCCAGGTTTCATA	2	+	42181575	42181605										None	Lib037_293T_8k_1	GTGAGCCACTGTGCCTGGCCNNNNNNNNNN	none	chr2:42181576-42181605	Exon	EML4
chr19	29803311	29803319	chr19_29803315_86	Lib037_293T_8k_1.sam	21034	chr19	29803315	CAAAGTGCTGAGCCACTGTGCCTGGCCTGGACACAGTTTTATATATTAAT	49	37	86	42.579337712087536	57	41	98	48.342527861087284	0	0	0	2.6299556396765835	chr19_29803315_86	1	chr19	CTGAGCCACTGTGCCTGGCCTGGACACAGT	1	+	29803297	29803327										None	Lib037_293T_8k_1	GTGAGCCACTGTGCCTGGCCNNNNNNNNNN	none	chr19:29803298-29803327	Intergenic	C19orf12-CCNE1
chr16	30442745	30442752	chr16_30442752_86	Lib037_293T_8k_1.sam	15932	chr16	30442752	TATAGGCGTGAGCCACTGGGCCTGGCCTGGCCAGTTTTTTGTTTGTTTGT	28	58	86	40.29888335921977	32	70	102	47.32863826479693	0	0	0	2.3733211036908783	chr16_30442752_86	1	chr16	GTGAGCCACTGGGCCTGGCCTGGCCAGTTT	1	+	30442734	30442764										None	Lib037_293T_8k_1	GTGAGCCACTGTGCCTGGCCNNNNNNNNNN	none	chr16:30442735-30442764	Intergenic	DCTPP1-SEPHS2
chr1	5925899	5925918	chr1_5925912_86	Lib037_293T_8k_1.sam	73	chr1	5925912	TACAGGCGTGAGCCACCGTGCCTGGCCAGGAATGGGTTGTTTTAAATGAT	53	33	86	41.82104733265297	66	35	101	48.062459362791664	0	0	0	5.290025992374707	chr1_5925912_86	1	chr1	GTGAGCCACCGTGCCTGGCCAGGAATGGGT	1	+	5925894	5925924										None	Lib037_293T_8k_1	GTGAGCCACTGTGCCTGGCCNNNNNNNNNN	none	chr1:5925895-5925924	Intron	NPHP4
chr1	159084492	159084495	chr1_159084492_86	Lib037_293T_8k_1.sam	2871	chr1	159084492	TTTATTAAAAATATTAAACCCAGGCCAGGCACGGTGGCTCATGCCTGTAA	30	56	86	40.98780306383839	30	59	89	42.07136793592526	0	0	0	1.247219128924647	chr1_159084492_86	1	chr1	ATGAGCCACCGTGCCTGGCCTGGGTTTAAT	2	-	159084479	159084509										None	Lib037_293T_8k_1	GTGAGCCACTGTGCCTGGCCNNNNNNNNNN	none	chr1:159084480-159084509	Intergenic	AIM2-CADM3
chrX	23865324	23865330	chrX_23865324_85	Lib037_293T_8k_1.sam	43905	chrX	23865324	ATACGCTCAAGAAACCCCACCAGGCCAGGCACAGTGGCTCACAACTATGA	49	36	85	42	56	40	96	47.32863826479693	0	0	0	1.9720265943665387	chrX_23865324_85	1	chrX	GTGAGCCACTGTGCCTGGCCTGGTGGGGTT	0	-	23865311	23865341										None	Lib037_293T_8k_1	GTGAGCCACTGTGCCTGGCCNNNNNNNNNN	none	chrX:23865312-23865341	Intron	APOO
chr9	33869743	33869750	chr9_33869747_85	Lib037_293T_8k_1.sam	42058	chr9	33869747	TACAGGTGTGAGCCACCGTGCCTGGCCGGGACATAATGTTTTTTAATGAC	60	25	85	38.72983346207417	70	25	95	41.83300132670378	0	0	0	2.5	chr9_33869747_85	1	chr9	GTGAGCCACCGTGCCTGGCCGGGACATAAT	1	+	33869729	33869759										None	Lib037_293T_8k_1	GTGAGCCACTGTGCCTGGCCNNNNNNNNNN	none	chr9:33869730-33869759	Exon	UBE2R2
chr6	151272060	151272065	chr6_151272061_85	Lib037_293T_8k_1.sam	37082	chr6	151272061	CCTGCTTTAAAAATTGGGTCCTGGCCAGGCATGGTGGCTCATGCTGTAAT	46	39	85	42.35563716909474	49	43	92	45.9021	0	0	0	1.8547236990991407	chr6_151272061_85	1	chr6	ATGAGCCACCATGCCTGGCCAGGACCCAAT	3	-	151272048	151272078										None	Lib037_293T_8k_1	GTGAGCCACTGTGCCTGGCCNNNNNNNNNN	none	chr6:151272049-151272078	Exon	AKAP12
chr21	44051198	44051205	chr21_44051201_85	Lib037_293T_8k_1.sam	26928	chr21	44051201	TACAGGTGTGAGCCACTGTGCCTGGCCAGGATTTAAGATTTAACTCACTC	43	42	85	42.49705872175156	48	49	97	48.49742261192856	0	0	0	2.3151673805580453	chr21_44051201_85	1	chr21	GTGAGCCACTGTGCCTGGCCAGGATTTAAG	0	+	44051183	44051213										None	Lib037_293T_8k_1	GTGAGCCACTGTGCCTGGCCNNNNNNNNNN	none	chr21:44051184-44051213	Exon	TRAPPC10
chr19	49137343	49137347	chr19_49137343_85	Lib037_293T_8k_1.sam	21710	chr19	49137343	CTAATCAAAAACTTCAACTCCAGGCTGGGCACAGTGGCTCACGCCTGTAA	11	74	85	28.53068523537421	12	82	94	31.368774282716245	0	0	0	1.4142135623730951	chr19_49137343_85	1	chr19	GTGAGCCACTGTGCCCAGCCTGGAGTTGAA	2	-	49137330	49137360										None	Lib037_293T_8k_1	GTGAGCCACTGTGCCTGGCCNNNNNNNNNN	none	chr19:49137331-49137360	Exon	PPFIA3
chr17	58056099	58056103	chr17_58056101_85	Lib037_293T_8k_1.sam	18372	chr17	58056101	TACAGGCGTGAGCCACTGCACCTGGCCTGGGGTACAGAATTGGGAGAATG	72	13	85	30.59411708155671	81	13	94	32.449961479175904	0	0	0	1.479019945774904	chr17_58056101_85	1	chr17	GTGAGCCACTGCACCTGGCCTGGGGTACAG	2	+	58056083	58056113										None	Lib037_293T_8k_1	GTGAGCCACTGTGCCTGGCCNNNNNNNNNN	none	chr17:58056084-58056113	Intergenic	SRSF1-LOC101927666
chr14	60635535	60635545	chr14_60635541_85	Lib037_293T_8k_1.sam	12842	chr14	60635541	CTAAATAAAAAATGGTTTTCCAGGCCAGGCTCAGTGGCTCATGCCTATAA	57	28	85	39.949968710876355	63	34	97	46.281745861624536	0	0	0	3.248931448269654	chr14_60635541_85	1	chr14	ATGAGCCACTGAGCCTGGCCTGGAAAACCA	2	-	60635528	60635558										None	Lib037_293T_8k_1	GTGAGCCACTGTGCCTGGCCNNNNNNNNNN	none	chr14:60635529-60635558	Upstream	SALRNA1
chr12	95347489	95347501	chr12_95347495_85	Lib037_293T_8k_1.sam	10045	chr12	95347495	TATAGGCATGAGCCACTGTGCCTGGCCAGGAGTACATTTTATTATCATTA	63	22	85	37.22902093797257	73	24	97	41.8569	0	0	0	3.4522988495984492	chr12_95347495_85	1	chr12	ATGAGCCACTGTGCCTGGCCAGGAGTACAT	1	+	95347477	95347507										None	Lib037_293T_8k_1	GTGAGCCACTGTGCCTGGCCNNNNNNNNNN	none	chr12:95347478-95347507	Intergenic	MIR3685-METAP2
chr11	75927347	75927370	chr11_75927366_85	Lib037_293T_8k_1.sam	7884	chr11	75927366	TACAGGTGTGAGCCACTGCACCTGGCCAGGGATGTAATTTGGAAGTGAAA	59	26	85	39.16631205513228	67	32	99	46.3033	0	0	0	6.887488656977955	chr11_75927366_85	1	chr11	GTGAGCCACTGCACCTGGCCAGGGATGTAA	2	+	75927348	75927378										None	Lib037_293T_8k_1	GTGAGCCACTGTGCCTGGCCNNNNNNNNNN	none	chr11:75927349-75927378	Exon	UVRAG
chr6	100418886	100418891	chr6_100418888_84	Lib037_293T_8k_1.sam	36294	chr6	100418888	TCCATAAAAAGAAGCAGCTCCTGGCCAGGCATGGTGGCTCATGTCTGTAA	33	51	84	41.02438299353203	42	62	104	51.02940328869229	0	0	0	1.707825127659933	chr6_100418888_84	1	chr6	ATGAGCCACCATGCCTGGCCAGGAGCTGCT	3	-	100418875	100418905										None	Lib037_293T_8k_1	GTGAGCCACTGTGCCTGGCCNNNNNNNNNN	none	chr6:100418876-100418905	Intron	SIM1
chr18	32575810	32575827	chr18_32575818_84	Lib037_293T_8k_1.sam	19610	chr18	32575818	CAGCCCTTTGTGAAAAGACCCTGGCCAGGCGCAGTGGCTCACGCCTGTAG	19	65	84	35.14256678161116	22	71	93	39.52214569073901	0	0	0	4.69042	chr18_32575818_84	1	chr18	GTGAGCCACTGCGCCTGGCCAGGGTCTTTT	1	-	32575805	32575835										None	Lib037_293T_8k_1	GTGAGCCACTGTGCCTGGCCNNNNNNNNNN	none	chr18:32575806-32575835	Intergenic	WBP11P1-KLHL14
chr17	78745607	78745617	chr17_78745617_84	Lib037_293T_8k_1.sam	19053	chr17	78745617	CCAAAAAATTCCATTACCTGGCTGGGCGCAGTGGCTCACCCCTGTAATCC	9	75	84	25.98076211353316	12	82	94	31.368774282716245	0	0	0	3.304037933599835	chr17_78745617_84	1	chr17	GTGAGCCACTGCGCCCAGCCAGGTAATGGA	3	-	78745601	78745631										None	Lib037_293T_8k_1	GTGAGCCACTGTGCCTGGCCNNNNNNNNNN	none	chr17:78745602-78745631	Intron	CYTH1
chr17	74965634	74965646	chr17_74965639_84	Lib037_293T_8k_1.sam	18895	chr17	74965639	GGCCTTAAAAACACACATGCCCAGCCAGGCACAGTGGCTCATGCCTGTAA	18	66	84	34.46737587922817	20	74	94	38.47076812334269	0	0	0	3.3333333333333335	chr17_74965639_84	1	chr17	ATGAGCCACTGTGCCTGGCTGGGCATGTGT	2	-	74965626	74965656										None	Lib037_293T_8k_1	GTGAGCCACTGTGCCTGGCCNNNNNNNNNN	none	chr17:74965627-74965656	Intron	HID1
chr17	61934172	61934181	chr17_61934175_84	Lib037_293T_8k_1.sam	18512	chr17	61934175	TGTAGAAGAGAAAGACAGCCCTGGCCAGGCACAGTGGCTCATGGCTGTAA	51	33	84	41.02438299353203	57	36	93	45.299	0	0	0	2.9154759474226504	chr17_61934175_84	1	chr17	ATGAGCCACTGTGCCTGGCCAGGGCTGTCT	1	-	61934162	61934192										None	Lib037_293T_8k_1	GTGAGCCACTGTGCCTGGCCNNNNNNNNNN	none	chr17:61934163-61934192	Intergenic	INTS2-MED13
chr13	89977767	89977771	chr13_89977767_84	Lib037_293T_8k_1.sam	11982	chr13	89977767	CAATATTAAAAAAATAACTCCAGGCCAGGCGCAGTGGCTCATGCCTGTAA	35	49	84	41.41255848169731	44	55	99	49.193495504995376	0	0	0	1.4142135623730951	chr13_89977767_84	1	chr13	ATGAGCCACTGCGCCTGGCCTGGAGTTATT	2	-	89977754	89977784										None	Lib037_293T_8k_1	GTGAGCCACTGTGCCTGGCCNNNNNNNNNN	none	chr13:89977755-89977784	Intergenic	LINC00353-LINC00559
chr13	61999446	61999452	chr13_61999449_84	Lib037_293T_8k_1.sam	11466	chr13	61999449	TACAGGTGTGAGCCACTGTGCCCAGCCAGGATGAAAATATTTTTTAGTGT	58	26	84	38.833	63	30	93	43.474130238568314	0	0	0	2.1147629234082532	chr13_61999449_84	1	chr13	GTGAGCCACTGTGCCCAGCCAGGATGAAAA	2	+	61999431	61999461										None	Lib037_293T_8k_1	GTGAGCCACTGTGCCTGGCCNNNNNNNNNN	none	chr13:61999432-61999461	Intergenic	LINC02339-LINC00358
chr13	32356364	32356374	chr13_32356367_84	Lib037_293T_8k_1.sam	11099	chr13	32356367	TACAGGCGTGAGCCACTGTGCCTGGCCAGGGGTTGTGCTTTTTAAATTTC	42	42	84	42	48	46	94	46.98936049788292	0	0	0	3.063944369932459	chr13_32356367_84	1	chr13	GTGAGCCACTGTGCCTGGCCAGGGGTTGTG	0	+	32356349	32356379										None	Lib037_293T_8k_1	GTGAGCCACTGTGCCTGGCCNNNNNNNNNN	none	chr13:32356350-32356379	Exon	BRCA2
chr1	19389717	19389723	chr1_19389723_84	Lib037_293T_8k_1.sam	464	chr1	19389723	TACAGGTGTGAGCCACTGCGCCTGGCCAGGCCATGTATTTTTATTTGCTA	41	43	84	41.98809355043403	80	49	129	62.609903369994115	0	0	0	2.280350850198276	chr1_19389723_84	1	chr1	GTGAGCCACTGCGCCTGGCCAGGCCATGTA	1	+	19389705	19389735										None	Lib037_293T_8k_1	GTGAGCCACTGTGCCTGGCCNNNNNNNNNN	none	chr1:19389706-19389735	Intron	CAPZB
chr11	16885713	16885723	chr11_16885714_84	Lib037_293T_8k_1.sam	6923	chr11	16885714	GAGCTTTTGAAAGGTAAACCCCGGCCAGGCACAGTGGCTCACATCTGTAA	63	21	84	36.373066958946424	73	23	96	40.97560249709576	0	0	0	3.7094473981982814	chr11_16885714_84	1	chr11	GTGAGCCACTGTGCCTGGCCGGGGTTTACC	0	-	16885701	16885731										None	Lib037_293T_8k_1	GTGAGCCACTGTGCCTGGCCNNNNNNNNNN	none	chr11:16885702-16885731	Intron	PLEKHA7
chr3	86344741	86344748	chr3_86344748_83	Lib037_293T_8k_1.sam	29225	chr3	86344748	TACAGGGGTGAGCCACTGTGCCTGGCCGGGGATCCTTTCTTTTTCCTTGA	51	32	83	40.39801975344831	56	37	93	45.51922670696417	0	0	0	2.2669117514559076	chr3_86344748_83	1	chr3	GTGAGCCACTGTGCCTGGCCGGGGATCCTT	0	+	86344730	86344760										None	Lib037_293T_8k_1	GTGAGCCACTGTGCCTGGCCNNNNNNNNNN	none	chr3:86344731-86344760	Intergenic	CADM2-LINC02070
chr3	72365538	72365551	chr3_72365543_83	Lib037_293T_8k_1.sam	29088	chr3	72365543	CTCTAATAAAAATTACAAACCTGGCCAGGCACAGTGGCTCACGTCTGTAA	46	37	83	41.255302689472536	47	43	90	44.955533585978046	0	0	0	4.050699108216521	chr3_72365543_83	1	chr3	GTGAGCCACTGTGCCTGGCCAGGTTTGTAA	0	-	72365530	72365560										None	Lib037_293T_8k_1	GTGAGCCACTGTGCCTGGCCNNNNNNNNNN	none	chr3:72365531-72365560	Intergenic	LINC00870-RYBP
chr3	130754686	130754694	chr3_130754690_83	Lib037_293T_8k_1.sam	29727	chr3	130754690	TACAGGCATGAGCCACTGTGCCTGGCCAGGGCAAAGTTTTTCTTTTGAGT	39	44	83	41.42463035441596	45	49	94	46.95742752749558	0	0	0	2.581988897471611	chr3_130754690_83	1	chr3	ATGAGCCACTGTGCCTGGCCAGGGCAAAGT	1	+	130754672	130754702										None	Lib037_293T_8k_1	GTGAGCCACTGTGCCTGGCCNNNNNNNNNN	none	chr3:130754673-130754702	Intergenic	PIK3R4-ATP2C1
chr19	4341364	4341368	chr19_4341365_83	Lib037_293T_8k_1.sam	20215	chr19	4341365	GATTACAGGCGTGAGCCACTGTGCCCAGCCAGGGTGGTTAGTTTTTATTG	67	16	83	32.7414	77	18	95	37.22902093797257	0	0	0	1.4142135623730951	chr19_4341365_83	1	chr19	GTGAGCCACTGTGCCCAGCCAGGGTGGTTA	2	+	4341350	4341380										None	Lib037_293T_8k_1	GTGAGCCACTGTGCCTGGCCNNNNNNNNNN	none	chr19:4341351-4341380	Upstream	MPND
chr18	39415918	39415931	chr18_39415928_83	Lib037_293T_8k_1.sam	19703	chr18	39415928	TTTTTTTTTAAATGATATACCTGGCTAGGCGCAGTGGCTCACACCTGTAA	30	53	83	39.87480407475377	32	61	93	44.181444068749045	0	0	0	4.707440918375928	chr18_39415928_83	1	chr18	GTGAGCCACTGCGCCTAGCCAGGTATATCA	2	-	39415915	39415945										None	Lib037_293T_8k_1	GTGAGCCACTGTGCCTGGCCNNNNNNNNNN	none	chr18:39415916-39415945	Intron	MIR924HG
chr17	63748143	63748161	chr17_63748152_83	Lib037_293T_8k_1.sam	18567	chr17	63748152	TACAGGCGTGAGCCAATGTGCCTGGCCAGGTTTTTTTTTTTGTTTGTGTT	57	26	83	38.49675310984031	67	29	96	44.07947368106838	0	0	0	5.4808758424178885	chr17_63748152_83	1	chr17	GTGAGCCAATGTGCCTGGCCAGGTTTTTTT	1	+	63748134	63748164										None	Lib037_293T_8k_1	GTGAGCCACTGTGCCTGGCCNNNNNNNNNN	none	chr17:63748135-63748164	Intron	CCDC47
chr17	57100306	57100309	chr17_57100306_83	Lib037_293T_8k_1.sam	18350	chr17	57100306	CACAATCTAAATTTACTGACCTGGCCAGGCGCGGTGGCTCACGCCTATAA	53	30	83	39.87480407475377	58	37	95	46.32493928760188	0	0	0	1.247219128924647	chr17_57100306_83	1	chr17	GTGAGCCACCGCGCCTGGCCAGGTCAGTAA	2	-	57100293	57100323										None	Lib037_293T_8k_1	GTGAGCCACTGTGCCTGGCCNNNNNNNNNN	none	chr17:57100294-57100323	Exon	AKAP1
chr12	50944368	50944372	chr12_50944368_83	Lib037_293T_8k_1.sam	9359	chr12	50944368	ATCAAAACAAAATAACACACCAGGCCAGGCACGGTGGTTCACTCACATCT	12	71	83	29.189039038652847	12	84	96	31.74901573277509	0	0	0	1.4142135623730951	chr12_50944368_83	1	chr12	GTGAACCACCGTGCCTGGCCTGGTGTGTTA	2	-	50944355	50944385										None	Lib037_293T_8k_1	GTGAGCCACTGTGCCTGGCCNNNNNNNNNN	none	chr12:50944356-50944385	Intergenic	METTL7A-HIGD1C
chr1	226484151	226484171	chr1_226484171_83	Lib037_293T_8k_1.sam	3968	chr1	226484171	TACAGGTGTGAGCCACCATGCCTGGCCAGGTAGGAATTTTTATCCCCTTT	27	56	83	38.88444419044716	29	60	89	41.71330722922842	0	0	0	6.734013571081529	chr1_226484171_83	1	chr1	GTGAGCCACCATGCCTGGCCAGGTAGGAAT	2	+	226484153	226484183										None	Lib037_293T_8k_1	GTGAGCCACTGTGCCTGGCCNNNNNNNNNN	none	chr1:226484154-226484183	Intergenic	PARP1-STUM
chr11	70563161	70563166	chr11_70563166_83	Lib037_293T_8k_1.sam	7767	chr11	70563166	TACAGGTGTGAGCCACTGTGCCTGGCCGGGTTGATAATTTTTTATGATTC	58	25	83	38.07886552931954	70	25	95	41.83300132670378	0	0	0	1.7204650534085253	chr11_70563166_83	1	chr11	GTGAGCCACTGTGCCTGGCCGGGTTGATAA	0	+	70563148	70563178										None	Lib037_293T_8k_1	GTGAGCCACTGTGCCTGGCCNNNNNNNNNN	none	chr11:70563149-70563178	Intron	SHANK2
chr1	156175994	156176002	chr1_156175999_83	Lib037_293T_8k_1.sam	2816	chr1	156175999	TGGAGATAAGAGTTAGGGTCCAGGCCAGGCTCAGTGGCTCACTCCTGTAA	29	54	83	39.57271787481876	30	62	92	43.12771730569565	0	0	0	2.5872528966106905	chr1_156175999_83	1	chr1	GTGAGCCACTGAGCCTGGCCTGGACCCTAA	1	-	156175986	156176016										None	Lib037_293T_8k_1	GTGAGCCACTGTGCCTGGCCNNNNNNNNNN	none	chr1:156175987-156176016	Exon	SEMA4A
chr1	151487603	151487607	chr1_151487604_83	Lib037_293T_8k_1.sam	2677	chr1	151487604	GATTACAGGCGTGAGCCACTGAGCCTAGCCAGGATATCTGTTTTTTTGTT	75	8	83	24.49489742783178	86	9	95	27.820855486487112	0	0	0	1.5811388300841898	chr1_151487604_83	1	chr1	GTGAGCCACTGAGCCTAGCCAGGATATCTG	2	+	151487589	151487619										None	Lib037_293T_8k_1	GTGAGCCACTGTGCCTGGCCNNNNNNNNNN	none	chr1:151487590-151487619	Intergenic	POGZ-CGN
chr6	35680146	35680155	chr6_35680151_82	Lib037_293T_8k_1.sam	35588	chr6	35680151	AAAGATTTAAAAAAATGAACCAGGCCAGGCACAGTGGCTTATACCTGCAG	16	66	82	32.49615361854384	17	74	91	35.4683	0	0	0	2.871393034605969	chr6_35680151_82	1	chr6	ATAAGCCACTGTGCCTGGCCTGGTTCATTT	2	-	35680138	35680168										None	Lib037_293T_8k_1	GTGAGCCACTGTGCCTGGCCNNNNNNNNNN	none	chr6:35680139-35680168	Intron	FKBP5
chr5	90617600	90617611	chr5_90617605_82	Lib037_293T_8k_1.sam	33712	chr5	90617605	TACAGTAGTGAGCCACTGCGCCTGGCCTGGAATCATTTGTTTATTTCTGA	34	48	82	40.39801975344831	37	52	89	43.86342439892262	0	0	0	3.435921354681384	chr5_90617605_82	1	chr5	GTGAGCCACTGCGCCTGGCCTGGAATCATT	1	+	90617587	90617617										None	Lib037_293T_8k_1	GTGAGCCACTGTGCCTGGCCNNNNNNNNNN	none	chr5:90617588-90617617	Exon	ADGRV1
chr21	29426229	29426238	chr21_29426236_82	Lib037_293T_8k_1.sam	26627	chr21	29426236	TACAGGCGTGAGCCACTGCGCCTGGCCTGGATACGCCACTTTGAAGAGAA	65	17	82	33.24154027718932	90	19	109	41.352146256270665	0	0	0	2.981423969999719	chr21_29426236_82	1	chr21	GTGAGCCACTGCGCCTGGCCTGGATACGCC	1	+	29426218	29426248										None	Lib037_293T_8k_1	GTGAGCCACTGTGCCTGGCCNNNNNNNNNN	none	chr21:29426219-29426248	Intergenic	BACH1-IT2-BACH1-IT3
chr16	75147581	75147591	chr16_75147584_82	Lib037_293T_8k_1.sam	16602	chr16	75147584	TACAGGTGTGAGCCACTGAGCCTGGCCAGGTGCTGATATTTAACTGTAGG	52	30	82	39.496835316262995	56	36	92	44.8999	0	0	0	3.6110940170535577	chr16_75147584_82	1	chr16	GTGAGCCACTGAGCCTGGCCAGGTGCTGAT	1	+	75147566	75147596										None	Lib037_293T_8k_1	GTGAGCCACTGTGCCTGGCCNNNNNNNNNN	none	chr16:75147567-75147596	Upstream	ZFP1
chr16	27578868	27578875	chr16_27578875_82	Lib037_293T_8k_1.sam	15829	chr16	27578875	TACAGGCGTGAGTCACTGTGCCTGGCCAGGTTACAGTCATTTCTGAAAAA	49	33	82	40.2119	56	38	94	46.130250378683186	0	0	0	2.4166091947189146	chr16_27578875_82	1	chr16	GTGAGTCACTGTGCCTGGCCAGGTTACAGT	1	+	27578857	27578887										None	Lib037_293T_8k_1	GTGAGCCACTGTGCCTGGCCNNNNNNNNNN	none	chr16:27578858-27578887	Exon	KIAA0556
chr1	102375415	102375436	chr1_102375431_82	Lib037_293T_8k_1.sam	2247	chr1	102375431	TACAGGCATGAGCCACTGTGCCTGGCCTGGTTTCACTGGTGTTCTCTATT	56	26	82	38.157568056677825	68	30	98	45.16635916254486	0	0	0	6.264982043070834	chr1_102375431_82	1	chr1	ATGAGCCACTGTGCCTGGCCTGGTTTCACT	1	+	102375413	102375443										None	Lib037_293T_8k_1	GTGAGCCACTGTGCCTGGCCNNNNNNNNNN	none	chr1:102375414-102375443	Intergenic	OLFM3-COL11A1
chr7	136038223	136038240	chr7_136038232_81	Lib037_293T_8k_1.sam	39432	chr7	136038232	TATAGGCCTGAGCCACTGTGCCTGGCCTGGAAATTACATTTCCACATGAG	24	57	81	36.98648401781386	25	67	92	40.92676385936225	0	0	0	4.823412290324037	chr7_136038232_81	1	chr7	CTGAGCCACTGTGCCTGGCCTGGAAATTAC	1	+	136038214	136038244										None	Lib037_293T_8k_1	GTGAGCCACTGTGCCTGGCCNNNNNNNNNN	none	chr7:136038215-136038244	Intergenic	LUZP6-CHRM2
chr3	155786545	155786550	chr3_155786547_81	Lib037_293T_8k_1.sam	30071	chr3	155786547	AATTCATAGAAACAAAAAACCAGGCCAGGCACAGTGGCTCACGTCTGTAA	40	41	81	40.496913462633174	43	41	84	41.98809355043403	0	0	0	1.8027756377319946	chr3_155786547_81	1	chr3	GTGAGCCACTGTGCCTGGCCTGGTTTTTTG	0	-	155786534	155786564										None	Lib037_293T_8k_1	GTGAGCCACTGTGCCTGGCCNNNNNNNNNN	none	chr3:155786535-155786564	Intron	C3orf33
chr2	203452679	203452688	chr2_203452682_81	Lib037_293T_8k_1.sam	24712	chr2	203452682	AACTACAAGAATACACAGGCCAGGCCAGGCACAGTAGCTCACGCCTATAA	18	63	81	33.67491648096547	19	71	90	36.72873534441391	0	0	0	2.8713930346059686	chr2_203452682_81	1	chr2	GTGAGCTACTGTGCCTGGCCTGGCCTGTGT	1	-	203452669	203452699										None	Lib037_293T_8k_1	GTGAGCCACTGTGCCTGGCCNNNNNNNNNN	none	chr2:203452670-203452699	Downstream	ABI2
chr1	76041391	76041423	chr1_76041401_81	Lib037_293T_8k_1.sam	1873	chr1	76041401	TACAGGCGTGAGCCACTGCGCCTGGCCGGGAGGGTGGCTCTTGACTTACA	29	52	81	38.833	30	60	90	42.42640687119285	0	0	0	10.60863845536001	chr1_76041401_81	1	chr1	GTGAGCCACTGCGCCTGGCCGGGAGGGTGG	1	+	76041383	76041413										None	Lib037_293T_8k_1	GTGAGCCACTGTGCCTGGCCNNNNNNNNNN	none	chr1:76041384-76041413	Intergenic	LOC101927342-ST6GALNAC3
chr17	31534555	31534565	chr17_31534560_81	Lib037_293T_8k_1.sam	17667	chr17	31534560	TACAGGCATGAGCCACCATGCCTGGCCAGGACATATTTGAAATGGGGAGA	36	45	81	40.24922359499622	40	49	89	44.27188724235731	0	0	0	3.3685217493004562	chr17_31534560_81	1	chr17	ATGAGCCACCATGCCTGGCCAGGACATATT	3	+	31534542	31534572										None	Lib037_293T_8k_1	GTGAGCCACTGTGCCTGGCCNNNNNNNNNN	none	chr17:31534543-31534572	Exon	RAB11FIP4
chr17	20121621	20121629	chr17_20121626_81	Lib037_293T_8k_1.sam	17487	chr17	20121626	TACAGACATGAGCCACTGCGCCTGGCCTGGATTCCAGTTCTTATTATTCT	68	13	81	29.732137494637012	75	13	88	31.22498999199199	0	0	0	2.6087459737497545	chr17_20121626_81	1	chr17	ATGAGCCACTGCGCCTGGCCTGGATTCCAG	2	+	20121608	20121638										None	Lib037_293T_8k_1	GTGAGCCACTGTGCCTGGCCNNNNNNNNNN	none	chr17:20121609-20121638	Exon	SPECC1
chr1	52918325	52918331	chr1_52918331_81	Lib037_293T_8k_1.sam	1444	chr1	52918331	GAGCCAGGTGAGCCACTGTACCTGGCCTGGGCCGTGTGTACTCCTACTTA	50	31	81	39.370039370059054	62	32	94	44.54211490264017	0	0	0	1.9720265943665387	chr1_52918331_81	1	chr1	GTGAGCCACTGTACCTGGCCTGGGCCGTGT	1	+	52918313	52918343										None	Lib037_293T_8k_1	GTGAGCCACTGTGCCTGGCCNNNNNNNNNN	none	chr1:52918314-52918343	Intron	ECHDC2
chr10	98274554	98274561	chr10_98274556_81	Lib037_293T_8k_1.sam	6084	chr10	98274556	TTACAGGTGTGAGCCACTATGCCTGACCCGGTCTTGTATTATCTTGCATT	44	37	81	40.34848200366403	44	41	85	42.473521163190604	0	0	0	2.3151673805580453	chr10_98274556_81	1	chr10	GTGAGCCACTATGCCTGACCCGGTCTTGTA	2	+	98274539	98274569										None	Lib037_293T_8k_1	GTGAGCCACTGTGCCTGGCCNNNNNNNNNN	none	chr10:98274540-98274569	Intergenic	LOXL4-PYROXD2
chr6	128564020	128564030	chr6_128564023_80	Lib037_293T_8k_1.sam	36684	chr6	128564023	GAAGTATAAGAGACATAAACCTGGCCGGGCACAGTGGCTCACACCTGTAA	30	50	80	38.72983346207417	39	56	95	46.73328578219169	0	0	0	2.9277002188455996	chr6_128564023_80	1	chr6	GTGAGCCACTGTGCCCGGCCAGGTTTATGT	1	-	128564010	128564040										None	Lib037_293T_8k_1	GTGAGCCACTGTGCCTGGCCNNNNNNNNNN	none	chr6:128564011-128564040	Intergenic	PTPRK-LAMA2
chr4	144220063	144220073	chr4_144220069_80	Lib037_293T_8k_1.sam	32214	chr4	144220069	TACAGGCGTGAGCCACTGTGCCTGGCCAGGCTTTTTATTTTTACTGAATT	53	27	80	37.82856063875548	67	31	98	45.574115460423364	0	0	0	3.226168511610347	chr4_144220069_80	1	chr4	GTGAGCCACTGTGCCTGGCCAGGCTTTTTA	0	+	144220051	144220081										None	Lib037_293T_8k_1	GTGAGCCACTGTGCCTGGCCNNNNNNNNNN	none	chr4:144220052-144220081	Intergenic	GYPA-HHIP-AS1
chr3	48677105	48677118	chr3_48677109_80	Lib037_293T_8k_1.sam	28684	chr3	48677109	CCATCTTCAAAACACTCTCCCTGGCCAGGCACGGTGGCTCACACCTGTAA	40	40	80	40	47	46	93	46.49731175025068	0	0	0	3.886134431067269	chr3_48677109_80	1	chr3	GTGAGCCACCGTGCCTGGCCAGGGAGAGTG	1	-	48677096	48677126										None	Lib037_293T_8k_1	GTGAGCCACTGTGCCTGGCCNNNNNNNNNN	none	chr3:48677097-48677126	Intron	NCKIPSD
chr2	63783129	63783137	chr2_63783133_80	Lib037_293T_8k_1.sam	23032	chr2	63783133	TAATTACATCAAAAAGATACCTGGCCAGGCACAGTGGCTCATGCATGTAA	32	48	80	39.191835884530846	36	53	89	43.68065933568311	0	0	0	2.581988897471611	chr2_63783133_80	1	chr2	ATGAGCCACTGTGCCTGGCCAGGTATCTTT	1	-	63783120	63783150										None	Lib037_293T_8k_1	GTGAGCCACTGTGCCTGGCCNNNNNNNNNN	none	chr2:63783121-63783150	Intergenic	MDH1-UGP2
chr20	37052938	37052941	chr20_37052939_80	Lib037_293T_8k_1.sam	25913	chr20	37052939	TACAGGCATGAGCCACTGCGCCTGGCCAGGGAGGAACATTTTATAATGAT	72	8	80	24	86	9	95	27.820855486487112	0	0	0	1.247219128924647	chr20_37052939_80	1	chr20	ATGAGCCACTGCGCCTGGCCAGGGAGGAAC	2	+	37052921	37052951										None	Lib037_293T_8k_1	GTGAGCCACTGTGCCTGGCCNNNNNNNNNN	none	chr20:37052922-37052951	Intron	RBL1
chr19	18409810	18409823	chr19_18409816_80	Lib037_293T_8k_1.sam	20876	chr19	18409816	TACAGGCATGAGCCACCGTGCCTGGCCTGGTTCAGTTTTTGTTTTTTCTT	52	28	80	38.157568056677825	61	31	92	43.485629810317796	0	0	0	3.998046397929869	chr19_18409816_80	1	chr19	ATGAGCCACCGTGCCTGGCCTGGTTCAGTT	2	+	18409798	18409828										None	Lib037_293T_8k_1	GTGAGCCACTGTGCCTGGCCNNNNNNNNNN	none	chr19:18409799-18409828	Intergenic	LRRC25-SSBP4
chr17	76760824	76760828	chr17_76760827_80	Lib037_293T_8k_1.sam	18986	chr17	76760827	TATAGGCGTGAGCCACTGTGCCTGGCCAGGAGCAGTTTCTATCGGATTTC	33	47	80	39.382737335030434	37	55	92	45.110974274559844	0	0	0	1.479019945774904	chr17_76760827_80	1	chr17	GTGAGCCACTGTGCCTGGCCAGGAGCAGTT	0	+	76760809	76760839										None	Lib037_293T_8k_1	GTGAGCCACTGTGCCTGGCCNNNNNNNNNN	none	chr17:76760810-76760839	Intron	MFSD11
chr1	66994365	66994368	chr1_66994365_80	Lib037_293T_8k_1.sam	1726	chr1	66994365	CAATAAGATATTAAGAAATCCAGGCCAGGCACAGTGGCTCATGCCTGTAA	51	29	80	38.45776904605882	56	35	91	44.27188724235731	0	0	0	1.118033988749895	chr1_66994365_80	1	chr1	ATGAGCCACTGTGCCTGGCCTGGATTTCTT	1	-	66994352	66994382										None	Lib037_293T_8k_1	GTGAGCCACTGTGCCTGGCCNNNNNNNNNN	none	chr1:66994353-66994382	Intergenic	MIER1-SLC35D1
chr16	58608274	58608280	chr16_58608276_80	Lib037_293T_8k_1.sam	16232	chr16	58608276	ATTACAAAACACAGTGAAACCAGGCCAGGCACAGTGGCTCACAACGTAAT	27	53	80	37.82856063875548	29	64	93	43.08131845707603	0	0	0	2.165063509461097	chr16_58608276_80	1	chr16	GTGAGCCACTGTGCCTGGCCTGGTTTCACT	0	-	58608263	58608293										None	Lib037_293T_8k_1	GTGAGCCACTGTGCCTGGCCNNNNNNNNNN	none	chr16:58608264-58608293	Intron	CNOT1
chr14	39901968	39901974	chr14_39901974_80	Lib037_293T_8k_1.sam	12568	chr14	39901974	TACAGGTGTGAGCCACTGTGCCTGGCCTGGATGATATTTTTAATGTGTTG	56	24	80	36.66060555964672	69	25	94	41.53311931459037	0	0	0	2.05913	chr14_39901974_80	1	chr14	GTGAGCCACTGTGCCTGGCCTGGATGATAT	0	+	39901956	39901986										None	Lib037_293T_8k_1	GTGAGCCACTGTGCCTGGCCNNNNNNNNNN	none	chr14:39901957-39901986	Intergenic	FBXO33-LINC02315
chr1	225993332	225993335	chr1_225993332_80	Lib037_293T_8k_1.sam	3944	chr1	225993332	AATATTTAAAAAGCTTTACCCAGGCCAGGTGCAGTGGCTCACGCCTGTAA	29	51	80	38.45776904605882	32	55	87	41.95235392680606	0	0	0	1.118033988749895	chr1_225993332_80	1	chr1	GTGAGCCACTGCACCTGGCCTGGGTAAAGC	2	-	225993319	225993349										None	Lib037_293T_8k_1	GTGAGCCACTGTGCCTGGCCNNNNNNNNNN	none	chr1:225993320-225993349	Intron	SDE2
chr1	15890516	15890527	chr1_15890527_80	Lib037_293T_8k_1.sam	384	chr1	15890527	TATAGGCATGAGCCACCGTGCCCGGCCTGGTTGATATTTTTAGATTTTGA	63	17	80	32.72613634390714	70	18	88	35.4965	0	0	0	3.9293765408777004	chr1_15890527_80	1	chr1	ATGAGCCACCGTGCCCGGCCTGGTTGATAT	3	+	15890509	15890539										None	Lib037_293T_8k_1	GTGAGCCACTGTGCCTGGCCNNNNNNNNNN	none	chr1:15890510-15890539	Exon	SPEN
chrX	130360177	130360191	chrX_130360188_79	Lib037_293T_8k_1.sam	45192	chrX	130360188	TACAGATGTGAGCCACCATGCCTGGCCAGGCTAGTTTTCTTATAAAGTGT	44	35	79	39.242833740697165	51	38	89	44.02272140611028	0	0	0	4.242640687119285	chrX_130360188_79	1	chrX	GTGAGCCACCATGCCTGGCCAGGCTAGTTT	2	+	130360170	130360200										None	Lib037_293T_8k_1	GTGAGCCACTGTGCCTGGCCNNNNNNNNNN	none	chrX:130360171-130360200	Exon	SLC25A14
chr8	99166279	99166282	chr8_99166282_79	Lib037_293T_8k_1.sam	41107	chr8	99166282	TATAGGCATGAGCCACCGTGCCTGGCCAGGTAATACAGTTTTATTAATGA	50	29	79	38.07886552931954	54	33	87	42.21374183841087	0	0	0	1.118033988749895	chr8_99166282_79	1	chr8	ATGAGCCACCGTGCCTGGCCAGGTAATACA	2	+	99166264	99166294										None	Lib037_293T_8k_1	GTGAGCCACTGTGCCTGGCCNNNNNNNNNN	none	chr8:99166265-99166294	Exon	VPS13B
chr8	79795573	79795589	chr8_79795577_79	Lib037_293T_8k_1.sam	40879	chr8	79795577	TACAGGTGTGAGCCACTGTGCCTGGCCAGGATGTGTACTTTTAAATCATT	61	18	79	33.13608305156178	69	18	87	35.24202037341219	0	0	0	5.217491947499509	chr8_79795577_79	1	chr8	GTGAGCCACTGTGCCTGGCCAGGATGTGTA	0	+	79795559	79795589										None	Lib037_293T_8k_1	GTGAGCCACTGTGCCTGGCCNNNNNNNNNN	none	chr8:79795560-79795589	Intron	LOC101927040
chr3	60627812	60627823	chr3_60627819_79	Lib037_293T_8k_1.sam	28940	chr3	60627819	TATAGGCGTGAGCCACTGCGCCTGGCCAGGTCCCACTTTTTATTCCTGAT	56	23	79	35.888716889852724	65	26	91	41.10960958218893	0	0	0	3.295017884191656	chr3_60627819_79	1	chr3	GTGAGCCACTGCGCCTGGCCAGGTCCCACT	1	+	60627801	60627831										None	Lib037_293T_8k_1	GTGAGCCACTGTGCCTGGCCNNNNNNNNNN	none	chr3:60627802-60627831	Intron	FHIT
chr19	41200666	41200672	chr19_41200671_79	Lib037_293T_8k_1.sam	21414	chr19	41200671	TACAGGCGTGAGCCACTGTGCCTGGCCAGGAAGTAGACTCTTGATATTAG	46	33	79	38.961519477556315	50	38	88	43.58898943540674	0	0	0	2.1540659228538015	chr19_41200671_79	1	chr19	GTGAGCCACTGTGCCTGGCCAGGAAGTAGA	0	+	41200653	41200683										None	Lib037_293T_8k_1	GTGAGCCACTGTGCCTGGCCNNNNNNNNNN	none	chr19:41200654-41200683	Exon	CYP2S1
chr17	74162396	74162401	chr17_74162398_79	Lib037_293T_8k_1.sam	18873	chr17	74162398	ATATGTTAAGATTTGGCTTCCTGGCCAGGCACAGTGGCTCACACTTATAA	33	46	79	38.961519477556315	39	52	91	45.033320996790806	0	0	0	1.7204650534085253	chr17_74162398_79	1	chr17	GTGAGCCACTGTGCCTGGCCAGGAAGCCAA	0	-	74162385	74162415										None	Lib037_293T_8k_1	GTGAGCCACTGTGCCTGGCCNNNNNNNNNN	none	chr17:74162386-74162415	Intergenic	LINC00469-RPL38
chr17	67808794	67808808	chr17_67808799_79	Lib037_293T_8k_1.sam	18714	chr17	67808799	AGGATTTAAAATCTCTTAGCCAGGCCAGGCATGGTGGCTCACGCCTGTAA	34	45	79	39.11521443121589	38	49	87	43.15089802078283	0	0	0	4.415880433163924	chr17_67808799_79	1	chr17	GTGAGCCACCATGCCTGGCCTGGCTAAGAG	2	-	67808786	67808816										None	Lib037_293T_8k_1	GTGAGCCACTGTGCCTGGCCNNNNNNNNNN	none	chr17:67808787-67808816	Intergenic	NOL11-BPTF
chr16	69230655	69230659	chr16_69230658_79	Lib037_293T_8k_1.sam	16421	chr16	69230658	TACAGGCATGAGCCACTGCGCCTGGCCGGGTTCATTTTTTCAAAAAGTAG	46	33	79	38.961519477556315	47	37	84	41.701318923986086	0	0	0	1.479019945774904	chr16_69230658_79	1	chr16	ATGAGCCACTGCGCCTGGCCGGGTTCATTT	2	+	69230640	69230670										None	Lib037_293T_8k_1	GTGAGCCACTGTGCCTGGCCNNNNNNNNNN	none	chr16:69230641-69230670	Exon	SNTB2
chr16	2138053	2138063	chr16_2138055_79	Lib037_293T_8k_1.sam	15146	chr16	2138055	GAGAAAAGAAACAAGAAAGCCAGGCCAGGCACAGTGGCTCACACCTGTAA	34	45	79	39.11521443121589	37	48	85	42.14261501141095	0	0	0	3.6140316116210047	chr16_2138055_79	1	chr16	GTGAGCCACTGTGCCTGGCCTGGCTTTCTT	0	-	2138042	2138072										None	Lib037_293T_8k_1	GTGAGCCACTGTGCCTGGCCNNNNNNNNNN	none	chr16:2138043-2138072	Upstream	MIR3180-5
chrX	134816615	134816619	chrX_134816619_78	Lib037_293T_8k_1.sam	45253	chrX	134816619	TACAGGTGTGAGCCACTGTGCCTGGCCTGGTGTTGATTCTTTAAATGTTT	48	30	78	37.94733192202055	58	35	93	45.05552130427524	0	0	0	1.4142135623730951	chrX_134816619_78	1	chrX	GTGAGCCACTGTGCCTGGCCTGGTGTTGAT	0	+	134816601	134816631										None	Lib037_293T_8k_1	GTGAGCCACTGTGCCTGGCCNNNNNNNNNN	none	chrX:134816602-134816631	Exon	FAM122C
chr9	21829517	21829529	chr9_21829526_78	Lib037_293T_8k_1.sam	41943	chr9	21829526	TGCAAGTGTGAGCCACTGTGCCTGGCCAGGCTCCTTTTCCCTACACTGCC	28	50	78	37.416573867739416	30	56	86	40.98780306383839	0	0	0	3.8188130791298667	chr9_21829526_78	1	chr9	GTGAGCCACTGTGCCTGGCCAGGCTCCTTT	0	+	21829508	21829538										None	Lib037_293T_8k_1	GTGAGCCACTGTGCCTGGCCNNNNNNNNNN	none	chr9:21829509-21829538	Exon	MTAP
chr7	152474823	152474826	chr7_152474826_78	Lib037_293T_8k_1.sam	39818	chr7	152474826	TACAGGCTTGAGCCACTGTGCCTGGCCTGGTTTTGTTGGGTTTTGATGAG	52	26	78	36.76955262170047	64	32	96	45.254833995939045	0	0	0	1.118033988749895	chr7_152474826_78	1	chr7	TTGAGCCACTGTGCCTGGCCTGGTTTTGTT	1	+	152474808	152474838										None	Lib037_293T_8k_1	GTGAGCCACTGTGCCTGGCCNNNNNNNNNN	none	chr7:152474809-152474838	Intergenic	LINC01003-XRCC2
chr6	7375457	7375461	chr6_7375457_78	Lib037_293T_8k_1.sam	35072	chr6	7375457	AAAAAAACAAAAACAAAACCCAGGCCAGGCACAGTGGCTCATACCTGTAA	20	58	78	34.058772731852805	23	74	97	41.255302689472536	0	0	0	1.5811388300841898	chr6_7375457_78	1	chr6	ATGAGCCACTGTGCCTGGCCTGGGTTTTGT	1	-	7375444	7375474										None	Lib037_293T_8k_1	GTGAGCCACTGTGCCTGGCCNNNNNNNNNN	none	chr6:7375445-7375474	Intron	CAGE1
chr5	87160334	87160345	chr5_87160337_78	Lib037_293T_8k_1.sam	33683	chr5	87160337	TACACATGTGAGCCACTGTGCCTGGCCTGGAACTACTTTTCAAGCTATTA	46	32	78	38.36665218650175	54	35	89	43.474130238568314	0	0	0	3.368521749300456	chr5_87160337_78	1	chr5	GTGAGCCACTGTGCCTGGCCTGGAACTACT	0	+	87160319	87160349										None	Lib037_293T_8k_1	GTGAGCCACTGTGCCTGGCCNNNNNNNNNN	none	chr5:87160320-87160349	Exon	LOC101929380
chr5	174631307	174631326	chr5_174631314_78	Lib037_293T_8k_1.sam	34811	chr5	174631314	TACAGGAGTGAGCCACTGTGCCTGGCCAGGATGTTGCCGTGCCCTTTTAT	25	53	78	36.40054944640259	27	62	89	40.91454509095757	0	0	0	5.51989	chr5_174631314_78	1	chr5	GTGAGCCACTGTGCCTGGCCAGGATGTTGC	0	+	174631296	174631326										None	Lib037_293T_8k_1	GTGAGCCACTGTGCCTGGCCNNNNNNNNNN	none	chr5:174631297-174631326	Intergenic	LINC01411-MSX2
chr22	40647343	40647353	chr22_40647350_78	Lib037_293T_8k_1.sam	27717	chr22	40647350	AGAGATTTGAAAATAAGGCCCAGGCCAGGCGCGGTGGCTCACACCTGTAA	6	72	78	20.784609690826528	8	82	90	25.612496949731394	0	0	0	3.1091263510296048	chr22_40647350_78	1	chr22	GTGAGCCACCGCGCCTGGCCTGGGCCTTAT	2	-	40647337	40647367										None	Lib037_293T_8k_1	GTGAGCCACTGTGCCTGGCCNNNNNNNNNN	none	chr22:40647338-40647367	Intergenic	MRTFA-MCHR1
chr22	32145204	32145211	chr22_32145206_78	Lib037_293T_8k_1.sam	27446	chr22	32145206	TTTTTAAAAAATATACTTACCTGGCCAGGCAGAGTGGCTCACAACTGTAA	37	41	78	38.948684188300895	44	47	91	45.47526800360829	0	0	0	2.2314999074019015	chr22_32145206_78	1	chr22	GTGAGCCACTCTGCCTGGCCAGGTAAGTAT	1	-	32145193	32145223										None	Lib037_293T_8k_1	GTGAGCCACTGTGCCTGGCCNNNNNNNNNN	none	chr22:32145194-32145223	Intergenic	AP1B1P1-C22orf42
chr17	41866565	41866586	chr17_41866577_78	Lib037_293T_8k_1.sam	17928	chr17	41866577	ACTATTAGTACAGTTCAGGCCAGGCCAGGCACAGTGGCTCACGCCTGTAA	44	34	78	38.67815921162743	50	41	91	45.27692569068709	0	0	0	5.5377492419453835	chr17_41866577_78	1	chr17	GTGAGCCACTGTGCCTGGCCTGGCCTGAAC	0	-	41866564	41866594										None	Lib037_293T_8k_1	GTGAGCCACTGTGCCTGGCCNNNNNNNNNN	none	chr17:41866565-41866594	Downstream	ACLY
chr16	67569478	67569489	chr16_67569481_78	Lib037_293T_8k_1.sam	16351	chr16	67569481	TACAGGTGTGAGCCATTGTGCCTGGCCTGGGATTTTCTTTCTTTCTTTCT	48	30	78	37.94733192202055	54	33	87	42.21374183841087	0	0	0	3.593976442141304	chr16_67569481_78	1	chr16	GTGAGCCATTGTGCCTGGCCTGGGATTTTC	1	+	67569463	67569493										None	Lib037_293T_8k_1	GTGAGCCACTGTGCCTGGCCNNNNNNNNNN	none	chr16:67569464-67569493	Upstream	CTCF
chr1	26707635	26707641	chr1_26707640_78	Lib037_293T_8k_1.sam	707	chr1	26707640	TACAGGCGTGAGCCACTGTGCCTGGCAAGGATCCTGACTTTCAAATGATG	43	35	78	38.79432948254165	48	40	88	43.81780460041329	0	0	0	2	chr1_26707640_78	1	chr1	GTGAGCCACTGTGCCTGGCAAGGATCCTGA	1	+	26707622	26707652										None	Lib037_293T_8k_1	GTGAGCCACTGTGCCTGGCCNNNNNNNNNN	none	chr1:26707623-26707652	Exon	ARID1A
chr11	117162981	117162989	chr11_117162989_78	Lib037_293T_8k_1.sam	8341	chr11	117162989	TATAGATGTGACCCACTGTGCCTGGCCAGGTTTTATTTTTATACAGTTTA	45	33	78	38.535697735995385	49	37	86	42.579337712087536	0	0	0	2.581988897471611	chr11_117162989_78	1	chr11	GTGACCCACTGTGCCTGGCCAGGTTTTATT	1	+	117162971	117163001										None	Lib037_293T_8k_1	GTGAGCCACTGTGCCTGGCCNNNNNNNNNN	none	chr11:117162972-117163001	Exon	PAFAH1B2
chr1	111647825	111647833	chr1_111647832_78	Lib037_293T_8k_1.sam	2400	chr1	111647832	TACTGACATGAGCCAGTGTGCCTGGCCAGGGATCCAGATCTAATACATGT	35	43	78	38.79432948254165	37	49	86	42.579337712087536	0	0	0	2.581988897471611	chr1_111647832_78	1	chr1	ATGAGCCAGTGTGCCTGGCCAGGGATCCAG	2	+	111647814	111647844										None	Lib037_293T_8k_1	GTGAGCCACTGTGCCTGGCCNNNNNNNNNN	none	chr1:111647815-111647844	Intron	RAP1A
chr10	112794274	112794280	chr10_112794277_78	Lib037_293T_8k_1.sam	6390	chr10	112794277	ATTTTTAAAAAATCATGATCCTGGCCAGGCGCATTGGCTCATGCCTGTAA	18	60	78	32.863353450309965	23	72	95	40.69397989875161	0	0	0	2	chr10_112794277_78	1	chr10	ATGAGCCAATGCGCCTGGCCAGGATCATGA	3	-	112794264	112794294										None	Lib037_293T_8k_1	GTGAGCCACTGTGCCTGGCCNNNNNNNNNN	none	chr10:112794265-112794294	Intron	VTI1A
chrX	123868450	123868459	chrX_123868450_77	Lib037_293T_8k_1.sam	45104	chrX	123868450	AAAATTCCACATAACAATCCCAGGCCAGGCATGGTGGCTCATGCCTTTAA	33	44	77	38.1051	35	47	82	40.55859958134649	0	0	0	3.1368774282716245	chrX_123868450_77	1	chrX	ATGAGCCACCATGCCTGGCCTGGGATTGTT	3	-	123868437	123868467										None	Lib037_293T_8k_1	GTGAGCCACTGTGCCTGGCCNNNNNNNNNN	none	chrX:123868438-123868467	Exon	XIAP
chr9	19249949	19249959	chr9_19249955_77	Lib037_293T_8k_1.sam	41901	chr9	19249955	TGCAGGCATGAGCCACTGTGCCTAGCCAGGTCAAGATTTTTTTCTCAACT	42	35	77	38.34057902536163	48	39	87	43.266615305567875	0	0	0	3.0413812651491097	chr9_19249955_77	1	chr9	ATGAGCCACTGTGCCTAGCCAGGTCAAGAT	2	+	19249937	19249967										None	Lib037_293T_8k_1	GTGAGCCACTGTGCCTGGCCNNNNNNNNNN	none	chr9:19249938-19249967	Exon	DENND4C
chr7	26287976	26287982	chr7_26287982_77	Lib037_293T_8k_1.sam	37765	chr7	26287982	TACAGGCGTGAGCCACCATGCCTGGCCTGGTCATAATTGTTTATGTGGTT	48	29	77	37.30951621235526	50	33	83	40.620192023179804	0	0	0	2.05913	chr7_26287982_77	1	chr7	GTGAGCCACCATGCCTGGCCTGGTCATAAT	2	+	26287964	26287994										None	Lib037_293T_8k_1	GTGAGCCACTGTGCCTGGCCNNNNNNNNNN	none	chr7:26287965-26287994	Upstream	SNX10
chr7	130782719	130782723	chr7_130782722_77	Lib037_293T_8k_1.sam	39340	chr7	130782722	TACAGGCGTGAGCCACTGTGCCTAGCCTGGTTATTGTGTTTTTCTGTTCT	50	27	77	36.742346141747674	62	28	90	41.66533331199932	0	0	0	1.4142135623730951	chr7_130782722_77	1	chr7	GTGAGCCACTGTGCCTAGCCTGGTTATTGT	1	+	130782704	130782734										None	Lib037_293T_8k_1	GTGAGCCACTGTGCCTGGCCNNNNNNNNNN	none	chr7:130782705-130782734	Intergenic	KLF14-MIR29A
chr21	17466015	17466022	chr21_17466019_77	Lib037_293T_8k_1.sam	26471	chr21	17466019	TACAGGCATGAGCCACTGTGCCTAGCCTGGAATTTATTCTTTATCCTATG	45	32	77	37.94733192202055	49	36	85	42	0	0	0	2.373321103690879	chr21_17466019_77	1	chr21	ATGAGCCACTGTGCCTAGCCTGGAATTTAT	2	+	17466001	17466031										None	Lib037_293T_8k_1	GTGAGCCACTGTGCCTGGCCNNNNNNNNNN	none	chr21:17466002-17466031	Intergenic	LINC01549-CXADR
chr2	113214790	113214796	chr2_113214794_77	Lib037_293T_8k_1.sam	23660	chr2	113214794	TACAGGCGTGAGCCACAGTGCCTGGCCAGGAAGCCTCATGTTGGTATGGA	38	39	77	38.49675310984031	44	41	85	42.473521163190604	0	0	0	2.1354156504062622	chr2_113214794_77	1	chr2	GTGAGCCACAGTGCCTGGCCAGGAAGCCTC	1	+	113214776	113214806										None	Lib037_293T_8k_1	GTGAGCCACTGTGCCTGGCCNNNNNNNNNN	none	chr2:113214777-113214806	Intergenic	PSD4-PAX8
chr20	981232	981253	chr20_981245_77	Lib037_293T_8k_1.sam	25315	chr20	981245	TGATACTCAAAAGGGGCAACCTGGCCAGGCACAGTGGCTCACGCCTGTAA	18	59	77	32.58834147360065	19	65	84	35.14256678161116	0	0	0	6.613197033205649	chr20_981245_77	1	chr20	GTGAGCCACTGTGCCTGGCCAGGTTGCCCC	0	-	981232	981262										None	Lib037_293T_8k_1	GTGAGCCACTGTGCCTGGCCNNNNNNNNNN	none	chr20:981233-981262	Intron	RSPO4
chr19	16552626	16552631	chr19_16552630_77	Lib037_293T_8k_1.sam	20769	chr19	16552630	TACAGGTGTGAGCCACTGTGCCTGGCCGGGGAACTTTGTTTTTAAACGTT	29	48	77	37.30951621235526	31	53	84	40.53393639902249	0	0	0	1.707825127659933	chr19_16552630_77	1	chr19	GTGAGCCACTGTGCCTGGCCGGGGAACTTT	0	+	16552612	16552642										None	Lib037_293T_8k_1	GTGAGCCACTGTGCCTGGCCNNNNNNNNNN	none	chr19:16552613-16552642	Exon	SLC35E1
chr18	35561716	35561724	chr18_35561720_77	Lib037_293T_8k_1.sam	19663	chr18	35561720	GCACCAAAACAAAAATCAACCAGGCCAGGCATGGTGGCTCACACCTGTAA	31	46	77	37.76241517699841	33	48	81	39.7995	0	0	0	2.610809554642438	chr18_35561720_77	1	chr18	GTGAGCCACCATGCCTGGCCTGGTTGATTT	2	-	35561707	35561737										None	Lib037_293T_8k_1	GTGAGCCACTGTGCCTGGCCNNNNNNNNNN	none	chr18:35561708-35561737	Intergenic	INO80C-MIR3975
chr1	81570683	81570689	chr1_81570686_77	Lib037_293T_8k_1.sam	1958	chr1	81570686	TACAGACGTGAGCCACTGTGCCTGGCCTGGATATTACTTTTATTGGATAA	32	45	77	37.94733192202055	34	51	85	41.641325627314025	0	0	0	2.165063509461097	chr1_81570686_77	1	chr1	GTGAGCCACTGTGCCTGGCCTGGATATTAC	0	+	81570668	81570698										None	Lib037_293T_8k_1	GTGAGCCACTGTGCCTGGCCNNNNNNNNNN	none	chr1:81570669-81570698	Exon	ADGRL2
chr17	51082088	51082106	chr17_51082097_77	Lib037_293T_8k_1.sam	18277	chr17	51082097	CCTATTTAAAACTGTGATACCAGGCCAGGCATGGTGGCTCACGCCTGTAA	21	56	77	34.292856398964496	21	60	81	35.4965	0	0	0	5.436502143433363	chr17_51082097_77	1	chr17	GTGAGCCACCATGCCTGGCCTGGTATCACA	2	-	51082084	51082114										None	Lib037_293T_8k_1	GTGAGCCACTGTGCCTGGCCNNNNNNNNNN	none	chr17:51082085-51082114	Intron	SPAG9
chr17	30791807	30791815	chr17_30791813_77	Lib037_293T_8k_1.sam	17643	chr17	30791813	TACAAGTGTGAGCCACCGTGCCTGGCCAGGCCTCTAAATTTTTAAGATTT	47	30	77	37.54996671103717	52	30	82	39.496835316262995	0	0	0	2.7938424357067015	chr17_30791813_77	1	chr17	GTGAGCCACCGTGCCTGGCCAGGCCTCTAA	1	+	30791795	30791825										None	Lib037_293T_8k_1	GTGAGCCACTGTGCCTGGCCNNNNNNNNNN	none	chr17:30791796-30791825	Intron	CRLF3
chr13	112632575	112632577	chr13_112632576_77	Lib037_293T_8k_1.sam	12226	chr13	112632576	TTTAAAAAAAAATCAACTACCTGGTCAGGCACAGTGGCTCACACCTGCAA	21	56	77	34.292856398964496	23	60	83	37.14835124201342	0	0	0	0.816497	chr13_112632576_77	1	chr13	GTGAGCCACTGTGCCTGACCAGGTAGTTGA	1	-	112632563	112632593										None	Lib037_293T_8k_1	GTGAGCCACTGTGCCTGGCCNNNNNNNNNN	none	chr13:112632564-112632593	Intergenic	TUBGCP3-ATP11AUN
chr1	236092456	236092461	chr1_236092459_77	Lib037_293T_8k_1.sam	4203	chr1	236092459	TACAGGCGTGAGCCACTGTGCCTGGCCAGGAAATGGAAATCTCTTAATTC	49	28	77	37.04051835490427	54	32	86	41.569219381653056	0	0	0	1.8027756377319946	chr1_236092459_77	1	chr1	GTGAGCCACTGTGCCTGGCCAGGAAATGGA	0	+	236092441	236092471										None	Lib037_293T_8k_1	GTGAGCCACTGTGCCTGGCCNNNNNNNNNN	none	chr1:236092442-236092471	Intergenic	NID1-GPR137B
chr1	11270543	11270548	chr1_11270548_77	Lib037_293T_8k_1.sam	263	chr1	11270548	TACAGGCGTGAGCCACCGTGCCTGGCCTGGCCCCACTTATTTATTGATTT	44	33	77	38.1051	54	36	90	44.090815370097204	0	0	0	1.920286436967152	chr1_11270548_77	1	chr1	GTGAGCCACCGTGCCTGGCCTGGCCCCACT	1	+	11270530	11270560										None	Lib037_293T_8k_1	GTGAGCCACTGTGCCTGGCCNNNNNNNNNN	none	chr1:11270531-11270560	Intergenic	MTOR-UBIAD1
chr1	110020971	110020982	chr1_110020978_77	Lib037_293T_8k_1.sam	2371	chr1	110020978	AGAATACAAGAAATCTGTTCCAGGCCAGGCACGGTGGCTCACGCCTGTAA	45	32	77	37.94733192202055	46	36	82	40.69397989875161	0	0	0	3.593976442141304	chr1_110020978_77	1	chr1	GTGAGCCACCGTGCCTGGCCTGGAACAGAT	1	-	110020965	110020995										None	Lib037_293T_8k_1	GTGAGCCACTGTGCCTGGCCNNNNNNNNNN	none	chr1:110020966-110020995	Intron	AHCYL1
chr8	69075016	69075031	chr8_69075029_76	Lib037_293T_8k_1.sam	40772	chr8	69075029	ATTACAGGCATGAGCCACTGTGCCCAGCCAGGAATGGAGATTCTAAGAAC	54	22	76	34.46737587922817	59	24	83	37.62977544445356	0	0	0	5.120763831912405	chr8_69075029_76	1	chr8	ATGAGCCACTGTGCCCAGCCAGGAATGGAG	3	+	69075013	69075043										None	Lib037_293T_8k_1	GTGAGCCACTGTGCCTGGCCNNNNNNNNNN	none	chr8:69075014-69075043	Intron	LINC01592
chr6	116674426	116674440	chr6_116674431_76	Lib037_293T_8k_1.sam	36539	chr6	116674431	CCCTCAAAGATGTTTATGTCCTGGCCAGGCATGGTGGCTCACACGTGTAA	38	38	76	38	41	44	85	42.473521163190604	0	0	0	4.271404682207444	chr6_116674431_76	1	chr6	GTGAGCCACCATGCCTGGCCAGGACATAAA	2	-	116674418	116674448										None	Lib037_293T_8k_1	GTGAGCCACTGTGCCTGGCCNNNNNNNNNN	none	chr6:116674419-116674448	Intergenic	ZUP1-KPNA5
chr3	154016955	154016968	chr3_154016964_76	Lib037_293T_8k_1.sam	30047	chr3	154016964	TACAGGCGTGAGCCACTGTGCCTGGCCAGGAGTTTGCATTCTATTCAAGG	19	57	76	32.90896534380867	21	64	85	36.66060555964672	0	0	0	4.031128874149275	chr3_154016964_76	1	chr3	GTGAGCCACTGTGCCTGGCCAGGAGTTTGC	0	+	154016946	154016976										None	Lib037_293T_8k_1	GTGAGCCACTGTGCCTGGCCNNNNNNNNNN	none	chr3:154016947-154016976	Intergenic	LINC02006-ARHGEF26-AS1
chr22	27955451	27955454	chr22_27955451_76	Lib037_293T_8k_1.sam	27293	chr22	27955451	CTATAGGCGTGAGCCACCGTGCCTGACCTGGAAGCTTATTTTTTAAAATA	34	42	76	37.78888725538237	38	48	86	42.708313008125245	0	0	0	1.247219128924647	chr22_27955451_76	1	chr22	GTGAGCCACCGTGCCTGACCTGGAAGCTTA	2	+	27955434	27955464										None	Lib037_293T_8k_1	GTGAGCCACTGTGCCTGGCCNNNNNNNNNN	none	chr22:27955435-27955464	Exon	TTC28-AS1
chr21	16482164	16482183	chr21_16482173_76	Lib037_293T_8k_1.sam	26452	chr21	16482173	TACAGGCGTGAGCCACTGCGCCTGGCCAGGGGTTGAGTTATTGATTTGAT	48	28	76	36.66060555964672	58	33	91	43.749285708454714	0	0	0	5.033222956847166	chr21_16482173_76	1	chr21	GTGAGCCACTGCGCCTGGCCAGGGGTTGAG	1	+	16482155	16482185										None	Lib037_293T_8k_1	GTGAGCCACTGTGCCTGGCCNNNNNNNNNN	none	chr21:16482156-16482185	Intron	MIR99AHG
chr19	38400269	38400282	chr19_38400272_76	Lib037_293T_8k_1.sam	21290	chr19	38400272	TACAGGTGTGAGCCACTGTGCCTAGCCAGGAGCTGGCATTTGAACAAAGC	50	26	76	36.05551275463989	60	31	91	43.12771730569565	0	0	0	3.905124837953327	chr19_38400272_76	1	chr19	GTGAGCCACTGTGCCTAGCCAGGAGCTGGC	1	+	38400254	38400284										None	Lib037_293T_8k_1	GTGAGCCACTGTGCCTGGCCNNNNNNNNNN	none	chr19:38400255-38400284	Upstream	FAM98C
chr16	14970450	14970458	chr16_14970452_76	Lib037_293T_8k_1.sam	15520	chr16	14970452	GAAATCAAAAGGACTTTCCAGGCTGGGCACAGTGGCTCACGCCTGTAATC	34	42	76	37.78888725538237	37	47	84	41.701318923986086	0	0	0	2.9860788111948193	chr16_14970452_76	1	chr16	GTGAGCCACTGTGCCCAGCCTGGAAAGTCC	2	-	14970437	14970467										None	Lib037_293T_8k_1	GTGAGCCACTGTGCCTGGCCNNNNNNNNNN	none	chr16:14970438-14970467	Upstream	PDXDC1
chr14	23680943	23680946	chr14_23680946_76	Lib037_293T_8k_1.sam	12333	chr14	23680946	TACAGGCATGAGCCACTGTGCCTGGCCTGGGTCATCATTTTTTCATACAA	41	35	76	37.881393849751625	48	37	85	42.14261501141095	0	0	0	1.247219128924647	chr14_23680946_76	1	chr14	ATGAGCCACTGTGCCTGGCCTGGGTCATCA	1	+	23680928	23680958										None	Lib037_293T_8k_1	GTGAGCCACTGTGCCTGGCCNNNNNNNNNN	none	chr14:23680929-23680958	Intergenic	DHRS2-DHRS4-AS1
chr12	124824943	124824949	chr12_124824945_76	Lib037_293T_8k_1.sam	10783	chr12	124824945	TGTTTTTAAAATGCTGATCCCAGGCCAGGTGCAGTGGCTCACGCCTGTAA	21	55	76	33.98529093593286	27	70	97	43.474130238568314	0	0	0	1.9720265943665387	chr12_124824945_76	1	chr12	GTGAGCCACTGCACCTGGCCTGGGATCAGC	2	-	124824932	124824962										None	Lib037_293T_8k_1	GTGAGCCACTGTGCCTGGCCNNNNNNNNNN	none	chr12:124824933-124824962	Intron	SCARB1
chr1	171647237	171647253	chr1_171647246_76	Lib037_293T_8k_1.sam	3045	chr1	171647246	TTTAAAACAATAGTGGAACCCTGGCCAGGTGCAGTGGCTCATGCCTGTAA	21	55	76	33.98529093593286	22	65	87	37.815340802378074	0	0	0	4.714045207910317	chr1_171647246_76	1	chr1	ATGAGCCACTGCACCTGGCCAGGGTTCCAC	3	-	171647233	171647263										None	Lib037_293T_8k_1	GTGAGCCACTGTGCCTGGCCNNNNNNNNNN	none	chr1:171647234-171647263	Intron	MYOC
chr1	15538437	15538441	chr1_15538438_76	Lib037_293T_8k_1.sam	360	chr1	15538438	AAAAAAAGGAAGACTAATTCCTGGCCAGGCGCAGTGGCTCATGCCTGTAA	11	65	76	26.739483914241877	15	84	99	35.4965	0	0	0	1.4142135623730951	chr1_15538438_76	1	chr1	ATGAGCCACTGCGCCTGGCCAGGAATTAGT	2	-	15538425	15538455										None	Lib037_293T_8k_1	GTGAGCCACTGTGCCTGGCCNNNNNNNNNN	none	chr1:15538426-15538455	Upstream	SCARNA21B
chr1	149981870	149981877	chr1_149981870_76	Lib037_293T_8k_1.sam	2612	chr1	149981870	ACTTCTAAAAACACTCTTACTCGGCCAGGCACAGTGGCTCACGACTGTAA	34	42	76	37.78888725538237	39	50	89	44.15880433163923	0	0	0	2.449489742783178	chr1_149981870_76	1	chr1	GTGAGCCACTGTGCCTGGCCGAGTAAGAGT	0	-	149981857	149981887										None	Lib037_293T_8k_1	GTGAGCCACTGTGCCTGGCCNNNNNNNNNN	none	chr1:149981858-149981887	Intron	OTUD7B
chr10	70505741	70505746	chr10_70505741_76	Lib037_293T_8k_1.sam	5587	chr10	70505741	GTCAAGTAAAAATGTTGTTCCCGGCCAGGTGCAGTGGCTCACGTCTGTAG	17	59	76	31.670175244226233	19	71	90	36.72873534441391	0	0	0	1.920286436967152	chr10_70505741_76	1	chr10	GTGAGCCACTGCACCTGGCCGGGAACAACA	2	-	70505728	70505758										None	Lib037_293T_8k_1	GTGAGCCACTGTGCCTGGCCNNNNNNNNNN	none	chr10:70505729-70505758	Exon	PALD1
chrX	131633463	131633475	chrX_131633475_75	Lib037_293T_8k_1.sam	45205	chrX	131633475	TACAGGGGTGAGCCACTGCGCCTGGCCTGGTTGGCTCCCTTAATGACTCC	41	34	75	37.33630940518894	44	36	80	39.7995	0	0	0	4.743416490252569	chrX_131633475_75	1	chrX	GTGAGCCACTGCGCCTGGCCTGGTTGGCTC	1	+	131633457	131633487										None	Lib037_293T_8k_1	GTGAGCCACTGTGCCTGGCCNNNNNNNNNN	none	chrX:131633458-131633487	Intergenic	OR13H1-FIRRE
chrUn_GL000224v1	28624	28631	chrUn_GL000224v1_28624_75	Lib037_293T_8k_1.sam	43514	chrUn_GL000224v1	28624	TAAATTTTAGAAAAAAATTCCAGGCCAGGCACAGTGGCTCACACCTTTAA	56	19	75	32.61901286060018	58	24	82	37.30951621235526	0	0	0	2.4166091947189146	chrUn_GL000224v1_28624_75	1	chrUn_GL000224v1	GTGAGCCACTGTGCCTGGCCTGGAATTTTT	0	-	28611	28641										None	Lib037_293T_8k_1	GTGAGCCACTGTGCCTGGCCNNNNNNNNNN	none	chrUn_GL000224v1:28612-28641	Intergenic	CHR_START-LOC100505874
chr7	151171102	151171111	chr7_151171109_75	Lib037_293T_8k_1.sam	39760	chr7	151171109	TATAGGCATGAGCCACTGCGCCTGGCCAGGAAGTACATACTTAAAACTTA	19	56	75	32.61901286060018	20	70	90	37.416573867739416	0	0	0	3.059411708155671	chr7_151171109_75	1	chr7	ATGAGCCACTGCGCCTGGCCAGGAAGTACA	2	+	151171091	151171121										None	Lib037_293T_8k_1	GTGAGCCACTGTGCCTGGCCNNNNNNNNNN	none	chr7:151171092-151171121	Downstream	ASB10
chr6	35653081	35653097	chr6_35653081_75	Lib037_293T_8k_1.sam	35587	chr6	35653081	ATAGACATAAAGGTTGGTTCCAGGCCAGGCACAGTGGCTCAAGCCTGCAA	42	33	75	37.22902093797257	50	39	89	44.15880433163923	0	0	0	5.639641438562877	chr6_35653081_75	1	chr6	TTGAGCCACTGTGCCTGGCCTGGAACCAAC	1	-	35653068	35653098										None	Lib037_293T_8k_1	GTGAGCCACTGTGCCTGGCCNNNNNNNNNN	none	chr6:35653069-35653098	Intron	FKBP5
chr5	69520582	69520593	chr5_69520589_75	Lib037_293T_8k_1.sam	33451	chr5	69520589	TACAGGCGTGAGCCACCATGCCTGGCCTGGGGTACTTTCTTTAATCATCT	51	24	75	34.9857	61	28	89	41.32795663954365	0	0	0	3.415650255319866	chr5_69520589_75	1	chr5	GTGAGCCACCATGCCTGGCCTGGGGTACTT	2	+	69520571	69520601										None	Lib037_293T_8k_1	GTGAGCCACTGTGCCTGGCCNNNNNNNNNN	none	chr5:69520572-69520601	Exon	OCLN
chr5	61344185	61344193	chr5_61344192_75	Lib037_293T_8k_1.sam	33357	chr5	61344192	TACAGGTGTGAGCCACTGTGCCTGGCCAGGATTTTGTATTCTTGATGCCA	55	20	75	33.1662	63	20	83	35.4965	0	0	0	2.610809554642438	chr5_61344192_75	1	chr5	GTGAGCCACTGTGCCTGGCCAGGATTTTGT	0	+	61344174	61344204										None	Lib037_293T_8k_1	GTGAGCCACTGTGCCTGGCCNNNNNNNNNN	none	chr5:61344175-61344204	Exon	ZSWIM6
chr5	139728583	139728593	chr5_139728589_75	Lib037_293T_8k_1.sam	34286	chr5	139728589	TACAGGCATGAGCCACTGTGCCTGGCCTGGGGCCTGGATTTAAATCTTAT	56	19	75	32.61901286060018	61	24	85	38.262252939417984	0	0	0	2.912795049432761	chr5_139728589_75	1	chr5	ATGAGCCACTGTGCCTGGCCTGGGGCCTGG	1	+	139728571	139728601										None	Lib037_293T_8k_1	GTGAGCCACTGTGCCTGGCCNNNNNNNNNN	none	chr5:139728572-139728601	Intergenic	CXXC5-PSD2-AS1
chr2	38745367	38745379	chr2_38745373_75	Lib037_293T_8k_1.sam	22628	chr2	38745373	TGGCTTAAGATTAGGCTACCCTGGCCAGGCACGGTGGCTCACGCCTGTAA	32	43	75	37.094473981982816	35	46	81	40.124805295477756	0	0	0	3.7579846965616874	chr2_38745373_75	1	chr2	GTGAGCCACCGTGCCTGGCCAGGGTAGCCT	1	-	38745360	38745390										None	Lib037_293T_8k_1	GTGAGCCACTGTGCCTGGCCNNNNNNNNNN	none	chr2:38745361-38745390	Intron	SRSF7
chr21	36174794	36174798	chr21_36174797_75	Lib037_293T_8k_1.sam	26774	chr21	36174797	TATAGGCGTGAGCCACCGTGCCTGGCCGGGATCCTGATTTTTTACCCCTG	24	51	75	34.9857	26	58	84	38.833	0	0	0	1.479019945774904	chr21_36174797_75	1	chr21	GTGAGCCACCGTGCCTGGCCGGGATCCTGA	1	+	36174779	36174809										None	Lib037_293T_8k_1	GTGAGCCACTGTGCCTGGCCNNNNNNNNNN	none	chr21:36174780-36174809	Exon	DOP1B
chr19	50240653	50240667	chr19_50240657_75	Lib037_293T_8k_1.sam	21783	chr19	50240657	AAATTAAAAGCACTGCCTCCCAGGCCAGGCACAGTGGCTCATGCCTGTAA	19	56	75	32.61901286060018	21	68	89	37.78888725538237	0	0	0	3.8058343369095824	chr19_50240657_75	1	chr19	ATGAGCCACTGTGCCTGGCCTGGGAGGCAG	1	-	50240644	50240674										None	Lib037_293T_8k_1	GTGAGCCACTGTGCCTGGCCNNNNNNNNNN	none	chr19:50240645-50240674	Exon	MYH14
chr19	42500808	42500816	chr19_42500811_75	Lib037_293T_8k_1.sam	21453	chr19	42500811	TACAGGTGTGAGCCACTGCGCCTGGCCTGGTCCTTGCTTTCTTGTTTCTG	55	20	75	33.1662	61	23	84	37.456641600656084	0	0	0	2.6457513110645907	chr19_42500811_75	1	chr19	GTGAGCCACTGCGCCTGGCCTGGTCCTTGC	1	+	42500793	42500823										None	Lib037_293T_8k_1	GTGAGCCACTGTGCCTGGCCNNNNNNNNNN	none	chr19:42500794-42500823	Exon	LIPE-AS1
chr17	7037071	7037077	chr17_7037075_75	Lib037_293T_8k_1.sam	17133	chr17	7037075	TTCAAGGATGATGAAACCTGGCCGGGCACGGTGGCTCACGCCTGTAATCC	41	34	75	37.33630940518894	52	41	93	46.17358552246078	0	0	0	1.9720265943665387	chr17_7037075_75	1	chr17	GTGAGCCACCGTGCCCGGCCAGGTTTCATC	2	-	7037059	7037089										None	Lib037_293T_8k_1	GTGAGCCACTGTGCCTGGCCNNNNNNNNNN	none	chr17:7037060-7037089	Downstream	SLC16A11
chr17	48089389	48089398	chr17_48089398_75	Lib037_293T_8k_1.sam	18167	chr17	48089398	TACAGGCATGAGCCACCGCGCCTGGCCAGGCATCTGCATCTTTCAAAGCT	19	56	75	32.61901286060018	20	63	83	35.4965	0	0	0	2.9485382057928993	chr17_48089398_75	1	chr17	ATGAGCCACCGCGCCTGGCCAGGCATCTGC	3	+	48089380	48089410										None	Lib037_293T_8k_1	GTGAGCCACTGTGCCTGGCCNNNNNNNNNN	none	chr17:48089381-48089410	Intron	CBX1
chr17	42346907	42346918	chr17_42346909_75	Lib037_293T_8k_1.sam	17956	chr17	42346909	ATAATTATTAACAATTATTCCAGGCCAGGCATGGTGGCTCATGCCTGTAA	18	57	75	32.03123475609393	20	60	80	34.64101615137755	0	0	0	3.24037	chr17_42346909_75	1	chr17	ATGAGCCACCATGCCTGGCCTGGAATAATT	3	-	42346896	42346926										None	Lib037_293T_8k_1	GTGAGCCACTGTGCCTGGCCNNNNNNNNNN	none	chr17:42346897-42346926	Intron	STAT3
chr17	27347400	27347411	chr17_27347408_75	Lib037_293T_8k_1.sam	17548	chr17	27347408	TTTGTTTTAAAAAAATAATCCTGGCCAGGCACGGTGGCTCATGCCTGTAA	42	33	75	37.22902093797257	45	38	83	41.352146256270665	0	0	0	4.183300132670378	chr17_27347408_75	1	chr17	ATGAGCCACCGTGCCTGGCCAGGATTATTT	2	-	27347395	27347425										None	Lib037_293T_8k_1	GTGAGCCACTGTGCCTGGCCNNNNNNNNNN	none	chr17:27347396-27347425	Intergenic	WSB1-TBC1D3P5
chr16	73082902	73082909	chr16_73082904_75	Lib037_293T_8k_1.sam	16538	chr16	73082904	AAAACAAAACAAAACAAAACCTGGCCAGGCGCAGTGGCTCATGCCTGTAA	23	52	75	34.583232931581165	26	60	86	39.496835316262995	0	0	0	2.3804761428476167	chr16_73082904_75	1	chr16	ATGAGCCACTGCGCCTGGCCAGGTTTTGTT	2	-	73082891	73082921										None	Lib037_293T_8k_1	GTGAGCCACTGTGCCTGGCCNNNNNNNNNN	none	chr16:73082892-73082921	Intergenic	ZFHX3-HCCAT5
chr16	3039572	3039584	chr16_3039584_75	Lib037_293T_8k_1.sam	15172	chr16	3039584	TACTGGTGTGAGCCACCGTGCCTGGCCAGGTGTGAGGATTAAATGAGTGT	16	59	75	30.72458299147443	18	64	82	33.94112549695428	0	0	0	4.317406628984581	chr16_3039584_75	1	chr16	GTGAGCCACCGTGCCTGGCCAGGTGTGAGG	1	+	3039566	3039596										None	Lib037_293T_8k_1	GTGAGCCACTGTGCCTGGCCNNNNNNNNNN	none	chr16:3039567-3039596	Downstream	LOC100128770
chr14	90364776	90364787	chr14_90364779_75	Lib037_293T_8k_1.sam	13385	chr14	90364779	TCCTATTAAAAAAGGACTTCCTGGCCAGGCACAGTGGCTCATGCCTGTAA	10	65	75	25.495097567963924	12	72	84	29.393876913398138	0	0	0	3.4960294939005054	chr14_90364779_75	1	chr14	ATGAGCCACTGTGCCTGGCCAGGAAGTCCT	1	-	90364766	90364796										None	Lib037_293T_8k_1	GTGAGCCACTGTGCCTGGCCNNNNNNNNNN	none	chr14:90364767-90364796	Intergenic	NRDE2-CALM1
chr13	80347513	80347522	chr13_80347520_75	Lib037_293T_8k_1.sam	11844	chr13	80347520	TACAGGCATGAGCCACTGCGCCTGGCCAGGGCTATGACTTTTAATAGGTG	37	38	75	37.49666651850535	44	45	89	44.49719092257398	0	0	0	3.059411708155671	chr13_80347520_75	1	chr13	ATGAGCCACTGCGCCTGGCCAGGGCTATGA	2	+	80347502	80347532										None	Lib037_293T_8k_1	GTGAGCCACTGTGCCTGGCCNNNNNNNNNN	none	chr13:80347503-80347532	Intergenic	SPRY2-LINC00377
chr12	6658402	6658416	chr12_6658406_75	Lib037_293T_8k_1.sam	8699	chr12	6658406	CCTTTTTAAAAAATGCAAACCTGGCCAGGCACGGTGGCTCATGCCTGTAA	30	45	75	36.742346141747674	32	48	80	39.191835884530846	0	0	0	4.268749491621898	chr12_6658406_75	1	chr12	ATGAGCCACCGTGCCTGGCCAGGTTTGCAT	2	-	6658393	6658423										None	Lib037_293T_8k_1	GTGAGCCACTGTGCCTGGCCNNNNNNNNNN	none	chr12:6658394-6658423	Intron	ING4
chr1	208124397	208124403	chr1_208124399_75	Lib037_293T_8k_1.sam	3664	chr1	208124399	GTTGTTTTAAAAAGTAGAACCAGGCCAGGCACGGTGGCTCACGTCTGTAA	38	37	75	37.49666651850535	46	46	92	46	0	0	0	2.1354156504062622	chr1_208124399_75	1	chr1	GTGAGCCACCGTGCCTGGCCTGGTTCTACT	1	-	208124386	208124416										None	Lib037_293T_8k_1	GTGAGCCACTGTGCCTGGCCNNNNNNNNNN	none	chr1:208124387-208124416	Intron	PLXNA2
chr1	167477823	167477833	chr1_167477826_75	Lib037_293T_8k_1.sam	2985	chr1	167477826	GACAGGTGTGAGCCACTGTGCCTGGCCTGGCTCTGAAGTCTTGATAATTT	38	37	75	37.49666651850535	42	41	83	41.49698784249286	0	0	0	3.5440090293338695	chr1_167477826_75	1	chr1	GTGAGCCACTGTGCCTGGCCTGGCTCTGAA	0	+	167477808	167477838										None	Lib037_293T_8k_1	GTGAGCCACTGTGCCTGGCCNNNNNNNNNN	none	chr1:167477809-167477838	Intron	CD247
chr1	100288084	100288091	chr1_100288091_75	Lib037_293T_8k_1.sam	2227	chr1	100288091	TATAGGTGTGAGCCACTGTGCCTGGCCTGGATTGTTAATTTAAAGAAACA	26	49	75	35.6931	27	54	81	38.18376618407357	0	0	0	2.5	chr1_100288091_75	1	chr1	GTGAGCCACTGTGCCTGGCCTGGATTGTTA	0	+	100288073	100288103										None	Lib037_293T_8k_1	GTGAGCCACTGTGCCTGGCCNNNNNNNNNN	none	chr1:100288074-100288103	Exon	RTCA
chr10	69525535	69525545	chr10_69525541_75	Lib037_293T_8k_1.sam	5564	chr10	69525541	AAGTTAATTAAGTATTCAACCTGGCCAGGCACAGTGGCTCACGCCTGTAA	12	63	75	27.49545416973504	15	69	84	32.17141588429082	0	0	0	3.2010800646417628	chr10_69525541_75	1	chr10	GTGAGCCACTGTGCCTGGCCAGGTTGAATA	0	-	69525528	69525558										None	Lib037_293T_8k_1	GTGAGCCACTGTGCCTGGCCNNNNNNNNNN	none	chr10:69525529-69525558	Intergenic	TSPAN15-NEUROG3
chr10	5825831	5825846	chr10_5825838_75	Lib037_293T_8k_1.sam	4507	chr10	5825838	TCAATAGAAACTAATCTTTCCAGGCCAGGCGCAGTGGCTCACGCCTGTAA	36	39	75	37.469987990390386	38	46	84	41.80908992073375	0	0	0	5.315072906367325	chr10_5825838_75	1	chr10	GTGAGCCACTGCGCCTGGCCTGGAAAGATT	1	-	5825825	5825855										None	Lib037_293T_8k_1	GTGAGCCACTGTGCCTGGCCNNNNNNNNNN	none	chr10:5825826-5825855	Intergenic	GDI2-ANKRD16
chr10	4077731	4077742	chr10_4077738_75	Lib037_293T_8k_1.sam	4490	chr10	4077738	TTGGTAAGAAAAATGAGCTCCTGGCCAGGCACAGTGGCTCTTGCCTGTAA	22	53	75	34.14674215792775	23	109	132	50.06995106848019	0	0	0	3.4977671449083054	chr10_4077738_75	1	chr10	AAGAGCCACTGTGCCTGGCCAGGAGCTCAT	2	-	4077725	4077755										None	Lib037_293T_8k_1	GTGAGCCACTGTGCCTGGCCNNNNNNNNNN	none	chr10:4077726-4077755	Intron	LOC101927964
chr7	92555057	92555064	chr7_92555059_74	Lib037_293T_8k_1.sam	38733	chr7	92555059	ATTACAGGTGTGAGCCACTGTGCCCAGCCTGGCAGTAGATTCTTTTTTTT	62	12	74	27.27636339397171	69	14	83	31.080540535840107	0	0	0	2.373321103690879	chr7_92555059_74	1	chr7	GTGAGCCACTGTGCCCAGCCTGGCAGTAGA	2	+	92555043	92555073										None	Lib037_293T_8k_1	GTGAGCCACTGTGCCTGGCCNNNNNNNNNN	none	chr7:92555044-92555073	Intergenic	RBM48-FAM133B
chr7	66874221	66874224	chr7_66874221_74	Lib037_293T_8k_1.sam	38251	chr7	66874221	GTCTTAAAATAGTTGCAATCCAGGCCAGGCACAGTGGCTCATGCTTGTAA	31	43	74	36.51027252705737	37	46	83	41.255302689472536	0	0	0	1.247219128924647	chr7_66874221_74	1	chr7	ATGAGCCACTGTGCCTGGCCTGGATTGCAA	1	-	66874208	66874238										None	Lib037_293T_8k_1	GTGAGCCACTGTGCCTGGCCNNNNNNNNNN	none	chr7:66874209-66874238	Intron	GTF2IP23
chr7	140278518	140278528	chr7_140278525_74	Lib037_293T_8k_1.sam	39542	chr7	140278525	TACAGATATGAGCCACTGTGCCTGGCCAGGGCCGTGTTCTCTTTGAAGGC	42	32	74	36.66060555964672	45	33	78	38.535697735995385	0	0	0	3.1102201510110343	chr7_140278525_74	1	chr7	ATGAGCCACTGTGCCTGGCCAGGGCCGTGT	1	+	140278507	140278537										None	Lib037_293T_8k_1	GTGAGCCACTGTGCCTGGCCNNNNNNNNNN	none	chr7:140278508-140278537	Intergenic	KDM7A-DT-SLC37A3
chr5	172185994	172186001	chr5_172185994_74	Lib037_293T_8k_1.sam	34746	chr5	172185994	CAAGGAAACAAAACAGGCACCAGGCCAGGCACAGTGGCTCACGCCTGTAA	37	37	74	37	41	40	81	40.496913462633174	0	0	0	2.2314999074019015	chr5_172185994_74	1	chr5	GTGAGCCACTGTGCCTGGCCTGGTGCCTGT	0	-	172185981	172186011										None	Lib037_293T_8k_1	GTGAGCCACTGTGCCTGGCCNNNNNNNNNN	none	chr5:172185982-172186011	Intron	STK10
chr5	104905739	104905749	chr5_104905748_74	Lib037_293T_8k_1.sam	33849	chr5	104905748	TACAGGCATGAGCCACCGTGCCTGGCCAGGAAAGGAGTAATTCTTCACAG	29	45	74	36.124783736376884	32	54	86	41.569219381653056	0	0	0	3.248931448269655	chr5_104905748_74	1	chr5	ATGAGCCACCGTGCCTGGCCAGGAAAGGAG	2	+	104905730	104905760										None	Lib037_293T_8k_1	GTGAGCCACTGTGCCTGGCCNNNNNNNNNN	none	chr5:104905731-104905760	Intergenic	NUDT12-RAB9BP1
chr22	44491052	44491071	chr22_44491066_74	Lib037_293T_8k_1.sam	27869	chr22	44491066	GTGAATAGAAATTATAAAACCTGGCCAGGCATAGTGGCTCATGCCTATAA	41	33	74	36.78314831549904	46	35	81	40.124805295477756	0	0	0	6.238322424070967	chr22_44491066_74	1	chr22	ATGAGCCACTATGCCTGGCCAGGTTTTATA	2	-	44491053	44491083										None	Lib037_293T_8k_1	GTGAGCCACTGTGCCTGGCCNNNNNNNNNN	none	chr22:44491054-44491083	Intergenic	LINC01656-RTL6
chr22	34340262	34340265	chr22_34340265_74	Lib037_293T_8k_1.sam	27485	chr22	34340265	TACAGGCGTGAGCCACCGTGCCTGGCCAGGTTATGAGTTTTGACAGGAAG	54	20	74	32.863353450309965	57	22	79	35.41186241925155	0	0	0	1.247219128924647	chr22_34340265_74	1	chr22	GTGAGCCACCGTGCCTGGCCAGGTTATGAG	1	+	34340247	34340277										None	Lib037_293T_8k_1	GTGAGCCACTGTGCCTGGCCNNNNNNNNNN	none	chr22:34340248-34340277	Intergenic	LARGE1-ISX-AS1
chr2	179245977	179245980	chr2_179245977_74	Lib037_293T_8k_1.sam	24411	chr2	179245977	TAAATCATGTAAACATTAACCAGGCTGGGCACAGTGGCTCACGCCTATAA	24	50	74	34.64101615137755	27	59	86	39.91240408695021	0	0	0	1.247219128924647	chr2_179245977_74	1	chr2	GTGAGCCACTGTGCCCAGCCTGGTTAATGT	2	-	179245964	179245994										None	Lib037_293T_8k_1	GTGAGCCACTGTGCCTGGCCNNNNNNNNNN	none	chr2:179245965-179245994	Intron	SESTD1
chr21	37228752	37228757	chr21_37228752_74	Lib037_293T_8k_1.sam	26815	chr21	37228752	CACAGTTAAAAAGAAAAGTCCTGGCCAGGCACAGTGGCTCAGGCCCGTAA	52	22	74	33.823069050575526	56	23	79	35.888716889852724	0	0	0	1.707825127659933	chr21_37228752_74	1	chr21	CTGAGCCACTGTGCCTGGCCAGGACTTTTC	1	-	37228739	37228769										None	Lib037_293T_8k_1	GTGAGCCACTGTGCCTGGCCNNNNNNNNNN	none	chr21:37228740-37228769	Intron	VPS26C
chr21	36668083	36668091	chr21_36668087_74	Lib037_293T_8k_1.sam	26795	chr21	36668087	ATCTGTCAAAAAATCTTTTCCTGGCCAGGCACGGTGGCTCACGCCTGGAA	28	46	74	35.888716889852724	28	55	83	39.242833740697165	0	0	0	2.494438257849294	chr21_36668087_74	1	chr21	GTGAGCCACCGTGCCTGGCCAGGAAAAGAT	1	-	36668074	36668104										None	Lib037_293T_8k_1	GTGAGCCACTGTGCCTGGCCNNNNNNNNNN	none	chr21:36668075-36668104	Intergenic	CLDN14-SIM2
chr20	62290709	62290724	chr20_62290717_74	Lib037_293T_8k_1.sam	26374	chr20	62290717	TACAGGCATGAACCACTGTGCCTGGCCAGGTTTTTTTTTTTGTTTTTTTT	47	27	74	35.62302626111375	50	32	82	40	0	0	0	4.981598792617913	chr20_62290717_74	1	chr20	ATGAACCACTGTGCCTGGCCAGGTTTTTTT	2	+	62290699	62290729										None	Lib037_293T_8k_1	GTGAGCCACTGTGCCTGGCCNNNNNNNNNN	none	chr20:62290700-62290729	Intron	OSBPL2
chr1	77923284	77923292	chr1_77923292_74	Lib037_293T_8k_1.sam	1913	chr1	77923292	TACAGGCATGAGCCACCATGCCTGGCCAGGTATCTTAATAAAATGTATTA	44	30	74	36.3318	48	33	81	39.7995	0	0	0	3.082207001484488	chr1_77923292_74	1	chr1	ATGAGCCACCATGCCTGGCCAGGTATCTTA	3	+	77923274	77923304										None	Lib037_293T_8k_1	GTGAGCCACTGTGCCTGGCCNNNNNNNNNN	none	chr1:77923275-77923304	Intron	NEXN
chr17	72378106	72378118	chr17_72378111_74	Lib037_293T_8k_1.sam	18816	chr17	72378111	ACTTCCTCAAAAAAGAAAGCCTGGCCAGGCAGAGTGGCTCATGCCTGTAA	34	40	74	36.87817782917155	38	44	82	40.890096600521744	0	0	0	3.9191835884530852	chr17_72378111_74	1	chr17	ATGAGCCACTCTGCCTGGCCAGGCTTTCTT	2	-	72378098	72378128										None	Lib037_293T_8k_1	GTGAGCCACTGTGCCTGGCCNNNNNNNNNN	none	chr17:72378099-72378128	Intergenic	LINC02003-LINC00673
chr15	91633718	91633724	chr15_91633718_74	Lib037_293T_8k_1.sam	14930	chr15	91633718	AGAGCAAAGAAAAATCAGACCTGGCCAGGCACAGTGGCTCAAGCCTGTAA	49	25	74	35	57	28	85	39.949968710876355	0	0	0	2.05913	chr15_91633718_74	1	chr15	TTGAGCCACTGTGCCTGGCCAGGTCTGATT	1	-	91633705	91633735										None	Lib037_293T_8k_1	GTGAGCCACTGTGCCTGGCCNNNNNNNNNN	none	chr15:91633706-91633735	Intergenic	CRAT37-SLCO3A1
chr15	90156195	90156206	chr15_90156195_74	Lib037_293T_8k_1.sam	14889	chr15	90156195	AAAAAAAAAAGAAATTAGGCCAGGCCAGGCGCAGTGGCTCATGCCTGTAA	57	17	74	31.12876483254676	67	23	90	39.25557285278104	0	0	0	4.079215610874227	chr15_90156195_74	1	chr15	ATGAGCCACTGCGCCTGGCCTGGCCTAATT	2	-	90156182	90156212										None	Lib037_293T_8k_1	GTGAGCCACTGTGCCTGGCCNNNNNNNNNN	none	chr15:90156183-90156212	Intergenic	IDH2-DT-SEMA4B
chr15	89577899	89577915	chr15_89577905_74	Lib037_293T_8k_1.sam	14859	chr15	89577905	GATTACAGGCATGAGCCACCGTGCCTGGCAGGGAAGGCCTTTTTGAGCAG	50	24	74	34.64101615137755	59	28	87	40.64480286580315	0	0	0	4.152068089697904	chr15_89577905_74	1	chr15	ATGAGCCACCGTGCCTGGCAGGGAAGGCCT	3	+	89577890	89577920										None	Lib037_293T_8k_1	GTGAGCCACTGTGCCTGGCCNNNNNNNNNN	none	chr15:89577891-89577920	Exon	TICRR
chr15	75547013	75547021	chr15_75547016_74	Lib037_293T_8k_1.sam	14574	chr15	75547016	AAGTCAAAAACCACCTGTGCCAGGCCAGGCACGGTGGCTCATGCCTGTAA	42	32	74	36.66060555964672	45	40	85	42.42640687119285	0	0	0	2.4944382578492945	chr15_75547016_74	1	chr15	ATGAGCCACCGTGCCTGGCCTGGCACAGGT	2	-	75547003	75547033										None	Lib037_293T_8k_1	GTGAGCCACTGTGCCTGGCCNNNNNNNNNN	none	chr15:75547004-75547033	Intron	PTPN9
chr15	51842067	51842078	chr15_51842073_74	Lib037_293T_8k_1.sam	14082	chr15	51842073	TACAGGCGTGAGCCACTGTGCCTGGCCTGGTTTGACTTTTTATTATATGT	51	23	74	34.249087579087416	56	28	84	39.59797974644666	0	0	0	3.24037	chr15_51842073_74	1	chr15	GTGAGCCACTGTGCCTGGCCTGGTTTGACT	0	+	51842055	51842085										None	Lib037_293T_8k_1	GTGAGCCACTGTGCCTGGCCNNNNNNNNNN	none	chr15:51842056-51842085	Exon	TMOD3
chr1	54146814	54146823	chr1_54146814_74	Lib037_293T_8k_1.sam	1463	chr1	54146814	GTGTGGAAAGACACAGAAACCTGGCCAGGCGCAGTGGCTCATGCCTGTAA	38	36	74	36.98648401781386	45	41	86	42.95346318982906	0	0	0	3.4641016151377544	chr1_54146814_74	1	chr1	ATGAGCCACTGCGCCTGGCCAGGTTTCTGT	2	-	54146801	54146831										None	Lib037_293T_8k_1	GTGAGCCACTGTGCCTGGCCNNNNNNNNNN	none	chr1:54146802-54146831	Intron	CDCP2
chr14	67895066	67895076	chr14_67895072_74	Lib037_293T_8k_1.sam	12985	chr14	67895072	TATAGGCATGAGCCACTGTGCCTGGCCAGGGTTCCATTCTTATTTAGAAA	49	25	74	35	52	26	78	36.76955262170047	0	0	0	2.9277002188455996	chr14_67895072_74	1	chr14	ATGAGCCACTGTGCCTGGCCAGGGTTCCAT	1	+	67895054	67895084										None	Lib037_293T_8k_1	GTGAGCCACTGTGCCTGGCCNNNNNNNNNN	none	chr14:67895055-67895084	Exon	RAD51B
chr12	56302926	56302931	chr12_56302931_74	Lib037_293T_8k_1.sam	9508	chr12	56302931	TACAGGCATGAGCCACTGTGCCTGGCCTGGAATGTGCATTATCTTAATCT	16	58	74	30.463092423455635	18	66	84	34.46737587922817	0	0	0	1.920286436967152	chr12_56302931_74	1	chr12	ATGAGCCACTGTGCCTGGCCTGGAATGTGC	1	+	56302913	56302943										None	Lib037_293T_8k_1	GTGAGCCACTGTGCCTGGCCNNNNNNNNNN	none	chr12:56302914-56302943	Intergenic	CS-CNPY2
chr12	109869016	109869035	chr12_109869020_74	Lib037_293T_8k_1.sam	10288	chr12	109869020	TTCTTTAAAAACTTCACCCCCGGGCCAGGCACAGTGGCTTACTCCTGTAA	29	45	74	36.124783736376884	33	52	85	41.42463035441596	0	0	0	5.598833697790122	chr12_109869020_74	1	chr12	GTAAGCCACTGTGCCTGGCCCGGGGGTGAA	1	-	109869007	109869037										None	Lib037_293T_8k_1	GTGAGCCACTGTGCCTGGCCNNNNNNNNNN	none	chr12:109869008-109869037	Intron	GLTP
chr1	205193591	205193595	chr1_205193591_74	Lib037_293T_8k_1.sam	3615	chr1	205193591	GACCATAGAAACTAGAAACCCTGGCCGGGCACAGTGGCTCATGCCTGTAA	18	56	74	31.74901573277509	26	68	94	42.04759208325728	0	0	0	1.4142135623730951	chr1_205193591_74	1	chr1	ATGAGCCACTGTGCCCGGCCAGGGTTTCTA	2	-	205193578	205193608										None	Lib037_293T_8k_1	GTGAGCCACTGTGCCTGGCCNNNNNNNNNN	none	chr1:205193579-205193608	Intron	DSTYK
chr1	1428721	1428725	chr1_1428721_74	Lib037_293T_8k_1.sam	12	chr1	1428721	AATTATTATGTTAACATATCCAGGCCAGGCACGGTGGCTCACGCCTGTAA	19	55	74	32.32645975048923	20	60	80	34.64101615137755	0	0	0	1.5811388300841898	chr1_1428721_74	1	chr1	GTGAGCCACCGTGCCTGGCCTGGATATGTT	1	-	1428708	1428738										None	Lib037_293T_8k_1	GTGAGCCACTGTGCCTGGCCNNNNNNNNNN	none	chr1:1428709-1428738	Intergenic	TMEM88B-LINC01770
chr11	18374568	18374572	chr11_18374568_74	Lib037_293T_8k_1.sam	6952	chr11	18374568	GGTTATTAAAAAGCATTGTCCTGGCCAGGCACAGTGGCTCATGCCTGTAA	35	39	74	36.945906403822335	40	44	84	41.95235392680606	0	0	0	1.4142135623730951	chr11_18374568_74	1	chr11	ATGAGCCACTGTGCCTGGCCAGGACAATGC	1	-	18374555	18374585										None	Lib037_293T_8k_1	GTGAGCCACTGTGCCTGGCCNNNNNNNNNN	none	chr11:18374556-18374585	Intergenic	GTF2H1-MIR3159
chr10	73959311	73959316	chr10_73959314_74	Lib037_293T_8k_1.sam	5690	chr10	73959314	TACAGATGTGAGCCACTGTGCCTGGCCTGGTTTCCTTTTTTTTTGAGACG	46	28	74	35.888716889852724	50	30	80	38.72983346207417	0	0	0	1.8027756377319946	chr10_73959314_74	1	chr10	GTGAGCCACTGTGCCTGGCCTGGTTTCCTT	0	+	73959296	73959326										None	Lib037_293T_8k_1	GTGAGCCACTGTGCCTGGCCNNNNNNNNNN	none	chr10:73959297-73959326	Intergenic	C10orf55-VCL
chr10	43316970	43316978	chr10_43316978_74	Lib037_293T_8k_1.sam	5194	chr10	43316978	TACAGGCGTGAGCCACCGTGCCTGGCCTGGCTAATCCTTTTCTTTTCTTT	27	47	74	35.62302626111375	28	54	82	38.88444419044716	0	0	0	2.785677655436824	chr10_43316978_74	1	chr10	GTGAGCCACCGTGCCTGGCCTGGCTAATCC	1	+	43316960	43316990										None	Lib037_293T_8k_1	GTGAGCCACTGTGCCTGGCCNNNNNNNNNN	none	chr10:43316961-43316990	Intergenic	RASGEF1A-FXYD4
chr10	101363676	101363678	chr10_101363678_74	Lib037_293T_8k_1.sam	6169	chr10	101363678	TACAGGTGTGAGCCACTGTGCCTGGCCGGGAAGTTCGTTTTAACTGAAGA	13	61	74	28.160255680657446	15	72	87	32.863353450309965	0	0	0	0.816497	chr10_101363678_74	1	chr10	GTGAGCCACTGTGCCTGGCCGGGAAGTTCG	0	+	101363660	101363690										None	Lib037_293T_8k_1	GTGAGCCACTGTGCCTGGCCNNNNNNNNNN	none	chr10:101363661-101363690	Exon	BTRC
chrX	140072495	140072502	chrX_140072499_73	Lib037_293T_8k_1.sam	45332	chrX	140072499	AAGCACATAAAAAGATGTTCCAGGCCAGGCATGGTGGCTCATGCCTATAA	43	30	73	35.91656999213594	46	34	80	39.54743986657038	0	0	0	2.416609194718914	chrX_140072499_73	1	chrX	ATGAGCCACCATGCCTGGCCTGGAACATCT	3	-	140072486	140072516										None	Lib037_293T_8k_1	GTGAGCCACTGTGCCTGGCCNNNNNNNNNN	none	chrX:140072487-140072516	Intergenic	LOC728660-LOC389895
chr7	148915904	148915908	chr7_148915905_73	Lib037_293T_8k_1.sam	39698	chr7	148915905	ATTTTTTTTTAATTAAAAACCAGGCCAGGTGCAGTGGCTCACGCTTATAA	36	37	73	36.49657518178932	38	43	81	40.422765862815474	0	0	0	1.479019945774904	chr7_148915905_73	1	chr7	GTGAGCCACTGCACCTGGCCTGGTTTTTAA	2	-	148915892	148915922										None	Lib037_293T_8k_1	GTGAGCCACTGTGCCTGGCCNNNNNNNNNN	none	chr7:148915893-148915922	Intergenic	EZH2-RNY5
chr5	142182188	142182200	chr5_142182190_73	Lib037_293T_8k_1.sam	34329	chr5	142182190	TCTTTATAAATTACCCAGTCCCGGCCAGGCACAGTGGCTCACACCTGTAA	32	41	73	36.22154055254967	34	44	78	38.67815921162743	0	0	0	3.7712361663282534	chr5_142182190_73	1	chr5	GTGAGCCACTGTGCCTGGCCGGGACTGGGT	0	-	142182177	142182207										None	Lib037_293T_8k_1	GTGAGCCACTGTGCCTGGCCNNNNNNNNNN	none	chr5:142182178-142182207	Intergenic	NDFIP1-SPRY4
chr4	128066770	128066774	chr4_128066774_73	Lib037_293T_8k_1.sam	32053	chr4	128066774	TACAGGTGTGAACCACCGTGCCTGGCCGGGCTTTCTATTTTCTTGCCATT	45	28	73	35.4965	57	33	90	43.37049688440288	0	0	0	1.5811388300841898	chr4_128066774_73	1	chr4	GTGAACCACCGTGCCTGGCCGGGCTTTCTA	2	+	128066756	128066786										None	Lib037_293T_8k_1	GTGAGCCACTGTGCCTGGCCNNNNNNNNNN	none	chr4:128066757-128066786	Exon	LARP1B
chr3	32371075	32371090	chr3_32371083_73	Lib037_293T_8k_1.sam	28399	chr3	32371083	TTTTGTGAAAACTACTGGGCCAGGCCAGGCACAGTGGCTCATGCCTATAA	34	39	73	36.41428291206625	39	43	82	40.95119045888654	0	0	0	4.8074017006186525	chr3_32371083_73	1	chr3	ATGAGCCACTGTGCCTGGCCTGGCCCAGTA	1	-	32371070	32371100										None	Lib037_293T_8k_1	GTGAGCCACTGTGCCTGGCCNNNNNNNNNN	none	chr3:32371071-32371100	Downstream	CMTM8
chr20	43683847	43683855	chr20_43683851_73	Lib037_293T_8k_1.sam	26003	chr20	43683851	TACAGACGTGAGCCACCGTGCCTGGCCTGGAACTAGGCGTTTTTAAATTA	30	43	73	35.91656999213594	31	46	77	37.76241517699841	0	0	0	2.770102775666474	chr20_43683851_73	1	chr20	GTGAGCCACCGTGCCTGGCCTGGAACTAGG	1	+	43683833	43683863										None	Lib037_293T_8k_1	GTGAGCCACTGTGCCTGGCCNNNNNNNNNN	none	chr20:43683834-43683863	Exon	MYBL2
chr19	10090317	10090325	chr19_10090318_73	Lib037_293T_8k_1.sam	20475	chr19	10090318	AGCTACTACAGAAATCAAACCTGGCCAGGCGCAGTGGCTCATGGCTGCAA	44	29	73	35.7211	52	39	91	45.033320996790806	0	0	0	2.4907993963089563	chr19_10090318_73	1	chr19	ATGAGCCACTGCGCCTGGCCAGGTTTGATT	2	-	10090305	10090335										None	Lib037_293T_8k_1	GTGAGCCACTGTGCCTGGCCNNNNNNNNNN	none	chr19:10090306-10090335	Exon	SHFL
chr18	33512416	33512427	chr18_33512427_73	Lib037_293T_8k_1.sam	19627	chr18	33512427	TACAGGTGTGAGGCACCGTGCCTGGCCTGGCATGACATATTTGAAATGCT	30	43	73	35.91656999213594	34	50	84	41.23105625617661	0	0	0	3.92938	chr18_33512427_73	1	chr18	GTGAGGCACCGTGCCTGGCCTGGCATGACA	2	+	33512409	33512439										None	Lib037_293T_8k_1	GTGAGCCACTGTGCCTGGCCNNNNNNNNNN	none	chr18:33512410-33512439	Intergenic	CCDC178-ASXL3
chr18	32793058	32793072	chr18_32793063_73	Lib037_293T_8k_1.sam	19615	chr18	32793063	AGGAACTTTAAAATACAGGCCTGGCCAGGCATGGTGGCTCACGCCTGTAA	37	36	73	36.49657518178932	43	41	84	41.98809355043403	0	0	0	4.174754056057845	chr18_32793063_73	1	chr18	GTGAGCCACCATGCCTGGCCAGGCCTGTAT	2	-	32793050	32793080										None	Lib037_293T_8k_1	GTGAGCCACTGTGCCTGGCCNNNNNNNNNN	none	chr18:32793051-32793080	Intergenic	KLHL14-CCDC178
chr17	75139541	75139544	chr17_75139541_73	Lib037_293T_8k_1.sam	18908	chr17	75139541	CCTTACTTTAAATGTCTGTCCAGGCCAGGTGCAGTGGCTCACACCTGTAA	16	57	73	30.1993	17	68	85	34	0	0	0	1.247219128924647	chr17_75139541_73	1	chr17	GTGAGCCACTGCACCTGGCCTGGACAGACA	2	-	75139528	75139558										None	Lib037_293T_8k_1	GTGAGCCACTGTGCCTGGCCNNNNNNNNNN	none	chr17:75139529-75139558	Intron	JPT1
chr16	10570834	10570846	chr16_10570838_73	Lib037_293T_8k_1.sam	15356	chr16	10570838	TATAGGCATGAGCCACCATGCCTGGCCTGGTATGAGTCTTAAAGGTCTTA	45	28	73	35.4965	57	29	86	40.65710270051225	0	0	0	3.9440531887330774	chr16_10570838_73	1	chr16	ATGAGCCACCATGCCTGGCCTGGTATGAGT	3	+	10570820	10570850										None	Lib037_293T_8k_1	GTGAGCCACTGTGCCTGGCCNNNNNNNNNN	none	chr16:10570821-10570850	Intron	EMP2
chr15	90151802	90151809	chr15_90151802_73	Lib037_293T_8k_1.sam	14887	chr15	90151802	CATGTAAAGATACAGGAGACCTGGCCAGGCACGGTGGCTCATGTCTGTAA	46	27	73	35.24202037341219	53	31	84	40.53393639902249	0	0	0	2.680951323690902	chr15_90151802_73	1	chr15	ATGAGCCACCGTGCCTGGCCAGGTCTCCTG	2	-	90151789	90151819										None	Lib037_293T_8k_1	GTGAGCCACTGTGCCTGGCCNNNNNNNNNN	none	chr15:90151790-90151819	Intergenic	IDH2-DT-SEMA4B
chr14	68220853	68220856	chr14_68220853_73	Lib037_293T_8k_1.sam	12992	chr14	68220853	ATCAAATCAAGAACTCAACCCCGGCCAGGCATGGTGGCTCACACCTGTAA	22	51	73	33.49626844888845	25	59	84	38.40572873934304	0	0	0	1.247219128924647	chr14_68220853_73	1	chr14	GTGAGCCACCATGCCTGGCCGGGGTTGAGT	2	-	68220840	68220870										None	Lib037_293T_8k_1	GTGAGCCACTGTGCCTGGCCNNNNNNNNNN	none	chr14:68220841-68220870	Exon	RAD51B
chr13	75384143	75384146	chr13_75384143_73	Lib037_293T_8k_1.sam	11731	chr13	75384143	ATAAAAAGAAAACTTATCTCCAGGCCAGGTGCAGTGGCTCACGCCTGTGC	22	51	73	33.49626844888845	22	54	76	34.46737587922817	0	0	0	1.247219128924647	chr13_75384143_73	1	chr13	GTGAGCCACTGCACCTGGCCTGGAGATAAG	2	-	75384130	75384160										None	Lib037_293T_8k_1	GTGAGCCACTGTGCCTGGCCNNNNNNNNNN	none	chr13:75384131-75384160	Intron	TBC1D4
chr12	83071446	83071455	chr12_83071454_73	Lib037_293T_8k_1.sam	9877	chr12	83071454	TACAGGCGTGAGCCACTGTGCCTGGCCTGGTCTGTAGTTTTCTTCTCTGG	49	24	73	34.292856398964496	61	27	88	40.58324777540605	0	0	0	3.238795442501324	chr12_83071454_73	1	chr12	GTGAGCCACTGTGCCTGGCCTGGTCTGTAG	0	+	83071436	83071466										None	Lib037_293T_8k_1	GTGAGCCACTGTGCCTGGCCNNNNNNNNNN	none	chr12:83071437-83071466	Intron	TMTC2
chr1	231322349	231322354	chr1_231322353_73	Lib037_293T_8k_1.sam	4088	chr1	231322353	TACAGGCGTGAGCCACTGCACCTGGCCTGGTTTACTTCTGTTAGCATTAT	57	16	73	30.1993	65	19	84	35.14256678161116	0	0	0	1.8547236990991407	chr1_231322353_73	1	chr1	GTGAGCCACTGCACCTGGCCTGGTTTACTT	2	+	231322335	231322365										None	Lib037_293T_8k_1	GTGAGCCACTGTGCCTGGCCNNNNNNNNNN	none	chr1:231322336-231322365	Intergenic	GNPAT-EXOC8
chr1	153481998	153482011	chr1_153482002_73	Lib037_293T_8k_1.sam	2701	chr1	153482002	ATTCCTTTTAAAATTTCTTCCTGGCCAGGCACAGTGGCTCACACCTGTAA	34	39	73	36.41428291206625	39	46	85	42.35563716909474	0	0	0	4.181432170919432	chr1_153482002_73	1	chr1	GTGAGCCACTGTGCCTGGCCAGGAAGAAAT	0	-	153481989	153482019										None	Lib037_293T_8k_1	GTGAGCCACTGTGCCTGGCCNNNNNNNNNN	none	chr1:153481990-153482019	Intergenic	S100A7-S100A6
chr10	70635325	70635329	chr10_70635329_73	Lib037_293T_8k_1.sam	5594	chr10	70635329	TACAGGCGTGAGCCACCGTGCCTGGCCTGGATTCTCATTTCTATCCCATT	40	33	73	36.3318	42	34	76	37.78888725538237	0	0	0	1.699673171197595	chr10_70635329_73	1	chr10	GTGAGCCACCGTGCCTGGCCTGGATTCTCA	1	+	70635311	70635341										None	Lib037_293T_8k_1	GTGAGCCACTGTGCCTGGCCNNNNNNNNNN	none	chr10:70635312-70635341	Intergenic	PRF1-ADAMTS14
chr10	23048567	23048571	chr10_23048568_73	Lib037_293T_8k_1.sam	4863	chr10	23048568	TGTCTAGAAAATTTGAGACCCGGTCAGGCACAGTGGCTCACGCCTGTAAT	44	29	73	35.7211	51	29	80	38.45776904605882	0	0	0	1.4142135623730951	chr10_23048568_73	1	chr10	GTGAGCCACTGTGCCTGACCGGGTCTCAAA	1	-	23048554	23048584										None	Lib037_293T_8k_1	GTGAGCCACTGTGCCTGGCCNNNNNNNNNN	none	chr10:23048555-23048584	Intergenic	ARMC3-MSRB2
chr7	66106696	66106703	chr7_66106699_72	Lib037_293T_8k_1.sam	38219	chr7	66106699	TACAGAAGTGAGCCACCGTGCCTGGCCAGGACTGCTATGTTTTCAGTGTT	31	41	72	35.651086939951774	37	45	82	40.80441152620633	0	0	0	2.266911751455907	chr7_66106699_72	1	chr7	GTGAGCCACCGTGCCTGGCCAGGACTGCTA	1	+	66106681	66106711										None	Lib037_293T_8k_1	GTGAGCCACTGTGCCTGGCCNNNNNNNNNN	none	chr7:66106682-66106711	Intergenic	ASL-CRCP
chr7	5503687	5503694	chr7_5503689_72	Lib037_293T_8k_1.sam	37513	chr7	5503689	ATTAAATTAAAAAAATGCTCCAGGCCAGGCACAGTGGCTCATGCCTGTAA	40	32	72	35.77708763999664	45	37	82	40.80441152620633	0	0	0	2.2314999074019015	chr7_5503689_72	1	chr7	ATGAGCCACTGTGCCTGGCCTGGAGCATTT	1	-	5503676	5503706										None	Lib037_293T_8k_1	GTGAGCCACTGTGCCTGGCCNNNNNNNNNN	none	chr7:5503677-5503706	Intron	FBXL18
chr7	151635239	151635251	chr7_151635248_72	Lib037_293T_8k_1.sam	39783	chr7	151635248	TACAGGCGTGAGCCACTGTGCCTGGTCAGGAACCACCACTCTTAAAAACA	44	28	72	35.09985754956849	50	33	83	40.620192023179804	0	0	0	3.637908052713812	chr7_151635248_72	1	chr7	GTGAGCCACTGTGCCTGGTCAGGAACCACC	1	+	151635230	151635260										None	Lib037_293T_8k_1	GTGAGCCACTGTGCCTGGCCNNNNNNNNNN	none	chr7:151635231-151635260	Intron	PRKAG2
chr6	135243612	135243622	chr6_135243616_72	Lib037_293T_8k_1.sam	36813	chr6	135243616	GAAAATTAAAAGAAATAGACCTGGTCAGGCACAGTGGCTCATGACTGTAA	27	45	72	34.85685011586675	32	56	88	42.33202097703345	0	0	0	3.2249	chr6_135243616_72	1	chr6	ATGAGCCACTGTGCCTGACCAGGTCTATTT	2	-	135243603	135243633										None	Lib037_293T_8k_1	GTGAGCCACTGTGCCTGGCCNNNNNNNNNN	none	chr6:135243604-135243633	Intergenic	MIR548A2-AHI1
chr5	97147496	97147505	chr5_97147496_72	Lib037_293T_8k_1.sam	33786	chr5	97147496	TGGTAAAAAAAAATTCATTCCTGGCCAGGCATGGTGGCTCATGCCTATAA	48	24	72	33.94112549695428	50	30	80	38.72983346207417	0	0	0	3.491060010942235	chr5_97147496_72	1	chr5	ATGAGCCACCATGCCTGGCCAGGAATGAAT	3	-	97147483	97147513										None	Lib037_293T_8k_1	GTGAGCCACTGTGCCTGGCCNNNNNNNNNN	none	chr5:97147484-97147513	Upstream	LIX1
chr4	144628412	144628421	chr4_144628417_72	Lib037_293T_8k_1.sam	32218	chr4	144628417	TCTATTTCTAAAAAGTCGTCCAGGCCAGGCACGGTGGCTCACATCTGTAA	23	49	72	33.57082066318904	24	57	81	36.98648401781386	0	0	0	2.91071	chr4_144628417_72	1	chr4	GTGAGCCACCGTGCCTGGCCTGGACGACTT	1	-	144628404	144628434										None	Lib037_293T_8k_1	GTGAGCCACTGTGCCTGGCCNNNNNNNNNN	none	chr4:144628405-144628434	Intergenic	GYPA-HHIP-AS1
chr3	46765369	46765374	chr3_46765371_72	Lib037_293T_8k_1.sam	28602	chr3	46765371	AAAGGAAATAAAATATAGACCAGGCCAGGCATGGTGGCTCACATCTATAA	20	52	72	32.249	25	58	83	38.07886552931954	0	0	0	1.8027756377319946	chr3_46765371_72	1	chr3	GTGAGCCACCATGCCTGGCCTGGTCTATAT	2	-	46765358	46765388										None	Lib037_293T_8k_1	GTGAGCCACTGTGCCTGGCCNNNNNNNNNN	none	chr3:46765359-46765388	Intergenic	PRSS43P-PRSS44P
chr2	24455615	24455622	chr2_24455622_72	Lib037_293T_8k_1.sam	22322	chr2	24455622	TACAGGTGTGAGCCACTGTGCCTGGCCAGGATGAGAGCATTTTTGATACT	32	40	72	35.77708763999664	48	47	95	47.49736834815167	0	0	0	2.266911751455907	chr2_24455622_72	1	chr2	GTGAGCCACTGTGCCTGGCCAGGATGAGAG	0	+	24455604	24455634										None	Lib037_293T_8k_1	GTGAGCCACTGTGCCTGGCCNNNNNNNNNN	none	chr2:24455605-24455634	Intergenic	ITSN2-NCOA1
chr19	55843409	55843413	chr19_55843409_72	Lib037_293T_8k_1.sam	21936	chr19	55843409	CATTGGTTAATAGAAACATCCAGGCCAGGCACAGTGGCTCACACACCTGT	39	33	72	35.874782229304195	43	39	82	40.95119045888654	0	0	0	1.699673171197595	chr19_55843409_72	1	chr19	GTGAGCCACTGTGCCTGGCCTGGATGTTTC	0	-	55843396	55843426										None	Lib037_293T_8k_1	GTGAGCCACTGTGCCTGGCCNNNNNNNNNN	none	chr19:55843397-55843426	Intron	NLRP4
chr19	10525196	10525201	chr19_10525199_72	Lib037_293T_8k_1.sam	20505	chr19	10525199	CAAACAGAAAAAAACCCTCCAGGGCAGGCACAGTGGCTCACACCTGTAAT	55	17	72	30.577769702841312	65	22	87	37.815340802378074	0	0	0	1.8027756377319946	chr19_10525199_72	1	chr19	GTGAGCCACTGTGCCTGCCCTGGAGGGTTT	1	-	10525185	10525215										None	Lib037_293T_8k_1	GTGAGCCACTGTGCCTGGCCNNNNNNNNNN	none	chr19:10525186-10525215	Intergenic	S1PR5-ATG4D
chr17	80164027	80164028	chr17_80164028_72	Lib037_293T_8k_1.sam	19086	chr17	80164028	TACAGGCGTGAGCCACTGCGCCTGGCCAGGGTTTTGCATTTCTGATAGCT	19	53	72	31.73326330524486	22	61	83	36.6333	0	0	0	0.5	chr17_80164028_72	1	chr17	GTGAGCCACTGCGCCTGGCCAGGGTTTTGC	1	+	80164010	80164040										None	Lib037_293T_8k_1	GTGAGCCACTGTGCCTGGCCNNNNNNNNNN	none	chr17:80164011-80164040	Intergenic	EIF4A3-CARD14
chr17	16339649	16339663	chr17_16339660_72	Lib037_293T_8k_1.sam	17368	chr17	16339660	TACAGGTGTGAGCCACCATGCCTGGCCTGGCCATCTGTATTTTTTTTGTT	50	22	72	33.1662	58	22	80	35.7211	0	0	0	4.307615994440028	chr17_16339660_72	1	chr17	GTGAGCCACCATGCCTGGCCTGGCCATCTG	2	+	16339642	16339672										None	Lib037_293T_8k_1	GTGAGCCACTGTGCCTGGCCNNNNNNNNNN	none	chr17:16339643-16339672	Intergenic	PIGL-CENPV
chr16	78100545	78100550	chr16_78100548_72	Lib037_293T_8k_1.sam	16657	chr16	78100548	TACAGGCGTGAGCCACTGCGCCTAGCCAGGAGTATTTTTTAGTAGCAGTC	49	23	72	33.57082066318904	50	24	74	34.64101615137755	0	0	0	1.7204650534085253	chr16_78100548_72	1	chr16	GTGAGCCACTGCGCCTAGCCAGGAGTATTT	2	+	78100530	78100560										None	Lib037_293T_8k_1	GTGAGCCACTGTGCCTGGCCNNNNNNNNNN	none	chr16:78100531-78100560	Downstream	WWOX
chr16	3110099	3110112	chr16_3110109_72	Lib037_293T_8k_1.sam	15175	chr16	3110109	CAAAAACAAAAACAGAACACCTGGCCAGGCACAGTGGCTCAGCCTATAAT	28	44	72	35.09985754956849	29	46	75	36.52396473549935	0	0	0	4.498888751680797	chr16_3110109_72	1	chr16	CTGAGCCACTGTGCCTGGCCAGGTGTTCTG	1	-	3110096	3110126										None	Lib037_293T_8k_1	GTGAGCCACTGTGCCTGGCCNNNNNNNNNN	none	chr16:3110097-3110126	Upstream	ZNF205
chr16	29800480	29800491	chr16_29800485_72	Lib037_293T_8k_1.sam	15898	chr16	29800485	GTAAATAAGTGAATTCAACCCTGGCTAGGCACGGTGGCTCACGCCTGTAA	37	35	72	35.98610843089316	41	40	81	40.496913462633174	0	0	0	3.3374973990834644	chr16_29800485_72	1	chr16	GTGAGCCACCGTGCCTAGCCAGGGTTGAAT	2	-	29800472	29800502										None	Lib037_293T_8k_1	GTGAGCCACTGTGCCTGGCCNNNNNNNNNN	none	chr16:29800473-29800502	Intron	KIF22
chr15	75240415	75240426	chr15_75240424_72	Lib037_293T_8k_1.sam	14562	chr15	75240424	TATAGGCATGAGCCACTGTGCCTGGCCAGGTTTATCTTTTAACACATCCT	28	44	72	35.09985754956849	32	50	82	40	0	0	0	3.368521749300456	chr15_75240424_72	1	chr15	ATGAGCCACTGTGCCTGGCCAGGTTTATCT	1	+	75240406	75240436										None	Lib037_293T_8k_1	GTGAGCCACTGTGCCTGGCCNNNNNNNNNN	none	chr15:75240407-75240436	Intergenic	LOC105376731-GOLGA6C
chr1	214652325	214652332	chr1_214652332_72	Lib037_293T_8k_1.sam	3776	chr1	214652332	TACAGGCGTGAGCCACTGCGCCTGGCCCGGTTGATTTTTTAAAAAGGTAT	43	29	72	35.31288716601915	48	33	81	39.7995	0	0	0	2.266911751455907	chr1_214652332_72	1	chr1	GTGAGCCACTGCGCCTGGCCCGGTTGATTT	1	+	214652314	214652344										None	Lib037_293T_8k_1	GTGAGCCACTGTGCCTGGCCNNNNNNNNNN	none	chr1:214652315-214652344	Exon	CENPF
chr10	96716001	96716010	chr10_96716001_72	Lib037_293T_8k_1.sam	6040	chr10	96716001	CTATTCAAAATGTCTCATTCCTGGCCAGGAACAGTGGCTCACATCTGTAA	18	54	72	31.176914536239792	19	58	77	33.19638534539566	0	0	0	3.491060010942235	chr10_96716001_72	1	chr10	GTGAGCCACTGTTCCTGGCCAGGAATGAGA	1	-	96715988	96716018										None	Lib037_293T_8k_1	GTGAGCCACTGTGCCTGGCCNNNNNNNNNN	none	chr10:96715989-96716018	Intron	PIK3AP1
chr9	133419133	133419147	chr9_133419137_71	Lib037_293T_8k_1.sam	43403	chr9	133419137	TACAGGTGTGAGCCACCGTGCCCGGCCGGGAGTGGGTAGATTTGATGTGC	47	24	71	33.58571124749333	55	25	80	37.080992435478315	0	0	0	4.654746681256314	chr9_133419137_71	1	chr9	GTGAGCCACCGTGCCCGGCCGGGAGTGGGT	2	+	133419119	133419149										None	Lib037_293T_8k_1	GTGAGCCACTGTGCCTGGCCNNNNNNNNNN	none	chr9:133419120-133419149	Intron	ADAMTS13
chr4	17560986	17560996	chr4_17560989_71	Lib037_293T_8k_1.sam	30846	chr4	17560989	TAAAAGAAAAGATACAGAGCCTGGCCAGGTGCAGTGGCTCACGCCTGTAA	20	51	71	31.937438845342623	24	58	82	37.30951621235526	0	0	0	3.32265	chr4_17560989_71	1	chr4	GTGAGCCACTGCACCTGGCCAGGCTCTGTA	2	-	17560976	17561006										None	Lib037_293T_8k_1	GTGAGCCACTGTGCCTGGCCNNNNNNNNNN	none	chr4:17560977-17561006	Intergenic	CLRN2-LAP3
chr2	71213041	71213053	chr2_71213048_71	Lib037_293T_8k_1.sam	23159	chr2	71213048	TACAGATGTGAGCCACTGTGCCTGGCCTGGGGAGCAGTGGGGAAAAACAC	46	25	71	33.91164991562634	52	25	77	36.05551275463989	0	0	0	3.6811710647786073	chr2_71213048_71	1	chr2	GTGAGCCACTGTGCCTGGCCTGGGGAGCAG	0	+	71213030	71213060										None	Lib037_293T_8k_1	GTGAGCCACTGTGCCTGGCCNNNNNNNNNN	none	chr2:71213031-71213060	Intron	PAIP2B
chr22	35786642	35786650	chr22_35786645_71	Lib037_293T_8k_1.sam	27519	chr22	35786645	TACAGGCGTGAGCCACAGCGCCTGGCCTGGAGTGCATGTTCTTAGCCATT	47	24	71	33.58571124749333	49	26	75	35.6931	0	0	0	2.7856776554368237	chr22_35786645_71	1	chr22	GTGAGCCACAGCGCCTGGCCTGGAGTGCAT	2	+	35786627	35786657										None	Lib037_293T_8k_1	GTGAGCCACTGTGCCTGGCCNNNNNNNNNN	none	chr22:35786628-35786657	Intron	RBFOX2
chr2	178258390	178258396	chr2_178258394_71	Lib037_293T_8k_1.sam	24400	chr2	178258394	TACAGGCGTGAGCCACTGTGCCTGGCCAGGCTCTAGTTTTTTAAAAGACA	39	32	71	35.32704346531139	40	35	75	37.416573867739416	0	0	0	2	chr2_178258394_71	1	chr2	GTGAGCCACTGTGCCTGGCCAGGCTCTAGT	0	+	178258376	178258406										None	Lib037_293T_8k_1	GTGAGCCACTGTGCCTGGCCNNNNNNNNNN	none	chr2:178258377-178258406	Exon	OSBPL6
chr17	58430366	58430372	chr17_58430369_71	Lib037_293T_8k_1.sam	18381	chr17	58430369	TACAGGTGTGAGCCACTGTACCTGGCCTGGTAAAGCATTATCTTTGGATA	19	52	71	31.432467291003423	21	58	79	34.899856733230294	0	0	0	2	chr17_58430369_71	1	chr17	GTGAGCCACTGTACCTGGCCTGGTAAAGCA	1	+	58430351	58430381										None	Lib037_293T_8k_1	GTGAGCCACTGTGCCTGGCCNNNNNNNNNN	none	chr17:58430352-58430381	Intron	HSF5
chr17	30586650	30586661	chr17_30586655_71	Lib037_293T_8k_1.sam	17639	chr17	30586655	ACTCAGTGAATAAACACAACCAGGCCAGGCACAGTGGCTCACAGCTGTAA	31	40	71	35.21363372331802	33	45	78	38.535697735995385	0	0	0	3.63318	chr17_30586655_71	1	chr17	GTGAGCCACTGTGCCTGGCCTGGTTGTGTT	0	-	30586642	30586672										None	Lib037_293T_8k_1	GTGAGCCACTGTGCCTGGCCNNNNNNNNNN	none	chr17:30586643-30586672	Exon	SMURF2P1-LRRC37BP1
chr17	17324167	17324174	chr17_17324172_71	Lib037_293T_8k_1.sam	17396	chr17	17324172	TATAGGCGTGAGCCACCGTGCCTGGCCTGGATTCCATATTTAAATGAAAT	30	41	71	35.07135583350036	34	44	78	38.67815921162743	0	0	0	2.4411439272335804	chr17_17324172_71	1	chr17	GTGAGCCACCGTGCCTGGCCTGGATTCCAT	1	+	17324154	17324184										None	Lib037_293T_8k_1	GTGAGCCACTGTGCCTGGCCNNNNNNNNNN	none	chr17:17324155-17324184	Exon	NT5M
chr17	1523946	1523957	chr17_1523956_71	Lib037_293T_8k_1.sam	16932	chr17	1523956	TACAGGAATGAGCCACTGCACCTGGCCTGGATTGTATTCTGACTCCATCA	56	15	71	28.982753492378876	68	18	86	34.9857	0	0	0	4.31741	chr17_1523956_71	1	chr17	ATGAGCCACTGCACCTGGCCTGGATTGTAT	3	+	1523938	1523968										None	Lib037_293T_8k_1	GTGAGCCACTGTGCCTGGCCNNNNNNNNNN	none	chr17:1523939-1523968	Intron	PITPNA
chr16	339033	339038	chr16_339036_71	Lib037_293T_8k_1.sam	15102	chr16	339036	TACAGGCATGAGCCACCGTGCCTGGCCAGGAATCATTTTTAAAGTTTTCC	39	32	71	35.32704346531139	43	34	77	38.23610858861032	0	0	0	1.7204650534085253	chr16_339036_71	1	chr16	ATGAGCCACCGTGCCTGGCCAGGAATCATT	2	+	339018	339048										None	Lib037_293T_8k_1	GTGAGCCACTGTGCCTGGCCNNNNNNNNNN	none	chr16:339019-339048	Intron	AXIN1
chr15	66765517	66765520	chr15_66765520_71	Lib037_293T_8k_1.sam	14346	chr15	66765520	TACAGGCGTGAGCCACCATGCCTGGCCAGGATTGCTTCTTAACTTTAAGT	50	21	71	32.4037	57	26	83	38.49675310984031	0	0	0	1.247219128924647	chr15_66765520_71	1	chr15	GTGAGCCACCATGCCTGGCCAGGATTGCTT	2	+	66765502	66765532										None	Lib037_293T_8k_1	GTGAGCCACTGTGCCTGGCCNNNNNNNNNN	none	chr15:66765503-66765532	Intron	SMAD6
chr14	99844201	99844208	chr14_99844201_71	Lib037_293T_8k_1.sam	13536	chr14	99844201	AACTTGTAAATTTGCAAAACCAGGCCAGGCGCAGTGGCTCACACCTGTAA	30	41	71	35.07135583350036	34	46	80	39.54743986657038	0	0	0	2.680951323690902	chr14_99844201_71	1	chr14	GTGAGCCACTGCGCCTGGCCTGGTTTTGCA	1	-	99844188	99844218										None	Lib037_293T_8k_1	GTGAGCCACTGTGCCTGGCCNNNNNNNNNN	none	chr14:99844189-99844218	Exon	EML1
chr14	93196019	93196022	chr14_93196021_71	Lib037_293T_8k_1.sam	13464	chr14	93196021	TACAGGTGTGAGCCACTGTGCCTGGCCAAGGTGGCTCCTTTTTTATGGTA	40	31	71	35.21363372331802	43	32	75	37.094473981982816	0	0	0	1.118033988749895	chr14_93196021_71	1	chr14	GTGAGCCACTGTGCCTGGCCAAGGTGGCTC	0	+	93196003	93196033										None	Lib037_293T_8k_1	GTGAGCCACTGTGCCTGGCCNNNNNNNNNN	none	chr14:93196004-93196033	Intergenic	TMEM251.2-GON7
chr13	89904374	89904383	chr13_89904383_71	Lib037_293T_8k_1.sam	11978	chr13	89904383	TATAAGCGTGAGCCACCATGCCTGGCCAGGAGTTGATATTCTAATGATAT	37	34	71	35.4683	41	38	79	39.4715	0	0	0	3.655133376499413	chr13_89904383_71	1	chr13	GTGAGCCACCATGCCTGGCCAGGAGTTGAT	2	+	89904365	89904395										None	Lib037_293T_8k_1	GTGAGCCACTGTGCCTGGCCNNNNNNNNNN	none	chr13:89904366-89904395	Intergenic	LINC00353-LINC00559
chr1	224153635	224153659	chr1_224153641_71	Lib037_293T_8k_1.sam	3877	chr1	224153641	TAGAAATAGAATAGCTGGGCCCGGCCAGGCGCAGTGGGTCACACCTGTAA	26	45	71	34.20526275297414	29	50	79	38.07886552931954	0	0	0	6.887670143089026	chr1_224153641_71	1	chr1	GTGACCCACTGCGCCTGGCCGGGCCCAGCT	2	-	224153628	224153658										None	Lib037_293T_8k_1	GTGAGCCACTGTGCCTGGCCNNNNNNNNNN	none	chr1:224153629-224153658	Intron	FBXO28
chr11	65878785	65878792	chr11_65878791_71	Lib037_293T_8k_1.sam	7613	chr11	65878791	TACAAGCGTGAGCCACCGTGCCTGGCCTGGTTTTGTTTTTTTGACACAGG	44	27	71	34.46737587922817	52	30	82	39.496835316262995	0	0	0	2.2314999074019015	chr11_65878791_71	1	chr11	GTGAGCCACCGTGCCTGGCCTGGTTTTGTT	1	+	65878773	65878803										None	Lib037_293T_8k_1	GTGAGCCACTGTGCCTGGCCNNNNNNNNNN	none	chr11:65878774-65878803	Downstream	FIBP
chr10	29843437	29843444	chr10_29843437_71	Lib037_293T_8k_1.sam	5010	chr10	29843437	GATGGGTTAGAAATTTATTCCTGGCCAGGCACAGTGGCTCAAGCCTGTAA	54	17	71	30.298514815086232	62	17	79	32.46536616149585	0	0	0	2.680951323690902	chr10_29843437_71	1	chr10	TTGAGCCACTGTGCCTGGCCAGGAATAAAT	1	-	29843424	29843454										None	Lib037_293T_8k_1	GTGAGCCACTGTGCCTGGCCNNNNNNNNNN	none	chr10:29843425-29843454	Intergenic	SVIL-JCAD
chr10	112924780	112924786	chr10_112924783_71	Lib037_293T_8k_1.sam	6398	chr10	112924783	ATGTTGAAGAATGAGCAAGCCTGGCCAGGTACAGTGGCTCATGCCTATAG	17	54	71	30.298514815086232	18	60	78	32.863353450309965	0	0	0	2.165063509461097	chr10_112924783_71	1	chr10	ATGAGCCACTGTACCTGGCCAGGCTTGCTC	2	-	112924770	112924800										None	Lib037_293T_8k_1	GTGAGCCACTGTGCCTGGCCNNNNNNNNNN	none	chr10:112924771-112924800	Intergenic	VTI1A-TCF7L2
chrX	71013431	71013436	chrX_71013434_70	Lib037_293T_8k_1.sam	44507	chrX	71013434	TATGGTCGTGAGCCACTGCACCTGGCCAGGAGATCTATTGTACATCATGA	50	20	70	31.622776601683793	58	27	85	39.57271787481876	0	0	0	1.7204650534085253	chrX_71013434_70	1	chrX	GTGAGCCACTGCACCTGGCCAGGAGATCTA	2	+	71013416	71013446										None	Lib037_293T_8k_1	GTGAGCCACTGTGCCTGGCCNNNNNNNNNN	none	chrX:71013417-71013446	Intergenic	SLC7A3-SNX12
chr9	112791703	112791708	chr9_112791706_70	Lib037_293T_8k_1.sam	42916	chr9	112791706	TACAGGCATGAGCCACTGCACCTGGCCGGGAACTTTCTTTTTACTTCTTA	41	29	70	34.48187929913333	46	33	79	38.961519477556315	0	0	0	1.707825127659933	chr9_112791706_70	1	chr9	ATGAGCCACTGCACCTGGCCGGGAACTTTC	3	+	112791688	112791718										None	Lib037_293T_8k_1	GTGAGCCACTGTGCCTGGCCNNNNNNNNNN	none	chr9:112791689-112791718	Exon	SNX30
chr7	151064019	151064027	chr7_151064026_70	Lib037_293T_8k_1.sam	39755	chr7	151064026	TACAGGTGTGAGCCACTGTGCCTGGCCTGGGTCCCTATATTTAAGGGACA	30	40	70	34.64101615137755	32	43	75	37.094473981982816	0	0	0	2.6874192494328497	chr7_151064026_70	1	chr7	GTGAGCCACTGTGCCTGGCCTGGGTCCCTA	0	+	151064008	151064038										None	Lib037_293T_8k_1	GTGAGCCACTGTGCCTGGCCNNNNNNNNNN	none	chr7:151064009-151064038	Exon	SLC4A2
chr7	101298657	101298664	chr7_101298657_70	Lib037_293T_8k_1.sam	38911	chr7	101298657	AATATCATGAAAAGTCCATCCAGGCCAGGCACAGTGGCTCACACCTGTAA	52	18	70	30.59411708155671	55	19	74	32.32645975048923	0	0	0	2.727636339397171	chr7_101298657_70	1	chr7	GTGAGCCACTGTGCCTGGCCTGGATGGACT	0	-	101298644	101298674										None	Lib037_293T_8k_1	GTGAGCCACTGTGCCTGGCCNNNNNNNNNN	none	chr7:101298645-101298674	Intergenic	FIS1-LNCPRESS1
chr6	31757958	31757967	chr6_31757967_70	Lib037_293T_8k_1.sam	35489	chr6	31757967	TACAGGCATGAGCCACTGTGCCTGGCCAGGACCATATCTTAATTGTCTTT	33	37	70	34.942810419312295	39	42	81	40.47221268969612	0	0	0	3.491060010942235	chr6_31757967_70	1	chr6	ATGAGCCACTGTGCCTGGCCAGGACCATAT	1	+	31757949	31757979										None	Lib037_293T_8k_1	GTGAGCCACTGTGCCTGGCCNNNNNNNNNN	none	chr6:31757950-31757979	Exon	MSH5
chr6	21743854	21743859	chr6_21743859_70	Lib037_293T_8k_1.sam	35319	chr6	21743859	TACAGGCATGAGCCACTGTGCCTGGCCAGGGGCCAAATATTTTTATAATA	41	29	70	34.48187929913333	44	31	75	36.932370625238775	0	0	0	2.0548046676563256	chr6_21743859_70	1	chr6	ATGAGCCACTGTGCCTGGCCAGGGGCCAAA	1	+	21743841	21743871										None	Lib037_293T_8k_1	GTGAGCCACTGTGCCTGGCCNNNNNNNNNN	none	chr6:21743842-21743871	Exon	CASC15
chr5	78936418	78936421	chr5_78936421_70	Lib037_293T_8k_1.sam	33573	chr5	78936421	TACAGGTGCGAGCCACTGTGCCTGGCCAGGGTCTTTATTTCTTTCTAAGA	17	53	70	30.01666203960727	19	60	79	33.76388603226827	0	0	0	1.118033988749895	chr5_78936421_70	1	chr5	GCGAGCCACTGTGCCTGGCCAGGGTCTTTA	1	+	78936403	78936433										None	Lib037_293T_8k_1	GTGAGCCACTGTGCCTGGCCNNNNNNNNNN	none	chr5:78936404-78936433	Intron	ARSB
chr5	179622431	179622443	chr5_179622431_70	Lib037_293T_8k_1.sam	34932	chr5	179622431	TCCTTTCGAAAAAAGACACCCGGGCCAGGCGCGGTGGCTCACGCCTGTAA	43	27	70	34.07345007480164	50	31	81	39.370039370059054	0	0	0	3.833259389999639	chr5_179622431_70	1	chr5	GTGAGCCACCGCGCCTGGCCCGGGTGTCTT	2	-	179622418	179622448										None	Lib037_293T_8k_1	GTGAGCCACTGTGCCTGGCCNNNNNNNNNN	none	chr5:179622419-179622448	Intron	HNRNPH1
chr22	41005602	41005609	chr22_41005604_70	Lib037_293T_8k_1.sam	27746	chr22	41005604	ATACATCCAAAATTGAGCTCCAGGCCAGGCACAGTGGCTCACACTTGTAA	43	27	70	34.07345007480164	46	27	73	35.24202037341219	0	0	0	2.4166091947189146	chr22_41005604_70	1	chr22	GTGAGCCACTGTGCCTGGCCTGGAGCTCAA	0	-	41005591	41005621										None	Lib037_293T_8k_1	GTGAGCCACTGTGCCTGGCCNNNNNNNNNN	none	chr22:41005592-41005621	Intergenic	RBX1-SNORD140
chr19	46665073	46665090	chr19_46665079_70	Lib037_293T_8k_1.sam	21595	chr19	46665079	GTAAATATAGAAGCAGAGGCCGGGCCAGGCACAGTGGCTCACACCTGTAA	44	26	70	33.823069050575526	54	28	82	38.88444419044716	0	0	0	4.5	chr19_46665079_70	1	chr19	GTGAGCCACTGTGCCTGGCCCGGCCTCTGC	0	-	46665066	46665096										None	Lib037_293T_8k_1	GTGAGCCACTGTGCCTGGCCNNNNNNNNNN	none	chr19:46665067-46665096	Upstream	DACT3
chr19	36005156	36005165	chr19_36005165_70	Lib037_293T_8k_1.sam	21213	chr19	36005165	TACAGGCGTGAGCCACTGCGCCTGGCCTGGCCCTGGTATTACTTCAGGCT	36	34	70	34.9857	39	44	83	41.42463035441596	0	0	0	3.491060010942235	chr19_36005165_70	1	chr19	GTGAGCCACTGCGCCTGGCCTGGCCCTGGT	1	+	36005147	36005177										None	Lib037_293T_8k_1	GTGAGCCACTGTGCCTGGCCNNNNNNNNNN	none	chr19:36005148-36005177	Intron	SYNE4
chr17	78642561	78642571	chr17_78642562_70	Lib037_293T_8k_1.sam	19051	chr17	78642562	GCAGTTAAAGATGGTGGAGCCAGGCCAGGCACGGTGGCTCACACCTGTAA	25	45	70	33.54101966249684	27	49	76	36.373066958946424	0	0	0	3.555277766926235	chr17_78642562_70	1	chr17	GTGAGCCACCGTGCCTGGCCTGGCTCCACC	1	-	78642549	78642579										None	Lib037_293T_8k_1	GTGAGCCACTGTGCCTGGCCNNNNNNNNNN	none	chr17:78642550-78642579	Intergenic	SCAT1-CYTH1
chr17	5085341	5085344	chr17_5085344_70	Lib037_293T_8k_1.sam	17085	chr17	5085344	TACAGGCATGAGCCACCGTGCCTGGCCAGGGGAGACTTTCTGAATTTGAG	45	25	70	33.54101966249684	52	33	85	41.42463035441596	0	0	0	1.247219128924647	chr17_5085344_70	1	chr17	ATGAGCCACCGTGCCTGGCCAGGGGAGACT	2	+	5085326	5085356										None	Lib037_293T_8k_1	GTGAGCCACTGTGCCTGGCCNNNNNNNNNN	none	chr17:5085327-5085356	Exon	ZFP3
chr17	42940503	42940515	chr17_42940515_70	Lib037_293T_8k_1.sam	17977	chr17	42940515	TGCAGGCATGAGCCACTGTGCCTGGCCTGGAACCAACCTTTATGGCTATC	27	43	70	34.07345007480164	29	49	78	37.69615364994153	0	0	0	3.944053188733077	chr17_42940515_70	1	chr17	ATGAGCCACTGTGCCTGGCCTGGAACCAAC	1	+	42940497	42940527										None	Lib037_293T_8k_1	GTGAGCCACTGTGCCTGGCCNNNNNNNNNN	none	chr17:42940498-42940527	Intergenic	G6PC-AARSD1
chr17	31936289	31936300	chr17_31936293_70	Lib037_293T_8k_1.sam	17691	chr17	31936293	TCTATCGTTCAAAGCAAGACCTGGCCAGGCGCGGTGGCTCACGCCTGTAA	26	44	70	33.823069050575526	26	58	84	38.833	0	0	0	3.415650255319866	chr17_31936293_70	1	chr17	GTGAGCCACCGCGCCTGGCCAGGTCTTGCT	2	-	31936280	31936310										None	Lib037_293T_8k_1	GTGAGCCACTGTGCCTGGCCNNNNNNNNNN	none	chr17:31936281-31936310	Upstream	SUZ12
chr17	17525714	17525718	chr17_17525715_70	Lib037_293T_8k_1.sam	17402	chr17	17525715	AGCTTCAGATAAACAACAACCTGGCCAGGCACAGTGGCTCACGTCTGTAA	62	8	70	22.271057451320086	71	9	80	25.278449319529077	0	0	0	1.4142135623730951	chr17_17525715_70	1	chr17	GTGAGCCACTGTGCCTGGCCAGGTTGTTGT	0	-	17525702	17525732										None	Lib037_293T_8k_1	GTGAGCCACTGTGCCTGGCCNNNNNNNNNN	none	chr17:17525703-17525732	Intron	PEMT
chr14	105004753	105004761	chr14_105004758_70	Lib037_293T_8k_1.sam	13682	chr14	105004758	TCTTTTTAAAAAAGTTTAACCTGGCCAGGCATGGTGGCTCACACCTGTAA	29	41	70	34.48187929913333	31	48	79	38.57460304397182	0	0	0	2.785677655436824	chr14_105004758_70	1	chr14	GTGAGCCACCATGCCTGGCCAGGTTAAACT	2	-	105004745	105004775										None	Lib037_293T_8k_1	GTGAGCCACTGTGCCTGGCCNNNNNNNNNN	none	chr14:105004746-105004775	Downstream	CDCA4
chr1	154024073	154024085	chr1_154024083_70	Lib037_293T_8k_1.sam	2721	chr1	154024083	GATTGGCGTGAGCCACTGTGCCCAGCCAGGTTTTTAATTTTTAAAGCTGT	37	33	70	34.942810419312295	42	34	76	37.78888725538237	0	0	0	3.7712361663282534	chr1_154024083_70	1	chr1	GTGAGCCACTGTGCCCAGCCAGGTTTTTAA	2	+	154024065	154024095										None	Lib037_293T_8k_1	GTGAGCCACTGTGCCTGGCCNNNNNNNNNN	none	chr1:154024066-154024095	Intron	NUP210L
chr1	150885843	150885846	chr1_150885846_70	Lib037_293T_8k_1.sam	2653	chr1	150885846	TACTGGCGTGAGCCACCATGCCTGGCCCGGTTATGACTTTTTTTTTTTTT	21	49	70	32.07802986469088	25	56	81	37.416573867739416	0	0	0	1.247219128924647	chr1_150885846_70	1	chr1	GTGAGCCACCATGCCTGGCCCGGTTATGAC	2	+	150885828	150885858										None	Lib037_293T_8k_1	GTGAGCCACTGTGCCTGGCCNNNNNNNNNN	none	chr1:150885829-150885858	Intergenic	ARNT-CTXND2
chr11	113796406	113796414	chr11_113796410_70	Lib037_293T_8k_1.sam	8294	chr11	113796410	CCCTTTAAAAAGGTAAAAACCAGGCCAGGCACAGTGGCTCATGCCTGTAA	35	35	70	35	40	38	78	38.98717737923585	0	0	0	2.7856776554368237	chr11_113796410_70	1	chr11	ATGAGCCACTGTGCCTGGCCTGGTTTTTAC	1	-	113796397	113796427										None	Lib037_293T_8k_1	GTGAGCCACTGTGCCTGGCCNNNNNNNNNN	none	chr11:113796398-113796427	Downstream	USP28
chr7	139436196	139436204	chr7_139436200_69	Lib037_293T_8k_1.sam	39512	chr7	139436200	TACAAGCATGAGCCATTGTGCCTGGCCGGGTCTGTACTCTTAACCCGCAC	16	53	69	29.120439557122072	19	56	75	32.61901286060018	0	0	0	2.7856776554368237	chr7_139436200_69	1	chr7	ATGAGCCATTGTGCCTGGCCGGGTCTGTAC	2	+	139436182	139436212										None	Lib037_293T_8k_1	GTGAGCCACTGTGCCTGGCCNNNNNNNNNN	none	chr7:139436183-139436212	Intergenic	LOC100129148-KLRG2
chr5	179696560	179696579	chr5_179696573_69	Lib037_293T_8k_1.sam	34939	chr5	179696573	TACAGGCGTGAGCCACTGTGCCTGGCCAAGAAAGTATTTCTGCTTCTAGA	18	51	69	30.298514815086232	21	56	77	34.292856398964496	0	0	0	5.48839	chr5_179696573_69	1	chr5	GTGAGCCACTGTGCCTGGCCAAGAAAGTAT	0	+	179696555	179696585										None	Lib037_293T_8k_1	GTGAGCCACTGTGCCTGGCCNNNNNNNNNN	none	chr5:179696556-179696585	Upstream	CANX
chr3	160936374	160936391	chr3_160936388_69	Lib037_293T_8k_1.sam	30141	chr3	160936388	TACAGGCATGAGCCACTGTGCCTGGCCAGGAGACTTTTTAATCAAATTTC	29	40	69	34.058772731852805	35	44	79	39.242833740697165	0	0	0	5.230489909306587	chr3_160936388_69	1	chr3	ATGAGCCACTGTGCCTGGCCAGGAGACTTT	1	+	160936370	160936400										None	Lib037_293T_8k_1	GTGAGCCACTGTGCCTGGCCNNNNNNNNNN	none	chr3:160936371-160936400	Exon	PPM1L
chr2	119995568	119995574	chr2_119995572_69	Lib037_293T_8k_1.sam	23731	chr2	119995572	GACAGGCGTGAGCCACTGTGCCTGGCCTGGCTAACTTGTTTTTGTTTTTT	46	23	69	32.526911934581186	55	27	82	38.535697735995385	0	0	0	2.384848003542364	chr2_119995572_69	1	chr2	GTGAGCCACTGTGCCTGGCCTGGCTAACTT	0	+	119995554	119995584										None	Lib037_293T_8k_1	GTGAGCCACTGTGCCTGGCCNNNNNNNNNN	none	chr2:119995555-119995584	Intergenic	PTPN4-EPB41L5
chr20	32875037	32875048	chr20_32875046_69	Lib037_293T_8k_1.sam	25739	chr20	32875046	TACAGGCGTGAGCCACCGTGCCTGGCCTGGTTCTCCTTTTCTTTGGAGAG	39	30	69	34.20526275297414	43	34	77	38.23610858861032	0	0	0	3.435921354681384	chr20_32875046_69	1	chr20	GTGAGCCACCGTGCCTGGCCTGGTTCTCCT	1	+	32875028	32875058										None	Lib037_293T_8k_1	GTGAGCCACTGTGCCTGGCCNNNNNNNNNN	none	chr20:32875029-32875058	Exon	EFCAB8
chr20	2400894	2400898	chr20_2400894_69	Lib037_293T_8k_1.sam	25338	chr20	2400894	AAGCTTTAAAAAATTCATTCCAGGCCAGGCACGGTGGCTCACACCTGTAA	30	39	69	34.20526275297414	33	43	76	37.66961640367472	0	0	0	1.4142135623730951	chr20_2400894_69	1	chr20	GTGAGCCACCGTGCCTGGCCTGGAATGAAT	1	-	2400881	2400911										None	Lib037_293T_8k_1	GTGAGCCACTGTGCCTGGCCNNNNNNNNNN	none	chr20:2400882-2400911	Exon	TGM6
chr19	5653757	5653761	chr19_5653760_69	Lib037_293T_8k_1.sam	20284	chr19	5653760	TACAGGCGTGAGCCACCATGCCTGGCCGGGGCAGGGTGTTTTAAACAGAA	20	49	69	31.304951684997057	20	53	73	32.55764119219941	0	0	0	1.479019945774904	chr19_5653760_69	1	chr19	GTGAGCCACCATGCCTGGCCGGGGCAGGGT	2	+	5653742	5653772										None	Lib037_293T_8k_1	GTGAGCCACTGTGCCTGGCCNNNNNNNNNN	none	chr19:5653743-5653772	Intron	SAFB
chr19	5563635	5563638	chr19_5563635_69	Lib037_293T_8k_1.sam	20279	chr19	5563635	ACCGCCAATGATAACGGCACCCGGCCAGGCACGGTGGCTCACGCGTGTAA	36	33	69	34.46737587922817	40	42	82	40.98780306383839	0	0	0	1.247219128924647	chr19_5563635_69	1	chr19	GTGAGCCACCGTGCCTGGCCGGGTGCCGTT	1	-	5563622	5563652										None	Lib037_293T_8k_1	GTGAGCCACTGTGCCTGGCCNNNNNNNNNN	none	chr19:5563623-5563652	Intron	TINCR
chr19	47121600	47121603	chr19_47121601_69	Lib037_293T_8k_1.sam	21621	chr19	47121601	TACAGGCATGAGCCACTGTGCCTGACCAGGGACACATTTTAAAAGTTAAA	47	22	69	32.155870381627054	48	23	71	33.2265	0	0	0	1.118033988749895	chr19_47121601_69	1	chr19	ATGAGCCACTGTGCCTGACCAGGGACACAT	2	+	47121583	47121613										None	Lib037_293T_8k_1	GTGAGCCACTGTGCCTGGCCNNNNNNNNNN	none	chr19:47121584-47121613	Intergenic	ZC3H4-SAE1
chr19	18384622	18384636	chr19_18384631_69	Lib037_293T_8k_1.sam	20875	chr19	18384631	TACAGGCGTGAGCCACTGCACCTGGCCAGGGGCTAGAGTTTTAATTTTTA	52	17	69	29.732137494637012	58	22	80	35.7211	0	0	0	4.775516260631468	chr19_18384631_69	1	chr19	GTGAGCCACTGCACCTGGCCAGGGGCTAGA	2	+	18384613	18384643										None	Lib037_293T_8k_1	GTGAGCCACTGTGCCTGGCCNNNNNNNNNN	none	chr19:18384614-18384643	Upstream	GDF15
chr19	10268758	10268785	chr19_10268760_69	Lib037_293T_8k_1.sam	20486	chr19	10268760	TGGGCATAAAAGCCAAAGTCCTGGCCAGGCACGGTGGCTCACATCTGTTA	38	31	69	34.322004603461025	44	35	79	39.242833740697165	0	0	0	9.148087231765993	chr19_10268760_69	1	chr19	GTGAGCCACCGTGCCTGGCCAGGACTTTGG	1	-	10268747	10268777										None	Lib037_293T_8k_1	GTGAGCCACTGTGCCTGGCCNNNNNNNNNN	none	chr19:10268748-10268777	Upstream	ICAM1
chr17	60411049	60411053	chr17_60411049_69	Lib037_293T_8k_1.sam	18452	chr17	60411049	AGTTTTTAAAGTTAGCCAGCCAGGCCAGGCACGGTGGCTCACACCTGTAA	27	42	69	33.67491648096547	32	45	77	37.94733192202055	0	0	0	1.479019945774904	chr17_60411049_69	1	chr17	GTGAGCCACCGTGCCTGGCCTGGCTGGCTA	1	-	60411036	60411066										None	Lib037_293T_8k_1	GTGAGCCACTGTGCCTGGCCNNNNNNNNNN	none	chr17:60411037-60411066	Intergenic	USP32-C17orf64
chr15	72106198	72106204	chr15_72106198_69	Lib037_293T_8k_1.sam	14450	chr15	72106198	TGGGGATGAAAATGAGATTCCTGGCCAGGCACAATGACTCATGCCTGTAA	24	45	69	32.863353450309965	26	51	77	36.41428291206625	0	0	0	2.1354156504062622	chr15_72106198_69	1	chr15	ATGAGTCATTGTGCCTGGCCAGGAATCTCA	3	-	72106185	72106215										None	Lib037_293T_8k_1	GTGAGCCACTGTGCCTGGCCNNNNNNNNNN	none	chr15:72106186-72106215	Intron	MYO9A
chr14	35396864	35396872	chr14_35396871_69	Lib037_293T_8k_1.sam	12500	chr14	35396871	AACAGGAGTGAGCCAGTGTGCCTGGCCTGGAAGCTGCTTTATCCCCAGGT	24	45	69	32.863353450309965	25	49	74	35	0	0	0	2.4907993963089563	chr14_35396871_69	1	chr14	GTGAGCCAGTGTGCCTGGCCTGGAAGCTGC	1	+	35396853	35396883										None	Lib037_293T_8k_1	GTGAGCCACTGTGCCTGGCCNNNNNNNNNN	none	chr14:35396854-35396883	Intergenic	PSMA6-NFKBIA
chr14	22805079	22805095	chr14_22805088_69	Lib037_293T_8k_1.sam	12313	chr14	22805088	TTGCAGAGAAAAAGGAACACCTGGCCAGGTGCAGTGGCTCATGCCTGTAA	18	51	69	30.298514815086232	21	65	86	36.945906403822335	0	0	0	4.4651427748729375	chr14_22805088_69	1	chr14	ATGAGCCACTGCACCTGGCCAGGTGTTCCT	3	-	22805075	22805105										None	Lib037_293T_8k_1	GTGAGCCACTGTGCCTGGCCNNNNNNNNNN	none	chr14:22805076-22805105	Intron	SLC7A7
chr12	66643858	66643861	chr12_66643861_69	Lib037_293T_8k_1.sam	9664	chr12	66643861	TACAGGCATGAGCCACTATGCCTGGCCTGGTTTCTGCTTTATCCTTACGT	41	28	69	33.88214869219483	50	31	81	39.370039370059054	0	0	0	1.247219128924647	chr12_66643861_69	1	chr12	ATGAGCCACTATGCCTGGCCTGGTTTCTGC	2	+	66643843	66643873										None	Lib037_293T_8k_1	GTGAGCCACTGTGCCTGGCCNNNNNNNNNN	none	chr12:66643844-66643873	Intron	GRIP1
chr10	74007267	74007276	chr10_74007276_69	Lib037_293T_8k_1.sam	5696	chr10	74007276	TACAGATGTGAGCCAGTGTGCCTGGCCAGGATTGTAACTTTAAGAGCCTT	22	47	69	32.155870381627054	23	50	73	33.91164991562634	0	0	0	3.1368774282716245	chr10_74007276_69	1	chr10	GTGAGCCAGTGTGCCTGGCCAGGATTGTAA	1	+	74007258	74007288										None	Lib037_293T_8k_1	GTGAGCCACTGTGCCTGGCCNNNNNNNNNN	none	chr10:74007259-74007288	Exon	VCL
chrX	33124196	33124202	chrX_33124198_68	Lib037_293T_8k_1.sam	44036	chrX	33124198	AAAATAAAAATAAAAATACCCTGGCCAGGCACGGTGGCTCACGCCTGTAA	28	40	68	33.46640106136302	31	48	79	38.57460304397182	0	0	0	2.1147629234082532	chrX_33124198_68	1	chrX	GTGAGCCACCGTGCCTGGCCAGGGTATTTT	1	-	33124185	33124215										None	Lib037_293T_8k_1	GTGAGCCACTGTGCCTGGCCNNNNNNNNNN	none	chrX:33124186-33124215	Intron	DMD
chr9	89335621	89335629	chr9_89335628_68	Lib037_293T_8k_1.sam	42533	chr9	89335628	TACTGGCGTGAGCCACCGTGCCTGGCCAGGATAGTCTTTTTTTAATCCCT	30	38	68	33.76388603226827	31	43	74	36.51027252705737	0	0	0	2.68742	chr9_89335628_68	1	chr9	GTGAGCCACCGTGCCTGGCCAGGATAGTCT	1	+	89335610	89335640										None	Lib037_293T_8k_1	GTGAGCCACTGTGCCTGGCCNNNNNNNNNN	none	chr9:89335611-89335640	Exon	SECISBP2
chr9	36187315	36187333	chr9_36187326_68	Lib037_293T_8k_1.sam	42135	chr9	36187326	TATAGGCGTGAGCCACTGTGCCTGGCCTGGATTAGGCAGAATTCTTTATG	38	30	68	33.76388603226827	43	33	76	37.66961640367472	0	0	0	5.054801717986894	chr9_36187326_68	1	chr9	GTGAGCCACTGTGCCTGGCCTGGATTAGGC	0	+	36187308	36187338										None	Lib037_293T_8k_1	GTGAGCCACTGTGCCTGGCCNNNNNNNNNN	none	chr9:36187309-36187338	Upstream	CLTA
chr7	38703292	38703301	chr7_38703292_68	Lib037_293T_8k_1.sam	37904	chr7	38703292	AGCTAAGCAAATAATGAAACCTGGCCAGGCATGGTGGCTCATGCCTGTAA	32	36	68	33.94112549695428	39	40	79	39.496835316262995	0	0	0	3.1368774282716245	chr7_38703292_68	1	chr7	ATGAGCCACCATGCCTGGCCAGGTTTCATT	3	-	38703279	38703309										None	Lib037_293T_8k_1	GTGAGCCACTGTGCCTGGCCNNNNNNNNNN	none	chr7:38703280-38703309	Intergenic	FAM183BP-VPS41
chr6	7094528	7094538	chr6_7094536_68	Lib037_293T_8k_1.sam	35063	chr6	7094536	TACAGGAGTGAGCCACCGTGCCTGGCCTGGAGTAAGTTTTTTTGTTTTTT	33	35	68	33.98529093593286	36	41	77	38.41874542459709	0	0	0	3.184162195757133	chr6_7094536_68	1	chr6	GTGAGCCACCGTGCCTGGCCTGGAGTAAGT	1	+	7094518	7094548										None	Lib037_293T_8k_1	GTGAGCCACTGTGCCTGGCCNNNNNNNNNN	none	chr6:7094519-7094548	Intergenic	LY86-RREB1
chr6	56267476	56267481	chr6_56267477_68	Lib037_293T_8k_1.sam	35931	chr6	56267477	ACAGTTTAGAAGAGAGCCTCCTGGCCAGGCACAGTGACTCATGCCTGTAA	43	25	68	32.7872	46	26	72	34.583232931581165	0	0	0	2.0615528128088303	chr6_56267477_68	1	chr6	ATGAGTCACTGTGCCTGGCCAGGAGGCTCT	2	-	56267464	56267494										None	Lib037_293T_8k_1	GTGAGCCACTGTGCCTGGCCNNNNNNNNNN	none	chr6:56267465-56267494	Intron	COL21A1
chr5	71819256	71819261	chr5_71819256_68	Lib037_293T_8k_1.sam	33460	chr5	71819256	TAAAGAATATTAGCTATTACCAGGCCAGGCACAGTGGCTCACGCCTGTAA	49	19	68	30.512292604784715	55	19	74	32.32645975048923	0	0	0	1.707825127659933	chr5_71819256_68	1	chr5	GTGAGCCACTGTGCCTGGCCTGGTAATAGC	0	-	71819243	71819273										None	Lib037_293T_8k_1	GTGAGCCACTGTGCCTGGCCNNNNNNNNNN	none	chr5:71819244-71819273	Intergenic	CARTPT-MAP1B
chr5	17034558	17034566	chr5_17034563_68	Lib037_293T_8k_1.sam	32943	chr5	17034563	CTGTGCTTAAAAGTGAACTCCTGGCCAGGCGCAGTGGCTCACGCCTGTAA	25	43	68	32.7872	29	53	82	39.20459156782532	0	0	0	2.727636339397171	chr5_17034563_68	1	chr5	GTGAGCCACTGCGCCTGGCCAGGAGTTCAC	1	-	17034550	17034580										None	Lib037_293T_8k_1	GTGAGCCACTGTGCCTGGCCNNNNNNNNNN	none	chr5:17034551-17034580	Intergenic	MYO10-BASP1-AS1
chr5	168319796	168319800	chr5_168319799_68	Lib037_293T_8k_1.sam	34662	chr5	168319799	TACTGGCATGAGCCACTGTGCCTGGCCTGGTAATTCTATTTCTAATTTTT	51	17	68	29.444863728670914	58	17	75	31.400636936215164	0	0	0	1.479019945774904	chr5_168319799_68	1	chr5	ATGAGCCACTGTGCCTGGCCTGGTAATTCT	1	+	168319781	168319811										None	Lib037_293T_8k_1	GTGAGCCACTGTGCCTGGCCNNNNNNNNNN	none	chr5:168319782-168319811	Exon	WWC1
chr5	154658377	154658382	chr5_154658381_68	Lib037_293T_8k_1.sam	34501	chr5	154658381	TACAGGCATGAGCCACTGTGCCCGGCCTGGCAATGTGGTTCTACATGTAT	47	21	68	31.416556144810016	56	21	77	34.292856398964496	0	0	0	1.707825127659933	chr5_154658381_68	1	chr5	ATGAGCCACTGTGCCCGGCCTGGCAATGTG	2	+	154658363	154658393										None	Lib037_293T_8k_1	GTGAGCCACTGTGCCTGGCCNNNNNNNNNN	none	chr5:154658364-154658393	Intergenic	MIR3141-LARP1
chr4	66869914	66869929	chr4_66869925_68	Lib037_293T_8k_1.sam	31337	chr4	66869925	TTAAAAAAAAAAAAAAAAACCTGGCCAGGCACGGTGGCTCATGCCTGTAA	36	32	68	33.94112549695428	40	35	75	37.416573867739416	0	0	0	5.462115958472655	chr4_66869925_68	1	chr4	ATGAGCCACCGTGCCTGGCCAGGTTTTTTT	2	-	66869912	66869942										None	Lib037_293T_8k_1	GTGAGCCACTGTGCCTGGCCNNNNNNNNNN	none	chr4:66869913-66869942	Intergenic	MIR1269A-LOC101927237
chr19	48412506	48412511	chr19_48412508_68	Lib037_293T_8k_1.sam	21682	chr19	48412508	AGAGAAAGAAAGAGGCGGGCCAGGCCAGGCGCGGTGGCTCACGCTTGTAA	5	63	68	17.74823934929885	6	74	80	21.071307505705477	0	0	0	1.8027756377319946	chr19_48412508_68	1	chr19	GTGAGCCACCGCGCCTGGCCTGGCCCGCCT	2	-	48412495	48412525										None	Lib037_293T_8k_1	GTGAGCCACTGTGCCTGGCCNNNNNNNNNN	none	chr19:48412496-48412525	Exon	GRIN2D
chr19	44169304	44169308	chr19_44169308_68	Lib037_293T_8k_1.sam	21487	chr19	44169308	TACAGGCATGAGCCACTGTGCCTGGCCAGGTTCCTGCATTTTTAATTTAA	45	23	68	32.17141588429082	49	23	72	33.57082066318904	0	0	0	1.4142135623730951	chr19_44169308_68	1	chr19	ATGAGCCACTGTGCCTGGCCAGGTTCCTGC	1	+	44169290	44169320										None	Lib037_293T_8k_1	GTGAGCCACTGTGCCTGGCCNNNNNNNNNN	none	chr19:44169291-44169320	Exon	ZNF226
chr17	963321	963326	chr17_963323_68	Lib037_293T_8k_1.sam	16910	chr17	963323	TTAATTTAAAATGCTATATCCGGGCTAGGCGCAGTGGCTCACGTATGTAA	33	35	68	33.98529093593286	38	39	77	38.49675310984031	0	0	0	1.8547236990991407	chr17_963323_68	1	chr17	GTGAGCCACTGCGCCTAGCCCGGATATAGC	2	-	963310	963340										None	Lib037_293T_8k_1	GTGAGCCACTGTGCCTGGCCNNNNNNNNNN	none	chr17:963311-963340	Intron	NXN
chr17	81255713	81255726	chr17_81255716_68	Lib037_293T_8k_1.sam	19107	chr17	81255716	TTGGCTTCAAAAATCGCCTCCAGGCCAGGCATGATGGCTCACTCCGGTAA	54	14	68	27.49545416973504	60	17	77	31.937438845342623	0	0	0	4.354308211415448	chr17_81255716_68	1	chr17	GTGAGCCATCATGCCTGGCCTGGAGGCGAT	3	-	81255703	81255733										None	Lib037_293T_8k_1	GTGAGCCACTGTGCCTGGCCNNNNNNNNNN	none	chr17:81255704-81255733	Intron	SLC38A10
chr17	77683453	77683459	chr17_77683459_68	Lib037_293T_8k_1.sam	19024	chr17	77683459	TGTAGACGTGAGCCACTGTGCCTGGCCTGGCCCTGGTTCATCCAACGAGC	10	58	68	24.08318915758459	10	67	77	25.88435821108957	0	0	0	2.1354156504062622	chr17_77683459_68	1	chr17	GTGAGCCACTGTGCCTGGCCTGGCCCTGGT	0	+	77683441	77683471										None	Lib037_293T_8k_1	GTGAGCCACTGTGCCTGGCCNNNNNNNNNN	none	chr17:77683442-77683471	Intergenic	LOC100507351-LINC01987
chr17	75378098	75378110	chr17_75378106_68	Lib037_293T_8k_1.sam	18925	chr17	75378106	GACAATATAAATCCCAAACCCAGGCCAGGTGCAGTGGCTCACGCCTGTAA	27	41	68	33.27160951922825	31	45	76	37.3497	0	0	0	4.308131845707604	chr17_75378106_68	1	chr17	GTGAGCCACTGCACCTGGCCTGGGTTTGGG	2	-	75378093	75378123										None	Lib037_293T_8k_1	GTGAGCCACTGTGCCTGGCCNNNNNNNNNN	none	chr17:75378094-75378123	Intron	GRB2
chr17	28962841	28962849	chr17_28962845_68	Lib037_293T_8k_1.sam	17598	chr17	28962845	ACCCACTAAAAAGAAAAAGCCCGGCCAGGCACGGTGGCTCACGCCTGTAA	20	48	68	30.983866769659336	23	60	83	37.14835124201342	0	0	0	2.6299556396765835	chr17_28962845_68	1	chr17	GTGAGCCACCGTGCCTGGCCGGGCTTTTTC	1	-	28962832	28962862										None	Lib037_293T_8k_1	GTGAGCCACTGTGCCTGGCCNNNNNNNNNN	none	chr17:28962833-28962862	Intron	SEZ6
chr17	19376484	19376501	chr17_19376493_68	Lib037_293T_8k_1.sam	17446	chr17	19376493	CATAATAAAACCTAGGTCTCCTGGCCAGGTGCAGTGGCTCACGCCTGTAA	23	45	68	32.17141588429082	27	53	80	37.82856063875548	0	0	0	5.08811	chr17_19376493_68	1	chr17	GTGAGCCACTGCACCTGGCCAGGAGACCTA	2	-	19376480	19376510										None	Lib037_293T_8k_1	GTGAGCCACTGTGCCTGGCCNNNNNNNNNN	none	chr17:19376481-19376510	Upstream	MAPK7
chr1	61698280	61698295	chr1_61698280_68	Lib037_293T_8k_1.sam	1591	chr1	61698280	GCCTTTAAGAATGTACATTCCAGGCCAGGCGCAGTGGCTCACGCCTGTAA	18	50	68	30	21	55	76	33.98529093593286	0	0	0	6.139014578904337	chr1_61698280_68	1	chr1	GTGAGCCACTGCGCCTGGCCTGGAATGTAC	1	-	61698267	61698297										None	Lib037_293T_8k_1	GTGAGCCACTGTGCCTGGCCNNNNNNNNNN	none	chr1:61698268-61698297	Intron	TM2D1
chr15	68148718	68148724	chr15_68148723_68	Lib037_293T_8k_1.sam	14382	chr15	68148723	TACAGGCATGAGCCACTGTGCCTGGCCAGGATTTTCTCTTTTTAAGCAGA	36	32	68	33.94112549695428	43	38	81	40.422765862815474	0	0	0	2.1540659228538015	chr15_68148723_68	1	chr15	ATGAGCCACTGTGCCTGGCCAGGATTTTCT	1	+	68148705	68148735										None	Lib037_293T_8k_1	GTGAGCCACTGTGCCTGGCCNNNNNNNNNN	none	chr15:68148706-68148735	Exon	PIAS1
chr14	63558789	63558792	chr14_63558789_68	Lib037_293T_8k_1.sam	12885	chr14	63558789	CCCTTAAAAATTCCTCCCCCCTGGCCAGGCACTGTGGCTCATGCCTATAA	27	41	68	33.27160951922825	31	47	78	38.17066936798463	0	0	0	1.247219128924647	chr14_63558789_68	1	chr14	ATGAGCCACAGTGCCTGGCCAGGGGGGAGG	2	-	63558776	63558806										None	Lib037_293T_8k_1	GTGAGCCACTGTGCCTGGCCNNNNNNNNNN	none	chr14:63558777-63558806	Intergenic	LOC112268140-WDR89
chr13	32635630	32635643	chr13_32635639_68	Lib037_293T_8k_1.sam	11110	chr13	32635639	TACAGGCGTGAGCCACTGTGCCTGGCCTGGCCTTTTTGATTAGTGCCATT	44	24	68	32.49615361854384	51	39	90	44.598206241955516	0	0	0	3.736199094463434	chr13_32635639_68	1	chr13	GTGAGCCACTGTGCCTGGCCTGGCCTTTTT	0	+	32635621	32635651										None	Lib037_293T_8k_1	GTGAGCCACTGTGCCTGGCCNNNNNNNNNN	none	chr13:32635622-32635651	Exon	PDS5B
chr12	57433802	57433806	chr12_57433803_68	Lib037_293T_8k_1.sam	9552	chr12	57433803	TGGATTTAAAACCTATACTCCTGGCCAGGCACGGTGGCTCACGCCTGTAA	38	30	68	33.76388603226827	41	31	72	35.651086939951774	0	0	0	1.4142135623730951	chr12_57433803_68	1	chr12	GTGAGCCACCGTGCCTGGCCAGGAGTATAG	1	-	57433790	57433820										None	Lib037_293T_8k_1	GTGAGCCACTGTGCCTGGCCNNNNNNNNNN	none	chr12:57433791-57433820	Upstream	R3HDM2
chr1	109369038	109369053	chr1_109369040_68	Lib037_293T_8k_1.sam	2350	chr1	109369040	AAGGTGGTCAGAAGATGTTCCCGGCCAGGCGCAGTGGCTCATGCCTGTAA	55	13	68	26.739483914241877	63	14	77	29.698484809834994	0	0	0	4.499657051403686	chr1_109369040_68	1	chr1	ATGAGCCACTGCGCCTGGCCGGGAACATCT	2	-	109369027	109369057										None	Lib037_293T_8k_1	GTGAGCCACTGTGCCTGGCCNNNNNNNNNN	none	chr1:109369028-109369057	Intron	SORT1
chr10	5891902	5891913	chr10_5891906_68	Lib037_293T_8k_1.sam	4510	chr10	5891906	GATTACAGGCGTGAGCCACCGTGCCTAGCCAGGTTGGAATATTTGAACCC	51	17	68	29.444863728670914	61	22	83	36.6333	0	0	0	3.122498999199199	chr10_5891906_68	1	chr10	GTGAGCCACCGTGCCTAGCCAGGTTGGAAT	2	+	5891891	5891921										None	Lib037_293T_8k_1	GTGAGCCACTGTGCCTGGCCNNNNNNNNNN	none	chr10:5891892-5891921	Exon	FBH1
chr10	102158814	102158820	chr10_102158815_68	Lib037_293T_8k_1.sam	6193	chr10	102158815	TTGAAAGAATTGGTGGACTCCTGGCCAGGCACAGTGGCTCACACCTATAA	35	33	68	33.98529093593286	38	35	73	36.46916505762094	0	0	0	2	chr10_102158815_68	1	chr10	GTGAGCCACTGTGCCTGGCCAGGAGTCCAC	0	-	102158802	102158832										None	Lib037_293T_8k_1	GTGAGCCACTGTGCCTGGCCNNNNNNNNNN	none	chr10:102158803-102158832	Exon	NOLC1
chrX	53398960	53398970	chrX_53398960_67	Lib037_293T_8k_1.sam	44349	chrX	53398960	TACATAAGAATACTCGTCTCCTGGCCAGGCACGGTGGCTCATGCTTGTAA	51	16	67	28.5657	69	18	87	35.24202037341219	0	0	0	3.54401	chrX_53398960_67	1	chrX	ATGAGCCACCGTGCCTGGCCAGGAGACGAG	2	-	53398947	53398977										None	Lib037_293T_8k_1	GTGAGCCACTGTGCCTGGCCNNNNNNNNNN	none	chrX:53398948-53398977	Intron	SMC1A
chr8	70800780	70800784	chr8_70800783_67	Lib037_293T_8k_1.sam	40804	chr8	70800783	TACAGGTGTGAGCCACTGTGCCTGGCCAGGTTCTGGGGTTTTTTGGTTGG	35	32	67	33.46640106136302	38	37	75	37.49666651850535	0	0	0	1.4142135623730951	chr8_70800783_67	1	chr8	GTGAGCCACTGTGCCTGGCCAGGTTCTGGG	0	+	70800765	70800795										None	Lib037_293T_8k_1	GTGAGCCACTGTGCCTGGCCNNNNNNNNNN	none	chr8:70800766-70800795	Intergenic	XKR9-EYA1
chr8	125033841	125033849	chr8_125033845_67	Lib037_293T_8k_1.sam	41420	chr8	125033845	TACAGGCATGGGCCACTGTGCCTGGCCTGGCAGAGATTTCTTAGACAAGA	53	14	67	27.23967694375247	56	15	71	28.982753492378876	0	0	0	2.9107081994288304	chr8_125033845_67	1	chr8	ATGGGCCACTGTGCCTGGCCTGGCAGAGAT	2	+	125033827	125033857										None	Lib037_293T_8k_1	GTGAGCCACTGTGCCTGGCCNNNNNNNNNN	none	chr8:125033828-125033857	Intron	WASHC5
chr7	138600312	138600321	chr7_138600318_67	Lib037_293T_8k_1.sam	39474	chr7	138600318	GGTTTAAAAACTTGCTATCCCTGGCCAGGCACAGTGGCTCACATCTGTAA	26	41	67	32.64965543462902	28	44	72	35.09985754956849	0	0	0	3.059411708155671	chr7_138600318_67	1	chr7	GTGAGCCACTGTGCCTGGCCAGGGATAGCA	0	-	138600305	138600335										None	Lib037_293T_8k_1	GTGAGCCACTGTGCCTGGCCNNNNNNNNNN	none	chr7:138600306-138600335	Intron	SVOPL
chr6	150859155	150859162	chr6_150859162_67	Lib037_293T_8k_1.sam	37061	chr6	150859162	TACAGGCATGAGCCACTGTGCCCAGCCTGGAATGCAAATCTTTGTGTCAC	40	27	67	32.863353450309965	45	29	74	36.124783736376884	0	0	0	2.266911751455907	chr6_150859162_67	1	chr6	ATGAGCCACTGTGCCCAGCCTGGAATGCAA	3	+	150859144	150859174										None	Lib037_293T_8k_1	GTGAGCCACTGTGCCTGGCCNNNNNNNNNN	none	chr6:150859145-150859174	Intergenic	PLEKHG1-MTHFD1L
chr22	37765002	37765017	chr22_37765003_67	Lib037_293T_8k_1.sam	27588	chr22	37765003	AAGTTGCCAAAAAAACATTCCAGGCCGGGCACAGTGGCTCATGCCTGTAA	44	23	67	31.811947441173732	49	24	73	34.292856398964496	0	0	0	5.163977794943222	chr22_37765003_67	1	chr22	ATGAGCCACTGTGCCCGGCCTGGAATGTTT	2	-	37764990	37765020										None	Lib037_293T_8k_1	GTGAGCCACTGTGCCTGGCCNNNNNNNNNN	none	chr22:37764991-37765020	Intron	TRIOBP
chr22	37285417	37285430	chr22_37285426_67	Lib037_293T_8k_1.sam	27568	chr22	37285426	AGTATTTAAAAATTCATCTCCTGGCCAGGCATGGTGGCTCACATCTATAA	25	42	67	32.4037	25	46	71	33.91164991562634	0	0	0	4.140393356054125	chr22_37285426_67	1	chr22	GTGAGCCACCATGCCTGGCCAGGAGATGAA	2	-	37285413	37285443										None	Lib037_293T_8k_1	GTGAGCCACTGTGCCTGGCCNNNNNNNNNN	none	chr22:37285414-37285443	Exon	CYTH4
chr21	31690202	31690214	chr21_31690205_67	Lib037_293T_8k_1.sam	26671	chr21	31690205	ACTGGATTAAAACCCAATACCAGGCCAGGTGCAGTGGCTCACGCCTGTAA	30	37	67	33.31666249791537	33	39	72	35.874782229304195	0	0	0	3.4522988495984497	chr21_31690205_67	1	chr21	GTGAGCCACTGCACCTGGCCTGGTATTGGG	2	-	31690192	31690222										None	Lib037_293T_8k_1	GTGAGCCACTGTGCCTGGCCNNNNNNNNNN	none	chr21:31690193-31690222	Intron	SCAF4
chr2	118964607	118964611	chr2_118964608_67	Lib037_293T_8k_1.sam	23710	chr2	118964608	TGTCATTCAAATTGGTATTCCTGGCCAGGCACAGTGGCTCATGCCTGTAA	30	37	67	33.31666249791537	33	40	73	36.3318	0	0	0	1.4142135623730951	chr2_118964608_67	1	chr2	ATGAGCCACTGTGCCTGGCCAGGAATACCA	1	-	118964595	118964625										None	Lib037_293T_8k_1	GTGAGCCACTGTGCCTGGCCNNNNNNNNNN	none	chr2:118964596-118964625	Exon	MARCO
chr20	5655288	5655295	chr20_5655291_67	Lib037_293T_8k_1.sam	25430	chr20	5655291	TACAGGCATGAGCCACTGCGCCTGGCCAGGATTTCAATTTTTTAAAATGG	42	25	67	32.4037	48	25	73	34.64101615137755	0	0	0	2.4166091947189146	chr20_5655291_67	1	chr20	ATGAGCCACTGCGCCTGGCCAGGATTTCAA	2	+	5655273	5655303										None	Lib037_293T_8k_1	GTGAGCCACTGTGCCTGGCCNNNNNNNNNN	none	chr20:5655274-5655303	Intergenic	GPCPD1-SHLD1
chr20	49709492	49709498	chr20_49709492_67	Lib037_293T_8k_1.sam	26142	chr20	49709492	TAACAATACAAACACAACTCCCGGCCAGGCACGGTGGCTCACGCCTGTAA	30	37	67	33.31666249791537	34	41	75	37.33630940518894	0	0	0	1.9720265943665387	chr20_49709492_67	1	chr20	GTGAGCCACCGTGCCTGGCCGGGAGTTGTG	1	-	49709479	49709509										None	Lib037_293T_8k_1	GTGAGCCACTGTGCCTGGCCNNNNNNNNNN	none	chr20:49709480-49709509	Intron	B4GALT5
chr19	8040789	8040799	chr19_8040797_67	Lib037_293T_8k_1.sam	20385	chr19	8040797	TACAGGTATGAGCCACTGTGCCTGGCCTGGGTTTCGCTTTTTTTTTTTTT	44	23	67	31.811947441173732	50	26	76	36.05551275463989	0	0	0	3.3806170189140663	chr19_8040797_67	1	chr19	ATGAGCCACTGTGCCTGGCCTGGGTTTCGC	1	+	8040779	8040809										None	Lib037_293T_8k_1	GTGAGCCACTGTGCCTGGCCNNNNNNNNNN	none	chr19:8040780-8040809	Intergenic	ELAVL1-CCL25
chr16	30393679	30393686	chr16_30393682_67	Lib037_293T_8k_1.sam	15925	chr16	30393682	TACAGGTGTGAGCCACTGCACCTGGCCGGGTCCATATAACTACCTTAACA	49	18	67	29.698484809834994	54	19	73	32.03123475609393	0	0	0	2.3804761428476167	chr16_30393682_67	1	chr16	GTGAGCCACTGCACCTGGCCGGGTCCATAT	2	+	30393664	30393694										None	Lib037_293T_8k_1	GTGAGCCACTGTGCCTGGCCNNNNNNNNNN	none	chr16:30393665-30393694	Exon	ZNF48
chr16	11866483	11866507	chr16_11866502_67	Lib037_293T_8k_1.sam	15405	chr16	11866502	TACAGGCGTGAGCCACTGTGCCTGGCCTGGCCTAATATTTAACAGAAGGA	34	33	67	33.49626844888845	37	34	71	35.4683	0	0	0	6.070420084310475	chr16_11866502_67	1	chr16	GTGAGCCACTGTGCCTGGCCTGGCCTAATA	0	+	11866484	11866514										None	Lib037_293T_8k_1	GTGAGCCACTGTGCCTGGCCNNNNNNNNNN	none	chr16:11866485-11866514	Downstream	GSPT1
chr14	26810043	26810046	chr14_26810046_67	Lib037_293T_8k_1.sam	12367	chr14	26810046	TACAGACATGAGACACTGTGCCTGGCCGAGCTGCTGATTTTTATTCAAGA	41	26	67	32.64965543462902	47	31	78	38.17066936798463	0	0	0	1.118033988749895	chr14_26810046_67	1	chr14	ATGAGACACTGTGCCTGGCCGAGCTGCTGA	2	+	26810028	26810058										None	Lib037_293T_8k_1	GTGAGCCACTGTGCCTGGCCNNNNNNNNNN	none	chr14:26810029-26810058	Intron	LINC02294
chr13	54978480	54978489	chr13_54978487_67	Lib037_293T_8k_1.sam	11392	chr13	54978487	TACAGGTGTGAGCCACTGTACCTGGCCAGGTCTGTTTTTTAAGGGCTAGG	35	32	67	33.46640106136302	41	35	76	37.881393849751625	0	0	0	3	chr13_54978487_67	1	chr13	GTGAGCCACTGTACCTGGCCAGGTCTGTTT	1	+	54978469	54978499										None	Lib037_293T_8k_1	GTGAGCCACTGTGCCTGGCCNNNNNNNNNN	none	chr13:54978470-54978499	Intergenic	MIR1297-MIR5007
chr12	6610721	6610730	chr12_6610730_67	Lib037_293T_8k_1.sam	8695	chr12	6610730	TACAGGCGTGAGCCACTGCGCCTGGCCAGGAAAGAGCCCAATCTTAAAAC	38	29	67	33.19638534539566	45	34	79	39.11521443121589	0	0	0	2.9249881291307074	chr12_6610730_67	1	chr12	GTGAGCCACTGCGCCTGGCCAGGAAAGAGC	1	+	6610712	6610742										None	Lib037_293T_8k_1	GTGAGCCACTGTGCCTGGCCNNNNNNNNNN	none	chr12:6610713-6610742	Upstream	CHD4
chr12	132222296	132222302	chr12_132222298_67	Lib037_293T_8k_1.sam	10882	chr12	132222298	CACCATTAAAACGCACATACCAGGCCAGGCGCAGTGGCTCAAGACTGTGG	19	48	67	30.1993	24	59	83	37.62977544445356	0	0	0	2.1147629234082532	chr12_132222298_67	1	chr12	TTGAGCCACTGCGCCTGGCCTGGTATGTGC	2	-	132222285	132222315										None	Lib037_293T_8k_1	GTGAGCCACTGTGCCTGGCCNNNNNNNNNN	none	chr12:132222286-132222315	Intron	GALNT9
chr1	210421735	210421746	chr1_210421742_67	Lib037_293T_8k_1.sam	3687	chr1	210421742	TACAGCTATGAGCCACTGTGCCTGGCCTGGTATATAATTTCTAATGAAAT	27	40	67	32.863353450309965	28	43	71	34.698703145794944	0	0	0	3.295017884191656	chr1_210421742_67	1	chr1	ATGAGCCACTGTGCCTGGCCTGGTATATAA	1	+	210421724	210421754										None	Lib037_293T_8k_1	GTGAGCCACTGTGCCTGGCCNNNNNNNNNN	none	chr1:210421725-210421754	Exon	HHAT
chr11	68300185	68300190	chr11_68300189_67	Lib037_293T_8k_1.sam	7698	chr11	68300189	TACAGGCATGAGCCACCGTGCCTGGCCAGGCCTTTGTTTTTAAGAAGGGA	19	48	67	30.1993	22	58	80	35.7211	0	0	0	1.8547236990991407	chr11_68300189_67	1	chr11	ATGAGCCACCGTGCCTGGCCAGGCCTTTGT	2	+	68300171	68300201										None	Lib037_293T_8k_1	GTGAGCCACTGTGCCTGGCCNNNNNNNNNN	none	chr11:68300172-68300201	Intergenic	C11orf24-LRP5
chr11	110091110	110091114	chr11_110091110_67	Lib037_293T_8k_1.sam	8238	chr11	110091110	TGGTATGAAAAAATGTGGACCTGGCCGGGCACAGTGGCTCACGCCTGTAA	32	35	67	33.46640106136302	34	37	71	35.4683	0	0	0	1.4142135623730951	chr11_110091110_67	1	chr11	GTGAGCCACTGTGCCCGGCCAGGTCCACAT	1	-	110091097	110091127										None	Lib037_293T_8k_1	GTGAGCCACTGTGCCTGGCCNNNNNNNNNN	none	chr11:110091098-110091127	Intergenic	C11orf87-ZC3H12C
chr9	111473684	111473691	chr9_111473687_66	Lib037_293T_8k_1.sam	42878	chr9	111473687	TTCCCATTCTTAAAACAATCCTGGCCAGGCACGGTGGCTCACGCCTGTAA	28	38	66	32.61901286060018	31	41	72	35.651086939951774	0	0	0	2.29129	chr9_111473687_66	1	chr9	GTGAGCCACCGTGCCTGGCCAGGATTGTTT	1	-	111473674	111473704										None	Lib037_293T_8k_1	GTGAGCCACTGTGCCTGGCCNNNNNNNNNN	none	chr9:111473675-111473704	Intron	ECPAS
chr7	69623525	69623531	chr7_69623529_66	Lib037_293T_8k_1.sam	38345	chr7	69623529	TATGGGTGTGAGACACTGTGCCTGGCCTGGAACATTAGGGTTTTTTGTTT	41	25	66	32.01562118716424	47	28	75	36.27671429443411	0	0	0	2.1147629234082532	chr7_69623529_66	1	chr7	GTGAGACACTGTGCCTGGCCTGGAACATTA	1	+	69623511	69623541										None	Lib037_293T_8k_1	GTGAGCCACTGTGCCTGGCCNNNNNNNNNN	none	chr7:69623512-69623541	Exon	AUTS2
chr7	143378006	143378013	chr7_143378013_66	Lib037_293T_8k_1.sam	39610	chr7	143378013	TACAGGCGTGAGCCACTGTGCCTGGCCAGGGCTAATATATTTAAAGTGCT	33	33	66	33	35	39	74	36.945906403822335	0	0	0	2.680951323690902	chr7_143378013_66	1	chr7	GTGAGCCACTGTGCCTGGCCAGGGCTAATA	0	+	143377995	143378025										None	Lib037_293T_8k_1	GTGAGCCACTGTGCCTGGCCNNNNNNNNNN	none	chr7:143377996-143378025	Upstream	ZYX
chr6	13395076	13395085	chr6_13395080_66	Lib037_293T_8k_1.sam	35160	chr6	13395080	TACAGGTGTGAGCCACTGTGCCTGGCTAGGTTTCTTTCTTTTTTCTCGTA	42	24	66	31.74901573277509	89	28	117	49.91993589739474	0	0	0	3.1368774282716245	chr6_13395080_66	1	chr6	GTGAGCCACTGTGCCTGGCTAGGTTTCTTT	1	+	13395062	13395092										None	Lib037_293T_8k_1	GTGAGCCACTGTGCCTGGCCNNNNNNNNNN	none	chr6:13395063-13395092	Intron	GFOD1
chr5	108823161	108823165	chr5_108823164_66	Lib037_293T_8k_1.sam	33876	chr5	108823164	TACAGGCATGAACCACTGTGCCTGGCCTGGGGATCAAACTTTAACGTGAG	39	27	66	32.449961479175904	47	30	77	37.54996671103717	0	0	0	1.479019945774904	chr5_108823164_66	1	chr5	ATGAACCACTGTGCCTGGCCTGGGGATCAA	2	+	108823146	108823176										None	Lib037_293T_8k_1	GTGAGCCACTGTGCCTGGCCNNNNNNNNNN	none	chr5:108823147-108823176	Exon	FER
chr4	70736864	70736869	chr4_70736869_66	Lib037_293T_8k_1.sam	31380	chr4	70736869	TACAGGCGTGAGCCACTGCGCCTGGCCTGGATGTGCCATAATTTCTTTGA	41	25	66	32.01562118716424	46	28	74	35.888716889852724	0	0	0	1.920286436967152	chr4_70736869_66	1	chr4	GTGAGCCACTGCGCCTGGCCTGGATGTGCC	1	+	70736851	70736881										None	Lib037_293T_8k_1	GTGAGCCACTGTGCCTGGCCNNNNNNNNNN	none	chr4:70736852-70736881	Exon	RUFY3
chr22	42224191	42224195	chr22_42224192_66	Lib037_293T_8k_1.sam	27797	chr22	42224192	ATTTGTAACTATTACATTTCCTGGCCAGGCGCAGTGGCTCACGCCTGTAA	28	38	66	32.61901286060018	29	44	73	35.7211	0	0	0	1.479019945774904	chr22_42224192_66	1	chr22	GTGAGCCACTGCGCCTGGCCAGGAAATGTA	1	-	42224179	42224209										None	Lib037_293T_8k_1	GTGAGCCACTGTGCCTGGCCNNNNNNNNNN	none	chr22:42224180-42224209	Intron	TCF20
chr22	24999522	24999525	chr22_24999525_66	Lib037_293T_8k_1.sam	27231	chr22	24999525	TATAGGCGTGAGCCATTATGCCTGGCCTGGAGTAGTATGGTATCTCATTT	40	26	66	32.249	48	29	77	37.30951621235526	0	0	0	1.5	chr22_24999525_66	1	chr22	GTGAGCCATTATGCCTGGCCTGGAGTAGTA	2	+	24999507	24999537										None	Lib037_293T_8k_1	GTGAGCCACTGTGCCTGGCCNNNNNNNNNN	none	chr22:24999508-24999537	Intergenic	TMEM211-KIAA1671
chr2	138958713	138958716	chr2_138958716_66	Lib037_293T_8k_1.sam	23974	chr2	138958716	TACAGGCGTGAGCCACTGCGCCTGGCCGGGTACAAGATTTTTATTAGCTT	55	11	66	24.596747752497688	64	13	77	28.844410203711913	0	0	0	1.247219128924647	chr2_138958716_66	1	chr2	GTGAGCCACTGCGCCTGGCCGGGTACAAGA	1	+	138958698	138958728										None	Lib037_293T_8k_1	GTGAGCCACTGTGCCTGGCCNNNNNNNNNN	none	chr2:138958699-138958728	Intergenic	YY1P2-LRP1B
chr20	32827578	32827587	chr20_32827581_66	Lib037_293T_8k_1.sam	25736	chr20	32827581	CACTAATCATGAGCCACTGTGCCTGCCCTGGATCGATCTTAAATTACTGC	20	46	66	30.331501776206203	20	51	71	31.937438845342623	0	0	0	3.24037	chr20_32827581_66	1	chr20	ATGAGCCACTGTGCCTGCCCTGGATCGATC	2	+	32827564	32827594										None	Lib037_293T_8k_1	GTGAGCCACTGTGCCTGGCCNNNNNNNNNN	none	chr20:32827565-32827594	Exon	MAPRE1
chr19	37213905	37213909	chr19_37213909_66	Lib037_293T_8k_1.sam	21251	chr19	37213909	TACAGGTGTGAGCCACCGTGCCTGGCCGGGATGTTAATTTCTTTCTTTCT	42	24	66	31.74901573277509	47	24	71	33.58571124749333	0	0	0	1.5811388300841898	chr19_37213909_66	1	chr19	GTGAGCCACCGTGCCTGGCCGGGATGTTAA	1	+	37213891	37213921										None	Lib037_293T_8k_1	GTGAGCCACTGTGCCTGGCCNNNNNNNNNN	none	chr19:37213892-37213921	Upstream	ZNF383
chr18	24290400	24290404	chr18_24290401_66	Lib037_293T_8k_1.sam	19471	chr18	24290401	CAGAAGATTAACAGATGAGCCTGGCCAGGCATAGTGGCTCACGCCTGTAA	36	30	66	32.863353450309965	42	32	74	36.66060555964672	0	0	0	1.479019945774904	chr18_24290401_66	1	chr18	GTGAGCCACTATGCCTGGCCAGGCTCATCT	1	-	24290388	24290418										None	Lib037_293T_8k_1	GTGAGCCACTGTGCCTGGCCNNNNNNNNNN	none	chr18:24290389-24290418	Intron	OSBPL1A
chr17	77519052	77519055	chr17_77519055_66	Lib037_293T_8k_1.sam	19013	chr17	77519055	TATAAGTGTGAGCCACTGCGCCTGGCCTGGATTCCATTTATTTTTCTGAG	46	20	66	30.331501776206203	58	23	81	36.52396473549935	0	0	0	1.247219128924647	chr17_77519055_66	1	chr17	GTGAGCCACTGCGCCTGGCCTGGATTCCAT	1	+	77519037	77519067										None	Lib037_293T_8k_1	GTGAGCCACTGTGCCTGGCCNNNNNNNNNN	none	chr17:77519038-77519067	Intergenic	SEPTIN9-LOC400622
chr17	46997069	46997072	chr17_46997071_66	Lib037_293T_8k_1.sam	18125	chr17	46997071	AATTAGAATATTACCATTTCTGGGCCAGGCACAGTGGCTCACGTCAGTAA	8	58	66	21.540659228538015	9	74	83	25.80697580112788	0	0	0	1.247219128924647	chr17_46997071_66	1	chr17	GTGAGCCACTGTGCCTGGCCCAGAAATGGT	0	-	46997058	46997088										None	Lib037_293T_8k_1	GTGAGCCACTGTGCCTGGCCNNNNNNNNNN	none	chr17:46997059-46997088	Intergenic	RPRML-CDC27
chr16	84513105	84513122	chr16_84513111_66	Lib037_293T_8k_1.sam	16749	chr16	84513111	TACAGGCATGAGCCACTGCACCTGGCCTGGCATGGCAAATTTTAAAATCC	48	18	66	29.393876913398138	58	19	77	33.19638534539566	0	0	0	4.923910839889739	chr16_84513111_66	1	chr16	ATGAGCCACTGCACCTGGCCTGGCATGGCA	3	+	84513093	84513123										None	Lib037_293T_8k_1	GTGAGCCACTGTGCCTGGCCNNNNNNNNNN	none	chr16:84513094-84513123	Intergenic	MEAK7-COTL1
chr1	58388021	58388029	chr1_58388024_66	Lib037_293T_8k_1.sam	1546	chr1	58388024	TATAGGCGTGAGCCACCATGCCTGGCCAGGAGGGCATCTTAAGACAATTA	33	33	66	33	34	35	69	34.49637662132068	0	0	0	3.03315	chr1_58388024_66	1	chr1	GTGAGCCACCATGCCTGGCCAGGAGGGCAT	2	+	58388006	58388036										None	Lib037_293T_8k_1	GTGAGCCACTGTGCCTGGCCNNNNNNNNNN	none	chr1:58388007-58388036	Intergenic	DAB1-OMA1
chr1	53964980	53964983	chr1_53964983_66	Lib037_293T_8k_1.sam	1456	chr1	53964983	TACAGATGTGAGCCACTGTGCCTGGCCTGGAACTGTATTGTTTTTTTTTG	44	22	66	31.11269837220809	52	25	77	36.05551275463989	0	0	0	1.247219128924647	chr1_53964983_66	1	chr1	GTGAGCCACTGTGCCTGGCCTGGAACTGTA	0	+	53964965	53964995										None	Lib037_293T_8k_1	GTGAGCCACTGTGCCTGGCCNNNNNNNNNN	none	chr1:53964966-53964995	Intron	LRRC42
chr13	39065981	39065990	chr13_39065984_66	Lib037_293T_8k_1.sam	11171	chr13	39065984	TACAGGTGTGAGCCACTGTGCCTGGCCTGGTTTTAGGTCTTAATGTTTAT	53	13	66	26.248809496813376	63	17	80	32.72613634390714	0	0	0	2.981423969999719	chr13_39065984_66	1	chr13	GTGAGCCACTGTGCCTGGCCTGGTTTTAGG	0	+	39065966	39065996										None	Lib037_293T_8k_1	GTGAGCCACTGTGCCTGGCCNNNNNNNNNN	none	chr13:39065967-39065996	Intergenic	NHLRC3-LHFPL6
chr12	120203564	120203571	chr12_120203570_66	Lib037_293T_8k_1.sam	10588	chr12	120203570	TACAGGCGTGAGCCACTGTGCCTGGCCTGGGGTCTCTTTTATTTGTCTTC	38	28	66	32.61901286060018	42	32	74	36.66060555964672	0	0	0	2.4819347291981715	chr12_120203570_66	1	chr12	GTGAGCCACTGTGCCTGGCCTGGGGTCTCT	0	+	120203552	120203582										None	Lib037_293T_8k_1	GTGAGCCACTGTGCCTGGCCNNNNNNNNNN	none	chr12:120203553-120203582	Upstream	RPLP0
chr1	109580294	109580297	chr1_109580295_66	Lib037_293T_8k_1.sam	2360	chr1	109580295	TACAGGCGTGAGCCACCGTGCCTGGTCCGGAATGTATTTTTTTTTAATGT	43	23	66	31.448370387032774	49	26	75	35.6931	0	0	0	1.118033988749895	chr1_109580295_66	1	chr1	GTGAGCCACCGTGCCTGGTCCGGAATGTAT	2	+	109580277	109580307										None	Lib037_293T_8k_1	GTGAGCCACTGTGCCTGGCCNNNNNNNNNN	none	chr1:109580278-109580307	Intron	GNAI3
chr10	35120228	35120236	chr10_35120233_66	Lib037_293T_8k_1.sam	5118	chr10	35120233	TACCAAATTAATTGTCATGCCAGGCTGGGCACAGTGGCTCATGCTTATGA	32	34	66	32.984845004941285	32	36	68	33.94112549695428	0	0	0	3.082207001484488	chr10_35120233_66	1	chr10	ATGAGCCACTGTGCCCAGCCTGGCATGACA	3	-	35120220	35120250										None	Lib037_293T_8k_1	GTGAGCCACTGTGCCTGGCCNNNNNNNNNN	none	chr10:35120221-35120250	Intergenic	CUL2-CREM
chr10	21578189	21578192	chr10_21578192_66	Lib037_293T_8k_1.sam	4842	chr10	21578192	TACAGGCGTGAGCCACTGCACCTGGCCTGGTGTTGATTTTTAATCCTTAA	49	17	66	28.861739379323623	58	17	75	31.400636936215164	0	0	0	1.118033988749895	chr10_21578192_66	1	chr10	GTGAGCCACTGCACCTGGCCTGGTGTTGAT	2	+	21578174	21578204										None	Lib037_293T_8k_1	GTGAGCCACTGTGCCTGGCCNNNNNNNNNN	none	chr10:21578175-21578204	Exon	MLLT10
chr10	12743740	12743744	chr10_12743743_66	Lib037_293T_8k_1.sam	4654	chr10	12743743	CTCTAAAGATTTGCCTGTTCCGGGCCAGGTGCAGTGGCTCACGCCTGTAA	20	46	66	30.331501776206203	23	51	74	34.249087579087416	0	0	0	1.699673171197595	chr10_12743743_66	1	chr10	GTGAGCCACTGCACCTGGCCCGGAACAGGC	2	-	12743730	12743760										None	Lib037_293T_8k_1	GTGAGCCACTGTGCCTGGCCNNNNNNNNNN	none	chr10:12743731-12743760	Intron	CAMK1D
chr10	108709217	108709220	chr10_108709217_66	Lib037_293T_8k_1.sam	6313	chr10	108709217	TAGGTATTAAAAGGTTAATCCTGGCCAGGCACAGTGGCTCACGCCTATAA	29	37	66	32.7567	37	44	81	40.34848200366403	0	0	0	1.118033988749895	chr10_108709217_66	1	chr10	GTGAGCCACTGTGCCTGGCCAGGATTAACC	0	-	108709204	108709234										None	Lib037_293T_8k_1	GTGAGCCACTGTGCCTGGCCNNNNNNNNNN	none	chr10:108709205-108709234	Intergenic	LINC01435-XPNPEP1
chrX	2621891	2621894	chrX_2621891_65	Lib037_293T_8k_1.sam	43604	chrX	2621891	AATATAAAAATTTCCCCAACCTGGCCAGGCACAGTGGCTCACGCCTGTAA	23	42	65	31.080540535840107	25	49	74	35	0	0	0	1.118033988749895	chrX_2621891_65	1	chrX	GTGAGCCACTGTGCCTGGCCAGGTTGGGGA	0	-	2621878	2621908										None	Lib037_293T_8k_1	GTGAGCCACTGTGCCTGGCCNNNNNNNNNN	none	chrX:2621879-2621908	Exon	CD99P1
chr9	124848456	124848463	chr9_124848460_65	Lib037_293T_8k_1.sam	43107	chr9	124848460	TACAGCTGTGAGCCACCGTGCCTGGCCAGGGAGCCTTTCTTGGTATCTTT	23	42	65	31.080540535840107	24	45	69	32.863353450309965	0	0	0	2.3151673805580453	chr9_124848460_65	1	chr9	GTGAGCCACCGTGCCTGGCCAGGGAGCCTT	1	+	124848442	124848472										None	Lib037_293T_8k_1	GTGAGCCACTGTGCCTGGCCNNNNNNNNNN	none	chr9:124848443-124848472	Upstream	WDR38
chr9	109115062	109115079	chr9_109115067_65	Lib037_293T_8k_1.sam	42838	chr9	109115067	GACGAAGAAAAACATAGGTCCAGGCCAGGCGCAGTAGCTCATGCCTGTAA	34	31	65	32.46536616149585	39	37	76	37.986839826445156	0	0	0	4.7466422073817585	chr9_109115067_65	1	chr9	ATGAGCTACTGCGCCTGGCCTGGACCTATG	3	-	109115054	109115084										None	Lib037_293T_8k_1	GTGAGCCACTGTGCCTGGCCNNNNNNNNNN	none	chr9:109115055-109115084	Intron	TMEM245
chr8	38214198	38214202	chr8_38214202_65	Lib037_293T_8k_1.sam	40382	chr8	38214202	TACAGGTGTGAGCCACTGTGCCTGGCCAGGTTTCCAGGTTTCTCTCTCTC	34	31	65	32.46536616149585	39	35	74	36.945906403822335	0	0	0	1.4142135623730951	chr8_38214202_65	1	chr8	GTGAGCCACTGTGCCTGGCCAGGTTTCCAG	0	+	38214184	38214214										None	Lib037_293T_8k_1	GTGAGCCACTGTGCCTGGCCNNNNNNNNNN	none	chr8:38214185-38214214	Downstream	BAG4
chr7	149324382	149324389	chr7_149324387_65	Lib037_293T_8k_1.sam	39729	chr7	149324387	TACAGGCATGAGCCACTGTGCCTGGCCTGGCCAAATGGGATTATATTTGC	37	28	65	32.18695387886216	45	32	77	37.94733192202055	0	0	0	2.2314999074019015	chr7_149324387_65	1	chr7	ATGAGCCACTGTGCCTGGCCTGGCCAAATG	1	+	149324369	149324399										None	Lib037_293T_8k_1	GTGAGCCACTGTGCCTGGCCNNNNNNNNNN	none	chr7:149324370-149324399	Intergenic	LOC155060-ZNF777
chr7	148973228	148973235	chr7_148973231_65	Lib037_293T_8k_1.sam	39702	chr7	148973231	TAATTTTTAAAAAGGTGTTCCTGGCCAGGCACGGTGGCTCATGCCTGTAA	36	29	65	32.31098884280702	40	34	74	36.87817782917155	0	0	0	2.449489742783178	chr7_148973231_65	1	chr7	ATGAGCCACCGTGCCTGGCCAGGAACACCT	2	-	148973218	148973248										None	Lib037_293T_8k_1	GTGAGCCACTGTGCCTGGCCNNNNNNNNNN	none	chr7:148973219-148973248	Intergenic	RNY4-RNY3
chr7	140847303	140847306	chr7_140847303_65	Lib037_293T_8k_1.sam	39571	chr7	140847303	TTTTTAAAAAATTGCTATTCCCGGCCAGGCACGGTGGCTCACGCCTGTAA	37	28	65	32.18695387886216	40	30	70	34.64101615137755	0	0	0	1.118033988749895	chr7_140847303_65	1	chr7	GTGAGCCACCGTGCCTGGCCGGGAATAGCA	1	-	140847290	140847320										None	Lib037_293T_8k_1	GTGAGCCACTGTGCCTGGCCNNNNNNNNNN	none	chr7:140847291-140847320	Intron	BRAF
chr7	133474004	133474007	chr7_133474005_65	Lib037_293T_8k_1.sam	39384	chr7	133474005	TACAGGTGTGAGCCACTGCGCCTGGCCTGGGTCTTGTTTTTTAATTCATT	50	15	65	27.386127875258307	57	18	75	32.03123475609393	0	0	0	1.247219128924647	chr7_133474005_65	1	chr7	GTGAGCCACTGCGCCTGGCCTGGGTCTTGT	1	+	133473987	133474017										None	Lib037_293T_8k_1	GTGAGCCACTGTGCCTGGCCNNNNNNNNNN	none	chr7:133473988-133474017	Exon	EXOC4
chr6	36161728	36161736	chr6_36161731_65	Lib037_293T_8k_1.sam	35608	chr6	36161731	AAGAGGTGAAAGCACCTCTCCAGGCCAGGCACAGTGGCTCACTCTTGCAG	36	29	65	32.31098884280702	40	32	72	35.77708763999664	0	0	0	2.657296462534039	chr6_36161731_65	1	chr6	GTGAGCCACTGTGCCTGGCCTGGAGAGGTG	0	-	36161718	36161748										None	Lib037_293T_8k_1	GTGAGCCACTGTGCCTGGCCNNNNNNNNNN	none	chr6:36161719-36161748	Intergenic	MAPK13-BRPF3
chr6	33401998	33402005	chr6_33402002_65	Lib037_293T_8k_1.sam	35527	chr6	33402002	TACAGGCGTGAGCCACAGTGCCTGGCCTGGAATGCCTTTTGAATGACATG	32	33	65	32.49615361854384	35	38	73	36.46916505762094	0	0	0	2.449489742783178	chr6_33402002_65	1	chr6	GTGAGCCACAGTGCCTGGCCTGGAATGCCT	1	+	33401984	33402014										None	Lib037_293T_8k_1	GTGAGCCACTGTGCCTGGCCNNNNNNNNNN	none	chr6:33401985-33402014	Exon	KIFC1
chr6	138525817	138525823	chr6_138525817_65	Lib037_293T_8k_1.sam	36861	chr6	138525817	ATTATTTGAAAATATTTGACCTGGCCAGGCGCAGTGGCTCACACCTGTAA	16	49	65	28	21	54	75	33.67491648096547	0	0	0	2.05913	chr6_138525817_65	1	chr6	GTGAGCCACTGCGCCTGGCCAGGTCAAATA	1	-	138525804	138525834										None	Lib037_293T_8k_1	GTGAGCCACTGTGCCTGGCCNNNNNNNNNN	none	chr6:138525805-138525834	Intron	NHSL1
chr6	133979938	133979953	chr6_133979944_65	Lib037_293T_8k_1.sam	36763	chr6	133979944	TACAGACATGAGCCACTGTGCCCGGCCAGGGACATGATTTGATTCTAGTA	40	25	65	31.622776601683793	47	26	73	34.95711658589707	0	0	0	4.47214	chr6_133979944_65	1	chr6	ATGAGCCACTGTGCCCGGCCAGGGACATGA	2	+	133979926	133979956										None	Lib037_293T_8k_1	GTGAGCCACTGTGCCTGGCCNNNNNNNNNN	none	chr6:133979927-133979956	Exon	TBPL1
chr3	61540892	61540904	chr3_61540892_65	Lib037_293T_8k_1.sam	28953	chr3	61540892	TAAGAATGCCTACCTTTACCCTGGCCAGGCACGGTGGCTCACGCCTGTAA	41	24	65	31.368774282716245	42	24	66	31.74901573277509	0	0	0	4.526565576501389	chr3_61540892_65	1	chr3	GTGAGCCACCGTGCCTGGCCAGGGTAAAGG	1	-	61540879	61540909										None	Lib037_293T_8k_1	GTGAGCCACTGTGCCTGGCCNNNNNNNNNN	none	chr3:61540880-61540909	Intergenic	FHIT-PTPRG
chr3	136705096	136705101	chr3_136705096_65	Lib037_293T_8k_1.sam	29810	chr3	136705096	CATTAAGAAAATTAAAAAACCTGGCCAGGCGCAGTGGCTCACGCCTGTAA	21	44	65	30.397368307141328	21	49	70	32.07802986469088	0	0	0	1.920286436967152	chr3_136705096_65	1	chr3	GTGAGCCACTGCGCCTGGCCAGGTTTTTTA	1	-	136705083	136705113										None	Lib037_293T_8k_1	GTGAGCCACTGTGCCTGGCCNNNNNNNNNN	none	chr3:136705084-136705113	Intron	STAG1
chr22	40627710	40627716	chr22_40627710_65	Lib037_293T_8k_1.sam	27715	chr22	40627710	AACAGATCTGGATTCAAATCCTGGCCAGGCACAGCGGCTCATGCCTGTCA	28	37	65	32.18695387886216	31	42	73	36.08323710533743	0	0	0	2	chr22_40627710_65	1	chr22	ATGAGCCGCTGTGCCTGGCCAGGATTTGAA	2	-	40627697	40627727										None	Lib037_293T_8k_1	GTGAGCCACTGTGCCTGGCCNNNNNNNNNN	none	chr22:40627698-40627727	Intron	MRTFA
chr22	38421458	38421461	chr22_38421461_65	Lib037_293T_8k_1.sam	27627	chr22	38421461	TATAGGCATGAGCCACCGTGCCTGGCCAGGATATTGGATTTAAAGCTCCT	9	56	65	22.44994432064365	9	61	70	23.430749027719962	0	0	0	1.118033988749895	chr22_38421461_65	1	chr22	ATGAGCCACCGTGCCTGGCCAGGATATTGG	2	+	38421443	38421473										None	Lib037_293T_8k_1	GTGAGCCACTGTGCCTGGCCNNNNNNNNNN	none	chr22:38421444-38421473	Downstream	KCNJ4
chr22	19092068	19092073	chr22_19092068_65	Lib037_293T_8k_1.sam	27050	chr22	19092068	AAATAAAGAATACAAAATACCAGGCCAGGCATGGTGGCTCACACCTGTAA	38	27	65	32.03123475609393	38	30	68	33.76388603226827	0	0	0	1.707825127659933	chr22_19092068_65	1	chr22	GTGAGCCACCATGCCTGGCCTGGTATTTTG	2	-	19092055	19092085										None	Lib037_293T_8k_1	GTGAGCCACTGTGCCTGGCCNNNNNNNNNN	none	chr22:19092056-19092085	Intron	DGCR2
chr20	50161527	50161538	chr20_50161536_65	Lib037_293T_8k_1.sam	26163	chr20	50161536	TACAGGCATGAGCCACCGTGCCTGGCCTGGATTCTGTTTTTATTTTGCTA	60	5	65	17.320508075688775	73	6	79	20.92844953645635	0	0	0	3.5	chr20_50161536_65	1	chr20	ATGAGCCACCGTGCCTGGCCTGGATTCTGT	2	+	50161518	50161548										None	Lib037_293T_8k_1	GTGAGCCACTGTGCCTGGCCNNNNNNNNNN	none	chr20:50161519-50161548	Intergenic	TMEM189-UBE2V1-LINC01273
chr20	19973509	19973512	chr20_19973509_65	Lib037_293T_8k_1.sam	25593	chr20	19973509	AGATAGAGAATAACCCATTCCAGGCCAGGCACAGTGGCTCACTCCTGTAA	31	34	65	32.46536616149585	34	38	72	35.94440151122286	0	0	0	1.247219128924647	chr20_19973509_65	1	chr20	GTGAGCCACTGTGCCTGGCCTGGAATGGGT	0	-	19973496	19973526										None	Lib037_293T_8k_1	GTGAGCCACTGTGCCTGGCCNNNNNNNNNN	none	chr20:19973497-19973526	Intron	RIN2
chr19	49345746	49345752	chr19_49345749_65	Lib037_293T_8k_1.sam	21726	chr19	49345749	CAGGCAACATTTATTGAGCCCAGGCCAGGCACTGTGGCTCACACTTGTAA	23	42	65	31.080540535840107	25	48	73	34.64101615137755	0	0	0	2.165063509461097	chr19_49345749_65	1	chr19	GTGAGCCACAGTGCCTGGCCTGGGCTCAAT	1	-	49345736	49345766										None	Lib037_293T_8k_1	GTGAGCCACTGTGCCTGGCCNNNNNNNNNN	none	chr19:49345737-49345766	Intron	TEAD2
chr19	37603293	37603306	chr19_37603296_65	Lib037_293T_8k_1.sam	21258	chr19	37603296	GCTGGGCGTGAGCCACCATGCCTGGCCAGGAGTCTATTTCAAGATGTGAG	55	10	65	23.45207879911715	63	10	73	25.099800796022265	0	0	0	4.130523512800274	chr19_37603296_65	1	chr19	GTGAGCCACCATGCCTGGCCAGGAGTCTAT	2	+	37603278	37603308										None	Lib037_293T_8k_1	GTGAGCCACTGTGCCTGGCCNNNNNNNNNN	none	chr19:37603279-37603308	Intron	ZNF540
chr19	32961290	32961298	chr19_32961291_65	Lib037_293T_8k_1.sam	21086	chr19	32961291	ACAAATCATATAAGAAAGACCCGGCCAGGCACAGTGGCTCACATCTGTAA	45	20	65	30	48	22	70	32.49615361854384	0	0	0	2.6718699236468995	chr19_32961291_65	1	chr19	GTGAGCCACTGTGCCTGGCCGGGTCTTTCT	0	-	32961278	32961308										None	Lib037_293T_8k_1	GTGAGCCACTGTGCCTGGCCNNNNNNNNNN	none	chr19:32961279-32961308	Intron	CEP89
chr1	86199791	86199803	chr1_86199800_65	Lib037_293T_8k_1.sam	2007	chr1	86199800	TACAGGCGTGAGGCACTGTGCCTGGCCCGGATCTTATCTTTTCCCACCTC	41	24	65	31.368774282716245	46	24	70	33.2265	0	0	0	3.5398604838182477	chr1_86199800_65	1	chr1	GTGAGGCACTGTGCCTGGCCCGGATCTTAT	1	+	86199782	86199812										None	Lib037_293T_8k_1	GTGAGCCACTGTGCCTGGCCNNNNNNNNNN	none	chr1:86199783-86199812	Intergenic	COL24A1-ODF2L
chr17	77207745	77207754	chr17_77207749_65	Lib037_293T_8k_1.sam	19002	chr17	77207749	TACAGGCATGAGCCACCATGCCTGGCCTGGATAACATTTTTAAAGTAAAA	33	32	65	32.49615361854384	35	37	72	35.98610843089316	0	0	0	3.023059524536176	chr17_77207749_65	1	chr17	ATGAGCCACCATGCCTGGCCTGGATAACAT	3	+	77207731	77207761										None	Lib037_293T_8k_1	GTGAGCCACTGTGCCTGGCCNNNNNNNNNN	none	chr17:77207732-77207761	Intron	SEC14L1
chr17	62988432	62988435	chr17_62988435_65	Lib037_293T_8k_1.sam	18550	chr17	62988435	TACAGGCGTGAGCCACTGTGCCTGGCCAAGATGGAGTTTCTTGCTCTAAT	34	31	65	32.46536616149585	38	34	72	35.94440151122286	0	0	0	1.118033988749895	chr17_62988435_65	1	chr17	GTGAGCCACTGTGCCTGGCCAAGATGGAGT	0	+	62988417	62988447										None	Lib037_293T_8k_1	GTGAGCCACTGTGCCTGGCCNNNNNNNNNN	none	chr17:62988418-62988447	Exon	TANC2
chr17	60199914	60199921	chr17_60199916_65	Lib037_293T_8k_1.sam	18444	chr17	60199916	ATGGTTAGAAACTTCAAGCCAGGGCCAGGTGCAGTGGCTCATGCCTGTAA	64	1	65	8	100	2	102	14.142135623730951	0	0	0	2.3151673805580453	chr17_60199916_65	1	chr17	ATGAGCCACTGCACCTGGCCCTGGCTTGAA	3	-	60199903	60199933										None	Lib037_293T_8k_1	GTGAGCCACTGTGCCTGGCCNNNNNNNNNN	none	chr17:60199904-60199933	Intron	USP32
chr1	75168521	75168524	chr1_75168524_65	Lib037_293T_8k_1.sam	1857	chr1	75168524	TACAGGCGTGAGCCACTGCACCTGGCCTGGTCATTGTTTTCAATTTGTCC	20	45	65	30	23	51	74	34.249087579087416	0	0	0	1.247219128924647	chr1_75168524_65	1	chr1	GTGAGCCACTGCACCTGGCCTGGTCATTGT	2	+	75168506	75168536										None	Lib037_293T_8k_1	GTGAGCCACTGTGCCTGGCCNNNNNNNNNN	none	chr1:75168507-75168536	Intergenic	LHX8-SLC44A5
chr1	74865688	74865699	chr1_74865695_65	Lib037_293T_8k_1.sam	1852	chr1	74865695	TACAGGCATGAGCCACTGCACCTGGCCGGGTCTTGCTTTTTTATCCAGCT	41	24	65	31.368774282716245	44	29	73	35.7211	0	0	0	3.54401	chr1_74865695_65	1	chr1	ATGAGCCACTGCACCTGGCCGGGTCTTGCT	3	+	74865677	74865707										None	Lib037_293T_8k_1	GTGAGCCACTGTGCCTGGCCNNNNNNNNNN	none	chr1:74865678-74865707	Intergenic	TYW3-LHX8
chr17	19532022	19532028	chr17_19532028_65	Lib037_293T_8k_1.sam	17453	chr17	19532028	TATAGGCATGAGCCACTGTGCCTGGCCCGGTCTGTCAATTTCTACTGTGA	26	39	65	31.843366656181317	31	47	78	38.17066936798463	0	0	0	1.9720265943665385	chr17_19532028_65	1	chr17	ATGAGCCACTGTGCCTGGCCCGGTCTGTCA	1	+	19532010	19532040										None	Lib037_293T_8k_1	GTGAGCCACTGTGCCTGGCCNNNNNNNNNN	none	chr17:19532011-19532040	Upstream	SLC47A1
chr14	39156202	39156208	chr14_39156205_65	Lib037_293T_8k_1.sam	12555	chr14	39156205	AGTTGGTACAAAATGAATTCCAGGCCAGGCACAGTGGCTCACACCTGTAA	27	38	65	32.03123475609393	36	43	79	39.3446	0	0	0	2.1354156504062622	chr14_39156205_65	1	chr14	GTGAGCCACTGTGCCTGGCCTGGAATTCAT	0	-	39156192	39156222										None	Lib037_293T_8k_1	GTGAGCCACTGTGCCTGGCCNNNNNNNNNN	none	chr14:39156193-39156222	Intron	TRAPPC6B
chr13	20764974	20764997	chr13_20764982_65	Lib037_293T_8k_1.sam	10953	chr13	20764982	TTTCGTCTAAAAAAAAAATCCTGGCCAGGCACAGTGGCTCACGCCTGTTA	34	31	65	32.46536616149585	39	35	74	36.945906403822335	0	0	0	6.7256505261573025	chr13_20764982_65	1	chr13	GTGAGCCACTGTGCCTGGCCAGGATTTTTT	0	-	20764969	20764999										None	Lib037_293T_8k_1	GTGAGCCACTGTGCCTGGCCNNNNNNNNNN	none	chr13:20764970-20764999	Intron	EEF1AKMT1
chr1	32030967	32030976	chr1_32030969_65	Lib037_293T_8k_1.sam	918	chr1	32030969	TGTTGATGTATGTTAAGTGCTGGGCCAGGCACAGTGGCTCATGCCTGTAA	41	24	65	31.368774282716245	43	25	68	32.7872	0	0	0	3.059411708155671	chr1_32030969_65	1	chr1	ATGAGCCACTGTGCCTGGCCCAGCACTTAA	1	-	32030956	32030986										None	Lib037_293T_8k_1	GTGAGCCACTGTGCCTGGCCNNNNNNNNNN	none	chr1:32030957-32030986	Exon	KHDRBS1
chr1	244895463	244895466	chr1_244895466_65	Lib037_293T_8k_1.sam	4374	chr1	244895466	TACAGGCGTGAGCCACCATGCCTGGCCAGGAGGTGAAAATGTCTTTATTT	21	44	65	30.397368307141328	24	51	75	34.9857	0	0	0	1.118033988749895	chr1_244895466_65	1	chr1	GTGAGCCACCATGCCTGGCCAGGAGGTGAA	2	+	244895448	244895478										None	Lib037_293T_8k_1	GTGAGCCACTGTGCCTGGCCNNNNNNNNNN	none	chr1:244895449-244895478	Intergenic	HNRNPU-LOC101928068
chr1	235348042	235348046	chr1_235348045_65	Lib037_293T_8k_1.sam	4171	chr1	235348045	TAAAGGCATGAGCCACTGGGCCTGGCCAGGAGATTTAGTTTTAAATGATA	21	44	65	30.397368307141328	22	53	75	34.14674215792775	0	0	0	1.4142135623730951	chr1_235348045_65	1	chr1	ATGAGCCACTGGGCCTGGCCAGGAGATTTA	2	+	235348027	235348057										None	Lib037_293T_8k_1	GTGAGCCACTGTGCCTGGCCNNNNNNNNNN	none	chr1:235348028-235348057	Intergenic	GGPS1-TBCE
chr1	16337600	16337613	chr1_16337603_65	Lib037_293T_8k_1.sam	400	chr1	16337603	TCCTCAAAAGAATAATAGGCCAGGCCAGGCACAGTGGCTCACGCCTGTAA	33	32	65	32.49615361854384	36	38	74	36.98648401781386	0	0	0	4.1574	chr1_16337603_65	1	chr1	GTGAGCCACTGTGCCTGGCCTGGCCTATTA	0	-	16337590	16337620										None	Lib037_293T_8k_1	GTGAGCCACTGTGCCTGGCCNNNNNNNNNN	none	chr1:16337591-16337620	Intron	FBXO42
chr11	118583471	118583478	chr11_118583474_65	Lib037_293T_8k_1.sam	8373	chr11	118583474	ACTGTATTCAAAACTATGTCCAGGCTAGGCACAGTGGCTCATGTCTGTAA	14	51	65	26.720778431774775	14	53	67	27.23967694375247	0	0	0	2.3570226039551585	chr11_118583474_65	1	chr11	ATGAGCCACTGTGCCTAGCCTGGACATAGT	2	-	118583461	118583491										None	Lib037_293T_8k_1	GTGAGCCACTGTGCCTGGCCNNNNNNNNNN	none	chr11:118583462-118583491	Exon	ARCN1
chr10	6122787	6122791	chr10_6122791_65	Lib037_293T_8k_1.sam	4519	chr10	6122791	TACAGGCATGAGCCACCGTGCCTGGCCAGGGGATGATCTCTTTCTAGAAA	25	40	65	31.622776601683793	28	45	73	35.4965	0	0	0	1.5811388300841898	chr10_6122791_65	1	chr10	ATGAGCCACCGTGCCTGGCCAGGGGATGAT	2	+	6122773	6122803										None	Lib037_293T_8k_1	GTGAGCCACTGTGCCTGGCCNNNNNNNNNN	none	chr10:6122774-6122803	Intergenic	RBM17-PFKFB3
chr10	22833337	22833346	chr10_22833342_65	Lib037_293T_8k_1.sam	4859	chr10	22833342	TACACCCATGAGCCACTGTGCCTGGCCTGGAGAGGTGATTTCTTGGCAAT	17	48	65	28.5657	18	51	69	30.298514815086232	0	0	0	2.9860788111948193	chr10_22833342_65	1	chr10	ATGAGCCACTGTGCCTGGCCTGGAGAGGTG	1	+	22833324	22833354										None	Lib037_293T_8k_1	GTGAGCCACTGTGCCTGGCCNNNNNNNNNN	none	chr10:22833325-22833354	Intergenic	PIP4K2A-ARMC3
chr10	100023938	100023945	chr10_100023940_65	Lib037_293T_8k_1.sam	6117	chr10	100023940	GTTTTAAAAAATGAGGGCCCCAGGCCAGGCGCAGTGGCTCACGCCTGTAA	30	35	65	32.4037	33	69	102	47.7179	0	0	0	2.416609194718914	chr10_100023940_65	1	chr10	GTGAGCCACTGCGCCTGGCCTGGGGCCCTC	1	-	100023927	100023957										None	Lib037_293T_8k_1	GTGAGCCACTGTGCCTGGCCNNNNNNNNNN	none	chr10:100023928-100023957	Intergenic	DNMBP-CPN1
chr7	77508042	77508048	chr7_77508043_64	Lib037_293T_8k_1.sam	38583	chr7	77508043	AAAAAAACAAAATATCAACCCTGGCCAGGCACAGTGGCTCACGCCTGTAA	11	53	64	24.145392935299274	13	61	74	28.160255680657446	0	0	0	2.1540659228538015	chr7_77508043_64	1	chr7	GTGAGCCACTGTGCCTGGCCAGGGTTGATA	0	-	77508030	77508060										None	Lib037_293T_8k_1	GTGAGCCACTGTGCCTGGCCNNNNNNNNNN	none	chr7:77508031-77508060	Intergenic	LOC101927243-PTPN12
chr6	41959400	41959405	chr6_41959401_64	Lib037_293T_8k_1.sam	35727	chr6	41959401	GGCCAAAAATGGAAATAACCCAGGCCAGGCGCAGTGGCTCACGCCTGTGA	13	51	64	25.748786379167466	13	66	79	29.29163703175362	0	0	0	1.8547236990991407	chr6_41959401_64	1	chr6	GTGAGCCACTGCGCCTGGCCTGGGTTATTT	1	-	41959388	41959418										None	Lib037_293T_8k_1	GTGAGCCACTGTGCCTGGCCNNNNNNNNNN	none	chr6:41959389-41959418	Intron	CCND3
chr6	160281214	160281232	chr6_160281227_64	Lib037_293T_8k_1.sam	37247	chr6	160281227	TACAGGCATGAGCCACCGTGCCTGGCCAGGTCCTTTGCATTTCTATATGA	25	39	64	31.22498999199199	25	43	68	32.7872	0	0	0	5.436502143433364	chr6_160281227_64	1	chr6	ATGAGCCACCGTGCCTGGCCAGGTCCTTTG	2	+	160281209	160281239										None	Lib037_293T_8k_1	GTGAGCCACTGTGCCTGGCCNNNNNNNNNN	none	chr6:160281210-160281239	Intergenic	SLC22A2-SLC22A3
chr6	15172307	15172311	chr6_15172307_64	Lib037_293T_8k_1.sam	35201	chr6	15172307	AAAAAAAAGAAAGAAACAACCAGGCCAGGCTCAGTGGCTCATGCCTGTAA	12	52	64	24.979991993593593	14	56	70	28	0	0	0	1.5811388300841898	chr6_15172307_64	1	chr6	ATGAGCCACTGAGCCTGGCCTGGTTGTTTC	2	-	15172294	15172324										None	Lib037_293T_8k_1	GTGAGCCACTGTGCCTGGCCNNNNNNNNNN	none	chr6:15172295-15172324	Intergenic	LINC01108-JARID2
chr6	111396824	111396827	chr6_111396827_64	Lib037_293T_8k_1.sam	36478	chr6	111396827	TGCAGGTGTGAGCCACTGTGCCTGGCCAGGTTTCCTATTTCTTCCTGGTT	42	22	64	30.397368307141328	44	24	68	32.49615361854384	0	0	0	1.118033988749895	chr6_111396827_64	1	chr6	GTGAGCCACTGTGCCTGGCCAGGTTTCCTA	0	+	111396809	111396839										None	Lib037_293T_8k_1	GTGAGCCACTGTGCCTGGCCNNNNNNNNNN	none	chr6:111396810-111396839	Intron	REV3L
chr5	79390005	79390010	chr5_79390006_64	Lib037_293T_8k_1.sam	33581	chr5	79390006	ATCATTAAAAACTAATAAACCAGGCCAGGCACGGTGGCTCATGCCTGTAA	12	52	64	24.979991993593593	14	57	71	28.24889378365107	0	0	0	1.707825127659933	chr5_79390006_64	1	chr5	ATGAGCCACCGTGCCTGGCCTGGTTTATTA	2	-	79389993	79390023										None	Lib037_293T_8k_1	GTGAGCCACTGTGCCTGGCCNNNNNNNNNN	none	chr5:79389994-79390023	Intron	HOMER1
chr5	164726473	164726483	chr5_164726482_64	Lib037_293T_8k_1.sam	34618	chr5	164726482	TATAGGTGTGAGCCACTGTGCCTGGCCAGGCAAGAGAGTAGTGTTCTAAA	29	35	64	31.85906464414798	30	43	73	35.91656999213594	0	0	0	3.555277766926235	chr5_164726482_64	1	chr5	GTGAGCCACTGTGCCTGGCCAGGCAAGAGA	0	+	164726464	164726494										None	Lib037_293T_8k_1	GTGAGCCACTGTGCCTGGCCNNNNNNNNNN	none	chr5:164726465-164726494	Intergenic	LOC102546299-LINC01947
chr5	139937090	139937101	chr5_139937099_64	Lib037_293T_8k_1.sam	34290	chr5	139937099	TGCAGGCGTGAGCCACCGTGCCTGGCCAGGAAATAAAGTTTAACAACATT	28	36	64	31.74901573277509	32	40	72	35.77708763999664	0	0	0	3.435921354681384	chr5_139937099_64	1	chr5	GTGAGCCACCGTGCCTGGCCAGGAAATAAA	1	+	139937081	139937111										None	Lib037_293T_8k_1	GTGAGCCACTGTGCCTGGCCNNNNNNNNNN	none	chr5:139937082-139937111	Intron	NRG2
chr5	139616900	139616905	chr5_139616902_64	Lib037_293T_8k_1.sam	34284	chr5	139616902	CATTTAAAAGAGTATTGACCCTGGCCAGGCATAGTGGTTCATGCCTGTAA	20	44	64	29.664793948382652	22	54	76	34.46737587922817	0	0	0	1.8027756377319946	chr5_139616902_64	1	chr5	ATGAACCACTATGCCTGGCCAGGGTCAATA	3	-	139616889	139616919										None	Lib037_293T_8k_1	GTGAGCCACTGTGCCTGGCCNNNNNNNNNN	none	chr5:139616890-139616919	Intron	UBE2D2
chr3	47177551	47177558	chr3_47177555_64	Lib037_293T_8k_1.sam	28621	chr3	47177555	AAAGTGTTTCTAAAGGTAACCAGGCCAGGCACAGTGGCTTGCCTAGGCCT	8	56	64	21.166010488516726	9	66	75	24.372115213907882	0	0	0	2.5495097567963922	chr3_47177555_64	1	chr3	GCAAGCCACTGTGCCTGGCCTGGTTACCTT	2	-	47177542	47177572										None	Lib037_293T_8k_1	GTGAGCCACTGTGCCTGGCCNNNNNNNNNN	none	chr3:47177543-47177572	Exon	KIF9-AS1
chr3	23160352	23160359	chr3_23160357_64	Lib037_293T_8k_1.sam	28277	chr3	23160357	AAGATAAAAAGATTCAAACCTGGTCAGGCGCAGTGGCTCATGCCAGTAAT	36	28	64	31.74901573277509	84	30	114	50.19960159204453	0	0	0	2.2314999074019015	chr3_23160357_64	1	chr3	ATGAGCCACTGCGCCTGACCAGGTTTGAAT	3	-	23160343	23160373										None	Lib037_293T_8k_1	GTGAGCCACTGTGCCTGGCCNNNNNNNNNN	none	chr3:23160344-23160373	Intergenic	ZNF385D-AS2-UBE2E2-AS1
chr3	137554619	137554622	chr3_137554619_64	Lib037_293T_8k_1.sam	29822	chr3	137554619	CTGGATTAAAAAAACAAGACCTGGCCAGGCACAGTGGCTCATGCCTGTAA	19	45	64	29.24038303442689	20	49	69	31.304951684997057	0	0	0	1.118033988749895	chr3_137554619_64	1	chr3	ATGAGCCACTGTGCCTGGCCAGGTCTTGTT	1	-	137554606	137554636										None	Lib037_293T_8k_1	GTGAGCCACTGTGCCTGGCCNNNNNNNNNN	none	chr3:137554607-137554636	Intergenic	IL20RB-SOX14
chr2	48534060	48534066	chr2_48534066_64	Lib037_293T_8k_1.sam	22822	chr2	48534066	TATAGGTGTGAGCCACTGTGCCTGGCCTGGGGTTAATTTTTGAAAGCAAG	32	32	64	32	38	38	76	38	0	0	0	2.280350850198276	chr2_48534066_64	1	chr2	GTGAGCCACTGTGCCTGGCCTGGGGTTAAT	0	+	48534048	48534078										None	Lib037_293T_8k_1	GTGAGCCACTGTGCCTGGCCNNNNNNNNNN	none	chr2:48534049-48534078	Exon	STON1
chr2	227643510	227643523	chr2_227643518_64	Lib037_293T_8k_1.sam	25028	chr2	227643518	TACAGGTGTGAGCCACTATGCCTGGCCTGGTCATTCCCTTCTTTATTTGT	37	27	64	31.606961258558215	46	31	77	37.76241517699841	0	0	0	4.031128874149275	chr2_227643518_64	1	chr2	GTGAGCCACTATGCCTGGCCTGGTCATTCC	1	+	227643500	227643530										None	Lib037_293T_8k_1	GTGAGCCACTGTGCCTGGCCNNNNNNNNNN	none	chr2:227643501-227643530	Intergenic	C2orf83-SLC19A3
chr22	19436424	19436432	chr22_19436425_64	Lib037_293T_8k_1.sam	27065	chr22	19436425	CAGAATTAAAATTAATTCACCAGGCCAGGCTCAGTGGCTCATGCCTGTAA	56	8	64	21.166010488516726	59	8	67	21.72556098240043	0	0	0	2.4907993963089567	chr22_19436425_64	1	chr22	ATGAGCCACTGAGCCTGGCCTGGTGAATTA	2	-	19436412	19436442										None	Lib037_293T_8k_1	GTGAGCCACTGTGCCTGGCCNNNNNNNNNN	none	chr22:19436413-19436442	Downstream	C22orf39
chr22	17977744	17977756	chr22_17977744_64	Lib037_293T_8k_1.sam	27034	chr22	17977744	AGAGAAATAAAAATATACACCTGGCCAGGCACAGTGGCTCACACCTGTAA	36	28	64	31.74901573277509	37	30	67	33.31666249791537	0	0	0	4.743416490252569	chr22_17977744_64	1	chr22	GTGAGCCACTGTGCCTGGCCAGGTGTATAT	0	-	17977731	17977761										None	Lib037_293T_8k_1	GTGAGCCACTGTGCCTGGCCNNNNNNNNNN	none	chr22:17977732-17977761	Intron	MICAL3
chr21	44004452	44004464	chr21_44004453_64	Lib037_293T_8k_1.sam	26924	chr21	44004453	GCTTTTTAAAAAACCAACACCTGGCCAGGCGCAGTGGCTCACGCCTGTAA	33	31	64	31.984371183438952	33	34	67	33.49626844888845	0	0	0	3.953815000885156	chr21_44004453_64	1	chr21	GTGAGCCACTGCGCCTGGCCAGGTGTTGGT	1	-	44004440	44004470										None	Lib037_293T_8k_1	GTGAGCCACTGTGCCTGGCCNNNNNNNNNN	none	chr21:44004441-44004470	Intergenic	AGPAT3-TRAPPC10
chr2	128117843	128117849	chr2_128117846_64	Lib037_293T_8k_1.sam	23838	chr2	128117846	TACAGGTGTGAGCCACCGTGCCTGGCCTGGAACGTCTTCTTAGCTGTTAT	32	32	64	32	33	38	71	35.41186241925155	0	0	0	2.165063509461097	chr2_128117846_64	1	chr2	GTGAGCCACCGTGCCTGGCCTGGAACGTCT	1	+	128117828	128117858										None	Lib037_293T_8k_1	GTGAGCCACTGTGCCTGGCCNNNNNNNNNN	none	chr2:128117829-128117858	Exon	UGGT1
chr19	45898617	45898620	chr19_45898620_64	Lib037_293T_8k_1.sam	21577	chr19	45898620	TACAGGCGTGAGCCACCGTGCCTGGCCAGGCCTGTGTAAGATTCTAATCG	30	34	64	31.937438845342623	34	40	74	36.87817782917155	0	0	0	1.118033988749895	chr19_45898620_64	1	chr19	GTGAGCCACCGTGCCTGGCCAGGCCTGTGT	1	+	45898602	45898632										None	Lib037_293T_8k_1	GTGAGCCACTGTGCCTGGCCNNNNNNNNNN	none	chr19:45898603-45898632	Intron	MYPOP
chr16	6944117	6944126	chr16_6944117_64	Lib037_293T_8k_1.sam	15285	chr16	6944117	ACTCTACTTAAGACCACACCCTGGCCAGGCACAGTGGCTCTTGCCTGTAA	33	31	64	31.984371183438952	42	35	77	38.34057902536163	0	0	0	3.1874754901018454	chr16_6944117_64	1	chr16	AAGAGCCACTGTGCCTGGCCAGGGTGTGGT	2	-	6944104	6944134										None	Lib037_293T_8k_1	GTGAGCCACTGTGCCTGGCCNNNNNNNNNN	none	chr16:6944105-6944134	Exon	RBFOX1
chr16	66690827	66690834	chr16_66690827_64	Lib037_293T_8k_1.sam	16324	chr16	66690827	AATTTGCATTTAAACATTTCCAGGCCAGGCGCAGTGGCTCACACCTGTAA	23	41	64	30.708305065568176	25	49	74	35	0	0	0	2.727636339397171	chr16_66690827_64	1	chr16	GTGAGCCACTGCGCCTGGCCTGGAAATGTT	1	-	66690814	66690844										None	Lib037_293T_8k_1	GTGAGCCACTGTGCCTGGCCNNNNNNNNNN	none	chr16:66690815-66690844	Intron	CMTM4
chr15	90406456	90406462	chr15_90406460_64	Lib037_293T_8k_1.sam	14899	chr15	90406460	TAGAGGCGTGAGCCACCGTGCCCGGCCGGGGTTTGTTTTTGGTTGATGAA	52	12	64	24.979991993593593	55	13	68	26.739483914241877	0	0	0	1.9720265943665387	chr15_90406460_64	1	chr15	GTGAGCCACCGTGCCCGGCCGGGGTTTGTT	2	+	90406442	90406472										None	Lib037_293T_8k_1	GTGAGCCACTGTGCCTGGCCNNNNNNNNNN	none	chr15:90406443-90406472	Exon	IQGAP1
chr15	89989827	89989833	chr15_89989833_64	Lib037_293T_8k_1.sam	14872	chr15	89989833	TACAGGCATGAGCCACCGTGCCTGGCCGGGTGCAATTCTTTTTTAAAAAA	32	32	64	32	33	35	68	33.98529093593286	0	0	0	2	chr15_89989833_64	1	chr15	ATGAGCCACCGTGCCTGGCCGGGTGCAATT	2	+	89989815	89989845										None	Lib037_293T_8k_1	GTGAGCCACTGTGCCTGGCCNNNNNNNNNN	none	chr15:89989816-89989845	Intergenic	ARPIN-AP3S2-ZNF710
chr14	96416098	96416107	chr14_96416104_64	Lib037_293T_8k_1.sam	13507	chr14	96416104	CACCAATTAAAAAGAGAATCCAGGCCGGGCACAGTGGCTCATGCCTGTAA	30	34	64	31.937438845342623	33	36	69	34.46737587922817	0	0	0	2.9107081994288304	chr14_96416104_64	1	chr14	ATGAGCCACTGTGCCCGGCCTGGATTCTCT	2	-	96416091	96416121										None	Lib037_293T_8k_1	GTGAGCCACTGTGCCTGGCCNNNNNNNNNN	none	chr14:96416092-96416121	Exon	AK7
chr14	90329411	90329423	chr14_90329420_64	Lib037_293T_8k_1.sam	13381	chr14	90329420	ATCCATCCAAAACTTAGCTCCTGGCTAGGCACAGTGGCTCACGCCTGTAA	22	42	64	30.397368307141328	22	47	69	32.155870381627054	0	0	0	4.317406628984582	chr14_90329420_64	1	chr14	GTGAGCCACTGTGCCTAGCCAGGAGCTAAG	1	-	90329407	90329437										None	Lib037_293T_8k_1	GTGAGCCACTGTGCCTGGCCNNNNNNNNNN	none	chr14:90329408-90329437	Intron	NRDE2
chr14	34676405	34676412	chr14_34676408_64	Lib037_293T_8k_1.sam	12472	chr14	34676408	TACAGGCATGAGCCACTGTGCCTGGCCAGGATTTCTTTTATTATTTATTT	40	24	64	30.983866769659336	47	25	72	34.27827300200522	0	0	0	2.4166091947189146	chr14_34676408_64	1	chr14	ATGAGCCACTGTGCCTGGCCAGGATTTCTT	1	+	34676390	34676420										None	Lib037_293T_8k_1	GTGAGCCACTGTGCCTGGCCNNNNNNNNNN	none	chr14:34676391-34676420	Intergenic	SNX6-CFL2
chr13	94740989	94740996	chr13_94740996_64	Lib037_293T_8k_1.sam	12065	chr13	94740996	TGCTGGGATGAGGCACTGCGCCTGGCCAGGAAAATAAAAATTTTACAAGC	34	30	64	31.937438845342623	37	36	73	36.49657518178932	0	0	0	2.692582403567252	chr13_94740996_64	1	chr13	ATGAGGCACTGCGCCTGGCCAGGAAAATAA	3	+	94740978	94741008										None	Lib037_293T_8k_1	GTGAGCCACTGTGCCTGGCCNNNNNNNNNN	none	chr13:94740979-94741008	Intergenic	SOX21-AS1-LOC101927284
chr13	63420496	63420503	chr13_63420496_64	Lib037_293T_8k_1.sam	11510	chr13	63420496	GGGATTACAGACGTGAGCCACTGTGTCTGGCCGAGAAACAATATTTTAAT	20	44	64	29.664793948382652	23	51	74	34.249087579087416	0	0	0	2.5495097567963922	chr13_63420496_64	1	chr13	GTGAGCCACTGTGTCTGGCCGAGAAACAAT	1	+	63420483	63420513										None	Lib037_293T_8k_1	GTGAGCCACTGTGCCTGGCCNNNNNNNNNN	none	chr13:63420484-63420513	Intergenic	LINC00376-LINC00395
chr12	93384460	93384464	chr12_93384464_64	Lib037_293T_8k_1.sam	9987	chr12	93384464	TACAGGCGTGAGCCACCGTGCCTGGCCTGGGGTGTCCGATCTTTTAGCTT	29	35	64	31.85906464414798	32	39	71	35.32704346531139	0	0	0	1.5811388300841898	chr12_93384464_64	1	chr12	GTGAGCCACCGTGCCTGGCCTGGGGTGTCC	1	+	93384446	93384476										None	Lib037_293T_8k_1	GTGAGCCACTGTGCCTGGCCNNNNNNNNNN	none	chr12:93384447-93384476	Exon	NUDT4
chr1	28680457	28680460	chr1_28680457_64	Lib037_293T_8k_1.sam	837	chr1	28680457	GCTGAATAAGAAAAGCAATCCTGGCCAGGCGCAGTGGCTCATACCTATAA	29	35	64	31.85906464414798	33	36	69	34.46737587922817	0	0	0	1.118033988749895	chr1_28680457_64	1	chr1	ATGAGCCACTGCGCCTGGCCAGGATTGCTT	2	-	28680444	28680474										None	Lib037_293T_8k_1	GTGAGCCACTGTGCCTGGCCNNNNNNNNNN	none	chr1:28680445-28680474	Exon	GMEB1
chr11	96344246	96344250	chr11_96344247_64	Lib037_293T_8k_1.sam	8086	chr11	96344247	AACCTTTAAAATATCCAATCCTGGCCAGGCACAGTGGCTCACGCCTGTAA	27	37	64	31.606961258558215	28	42	70	34.292856398964496	0	0	0	1.479019945774904	chr11_96344247_64	1	chr11	GTGAGCCACTGTGCCTGGCCAGGATTGGAT	0	-	96344234	96344264										None	Lib037_293T_8k_1	GTGAGCCACTGTGCCTGGCCNNNNNNNNNN	none	chr11:96344235-96344264	Upstream	MAML2
chr1	179131236	179131254	chr1_179131241_64	Lib037_293T_8k_1.sam	3168	chr1	179131241	TATAGGTGTGAGCCACTGTGCCTGGCCAGGCCCCTTTATCTCTTAATCAT	27	37	64	31.606961258558215	31	41	72	35.651086939951774	0	0	0	5.23062	chr1_179131241_64	1	chr1	GTGAGCCACTGTGCCTGGCCAGGCCCCTTT	0	+	179131223	179131253										None	Lib037_293T_8k_1	GTGAGCCACTGTGCCTGGCCNNNNNNNNNN	none	chr1:179131224-179131253	Intron	ABL2
chr11	72850647	72850660	chr11_72850650_64	Lib037_293T_8k_1.sam	7813	chr11	72850650	TACAGGTGTGAGCCACCGTGCCTGGCCAGGACAGAGATTTTTTTTAAATC	29	35	64	31.85906464414798	35	41	76	37.881393849751625	0	0	0	4.2378277069118075	chr11_72850650_64	1	chr11	GTGAGCCACCGTGCCTGGCCAGGACAGAGA	1	+	72850632	72850662										None	Lib037_293T_8k_1	GTGAGCCACTGTGCCTGGCCNNNNNNNNNN	none	chr11:72850633-72850662	Intron	FCHSD2
chr11	112192784	112192801	chr11_112192797_64	Lib037_293T_8k_1.sam	8275	chr11	112192797	TACAGGTGTGAGCCACTGTGCCCGGCCTGGAGCTCATTCTGATTTGTTAA	44	20	64	29.664793948382652	51	22	73	33.49626844888845	0	0	0	4.956957592256421	chr11_112192797_64	1	chr11	GTGAGCCACTGTGCCCGGCCTGGAGCTCAT	1	+	112192779	112192809										None	Lib037_293T_8k_1	GTGAGCCACTGTGCCTGGCCNNNNNNNNNN	none	chr11:112192780-112192809	Exon	BCO2
chr10	16453210	16453220	chr10_16453213_64	Lib037_293T_8k_1.sam	4757	chr10	16453213	TATAGGCATGAGCCACTGCACCTGGCCAGGTTATTGATTTTTTTTAACAC	57	7	64	19.974984355438178	63	8	71	22.44994432064365	0	0	0	3.6247605284885913	chr10_16453213_64	1	chr10	ATGAGCCACTGCACCTGGCCAGGTTATTGA	3	+	16453195	16453225										None	Lib037_293T_8k_1	GTGAGCCACTGTGCCTGGCCNNNNNNNNNN	none	chr10:16453196-16453225	Exon	PTER
chr10	101390625	101390635	chr10_101390629_64	Lib037_293T_8k_1.sam	6170	chr10	101390629	TACAGGCGTGAGCCACCATGCCTGGCCTGGTATGATAATTTTCAATAAAT	39	25	64	31.22498999199199	42	27	69	33.67491648096547	0	0	0	3.248931448269655	chr10_101390629_64	1	chr10	GTGAGCCACCATGCCTGGCCTGGTATGATA	2	+	101390611	101390641										None	Lib037_293T_8k_1	GTGAGCCACTGTGCCTGGCCNNNNNNNNNN	none	chr10:101390612-101390641	Exon	BTRC
chrX	77957091	77957095	chrX_77957094_63	Lib037_293T_8k_1.sam	44615	chrX	77957094	TACAGGTGTGAGCCACTGTGCCTGGCCAGGTATTTCTTTATAGCAATATA	42	21	63	29.698484809834994	48	22	70	32.49615361854384	0	0	0	1.479019945774904	chrX_77957094_63	1	chrX	GTGAGCCACTGTGCCTGGCCAGGTATTTCT	0	+	77957076	77957106										None	Lib037_293T_8k_1	GTGAGCCACTGTGCCTGGCCNNNNNNNNNN	none	chrX:77957077-77957106	Exon	ATP7A
chr9	125386655	125386658	chr9_125386655_63	Lib037_293T_8k_1.sam	43129	chr9	125386655	CTTTTATAAGAAACCCACTCCAGGCCAGGCATGGTGGCTCATGCCTGTAA	12	51	63	24.73863375370596	15	61	76	30.24896692450835	0	0	0	1.247219128924647	chr9_125386655_63	1	chr9	ATGAGCCACCATGCCTGGCCTGGAGTGGGT	3	-	125386642	125386672										None	Lib037_293T_8k_1	GTGAGCCACTGTGCCTGGCCNNNNNNNNNN	none	chr9:125386643-125386672	Intergenic	GAPVD1-MAPKAP1
chr8	63920166	63920178	chr8_63920174_63	Lib037_293T_8k_1.sam	40718	chr8	63920174	TTAGAAGACAGAAATGTGTCCAGGCCAGGCACAGTGGCTCGCACTTGTAA	9	54	63	22.045407685048602	9	59	68	23.043437243605826	0	0	0	4.242640687119285	chr8_63920174_63	1	chr8	GCGAGCCACTGTGCCTGGCCTGGACACATT	1	-	63920161	63920191										None	Lib037_293T_8k_1	GTGAGCCACTGTGCCTGGCCNNNNNNNNNN	none	chr8:63920162-63920191	Intron	LINC01414
chr6	43426184	43426188	chr6_43426184_63	Lib037_293T_8k_1.sam	35779	chr6	43426184	ATTAGAATTAGAAGTGGAGCCTGGCCAGGTGCAGTGGCTCACACCTATAA	26	37	63	31.016124838541646	27	39	66	32.449961479175904	0	0	0	1.5811388300841898	chr6_43426184_63	1	chr6	GTGAGCCACTGCACCTGGCCAGGCTCCACT	2	-	43426171	43426201										None	Lib037_293T_8k_1	GTGAGCCACTGTGCCTGGCCNNNNNNNNNN	none	chr6:43426172-43426201	Upstream	ABCC10
chr5	55574285	55574304	chr5_55574304_63	Lib037_293T_8k_1.sam	33301	chr5	55574304	TACAGGCATGAGCCACTGTGCCTGGCCTGGAATTCCCTTTTCTATCCAAC	22	41	63	30.033314835362415	24	45	69	32.863353450309965	0	0	0	6.63325	chr5_55574304_63	1	chr5	ATGAGCCACTGTGCCTGGCCTGGAATTCCC	1	+	55574286	55574316										None	Lib037_293T_8k_1	GTGAGCCACTGTGCCTGGCCNNNNNNNNNN	none	chr5:55574287-55574316	Intergenic	PLPP1-SLC38A9
chr4	105941058	105941062	chr4_105941059_63	Lib037_293T_8k_1.sam	31790	chr4	105941059	CTGCTATTAAAAAATCATTCCCGGCCAGGCACAGTGGCTCATGCCTGTAA	34	29	63	31.400636936215164	39	36	75	37.469987990390386	0	0	0	1.4142135623730951	chr4_105941059_63	1	chr4	ATGAGCCACTGTGCCTGGCCGGGAATGATT	1	-	105941046	105941076										None	Lib037_293T_8k_1	GTGAGCCACTGTGCCTGGCCNNNNNNNNNN	none	chr4:105941047-105941076	Exon	NPNT
chr3	71134978	71134985	chr3_71134979_63	Lib037_293T_8k_1.sam	29058	chr3	71134979	TCTTCTAAAAGTTATAATCCCCGGCCAGGCACGGTGGCTCACGCCTGTAA	37	26	63	31.016124838541646	40	28	68	33.46640106136302	0	0	0	2.2669117514559076	chr3_71134979_63	1	chr3	GTGAGCCACCGTGCCTGGCCGGGGATTATA	1	-	71134966	71134996										None	Lib037_293T_8k_1	GTGAGCCACTGTGCCTGGCCNNNNNNNNNN	none	chr3:71134967-71134996	Intron	FOXP1
chr3	56393111	56393121	chr3_56393118_63	Lib037_293T_8k_1.sam	28837	chr3	56393118	TCACAGCTAAAATGCCATTCCTGGCCAGGCACAGTGGCTCATGCCTATAA	24	39	63	30.59411708155671	27	46	73	35.24202037341219	0	0	0	3.370459909270543	chr3_56393118_63	1	chr3	ATGAGCCACTGTGCCTGGCCAGGAATGGCA	1	-	56393105	56393135										None	Lib037_293T_8k_1	GTGAGCCACTGTGCCTGGCCNNNNNNNNNN	none	chr3:56393106-56393135	Intron	ERC2
chr3	195913814	195913822	chr3_195913818_63	Lib037_293T_8k_1.sam	30554	chr3	195913818	AGTTTTAAAAATGCCAATGCCAGGCCAGGCACAGTGGCTCACGCTTGTAA	26	37	63	31.016124838541646	28	42	70	34.292856398964496	0	0	0	2.581988897471611	chr3_195913818_63	1	chr3	GTGAGCCACTGTGCCTGGCCTGGCATTGGC	0	-	195913805	195913835										None	Lib037_293T_8k_1	GTGAGCCACTGTGCCTGGCCNNNNNNNNNN	none	chr3:195913806-195913835	Intergenic	TNK2-AS1-SDHAP1
chr2	164203859	164203868	chr2_164203868_63	Lib037_293T_8k_1.sam	24195	chr2	164203868	TATAGGCATGAGCCACCATGCCTGGCCAGGTAGATATTTCTTAATCTCTG	32	31	63	31.496031496047245	35	33	68	33.98529093593286	0	0	0	3.1622776601683795	chr2_164203868_63	1	chr2	ATGAGCCACCATGCCTGGCCAGGTAGATAT	3	+	164203850	164203880										None	Lib037_293T_8k_1	GTGAGCCACTGTGCCTGGCCNNNNNNNNNN	none	chr2:164203851-164203880	Intergenic	FIGN-GRB14
chr2	159056610	159056613	chr2_159056612_63	Lib037_293T_8k_1.sam	24142	chr2	159056612	TAGAGGCGTGAGCCACTGCGCCTGGCCAGGTTTCAGTTTTTCATGGTCAG	43	20	63	29.32575659723036	51	21	72	32.72613634390714	0	0	0	1.118033988749895	chr2_159056612_63	1	chr2	GTGAGCCACTGCGCCTGGCCAGGTTTCAGT	1	+	159056594	159056624										None	Lib037_293T_8k_1	GTGAGCCACTGTGCCTGGCCNNNNNNNNNN	none	chr2:159056595-159056624	Exon	TANC1
chr20	59907967	59907972	chr20_59907967_63	Lib037_293T_8k_1.sam	26344	chr20	59907967	GTAAAAATTAAATACCATTCCTGGCCAGGCACGGTGGCTCACGCCTGTAA	27	36	63	31.176914536239792	29	45	74	36.124783736376884	0	0	0	1.920286436967152	chr20_59907967_63	1	chr20	GTGAGCCACCGTGCCTGGCCAGGAATGGTA	1	-	59907954	59907984										None	Lib037_293T_8k_1	GTGAGCCACTGTGCCTGGCCNNNNNNNNNN	none	chr20:59907955-59907984	Intron	SYCP2
chr19	17593351	17593363	chr19_17593360_63	Lib037_293T_8k_1.sam	20824	chr19	17593360	GGAATAAAGAATGGCTACTCCAGGCCAGACACAGTGGCTCACGCCTATAA	22	41	63	30.033314835362415	29	45	74	36.124783736376884	0	0	0	4.381780460041329	chr19_17593360_63	1	chr19	GTGAGCCACTGTGTCTGGCCTGGAGTAGCC	1	-	17593347	17593377										None	Lib037_293T_8k_1	GTGAGCCACTGTGCCTGGCCNNNNNNNNNN	none	chr19:17593348-17593377	Intergenic	COLGALT1-UNC13A
chr17	53808004	53808012	chr17_53808009_63	Lib037_293T_8k_1.sam	18308	chr17	53808009	AGATTAAAAATGCCAGTTGCCGGGCCAGGCACAGTGGCTCACGCCTGTAA	42	21	63	29.698484809834994	45	22	67	31.464265445104548	0	0	0	2.7856776554368237	chr17_53808009_63	1	chr17	GTGAGCCACTGTGCCTGGCCCGGCAACTGG	0	-	53807996	53808026										None	Lib037_293T_8k_1	GTGAGCCACTGTGCCTGGCCNNNNNNNNNN	none	chr17:53807997-53808026	Intergenic	C17orf112-KIF2B
chr17	47723835	47723845	chr17_47723845_63	Lib037_293T_8k_1.sam	18156	chr17	47723845	TACAGGCATGAGCCACTATGCCTGGCCGGGATATTCTCTTATCTCATCCT	25	38	63	30.822070014844883	26	41	67	32.64965543462902	0	0	0	3.905124837953327	chr17_47723845_63	1	chr17	ATGAGCCACTATGCCTGGCCGGGATATTCT	2	+	47723827	47723857										None	Lib037_293T_8k_1	GTGAGCCACTGTGCCTGGCCNNNNNNNNNN	none	chr17:47723828-47723857	Intergenic	TBKBP1-TBX21
chr16	68112570	68112573	chr16_68112570_63	Lib037_293T_8k_1.sam	16382	chr16	68112570	GATTATAGGCGTGAGCCACTGTGCCCAGCCAGGTTCATTCTTTTAAATAA	52	11	63	23.916521486202797	63	12	75	27.49545416973504	0	0	0	1.118033988749895	chr16_68112570_63	1	chr16	GTGAGCCACTGTGCCCAGCCAGGTTCATTC	2	+	68112555	68112585										None	Lib037_293T_8k_1	GTGAGCCACTGTGCCTGGCCNNNNNNNNNN	none	chr16:68112556-68112585	Exon	NFATC3
chr15	68732956	68732962	chr15_68732956_63	Lib037_293T_8k_1.sam	14392	chr15	68732956	TTCTCTTCAAATCAAAAGCCCTGGCCAGGCACGGTGGCTCACAACTGTAA	21	42	63	29.698484809834994	24	49	73	34.292856398964496	0	0	0	1.9720265943665387	chr15_68732956_63	1	chr15	GTGAGCCACCGTGCCTGGCCAGGGCTTTTG	1	-	68732943	68732973										None	Lib037_293T_8k_1	GTGAGCCACTGTGCCTGGCCNNNNNNNNNN	none	chr15:68732944-68732973	Intergenic	CORO2B-ANP32A
chr14	92267957	92267960	chr14_92267960_63	Lib037_293T_8k_1.sam	13435	chr14	92267960	TACAGGCATGAGCCACCGTGCCTGGCCTGGACTTACCTTTTTGAGGGCTA	17	46	63	27.964262908219126	20	50	70	31.622776601683793	0	0	0	1.247219128924647	chr14_92267960_63	1	chr14	ATGAGCCACCGTGCCTGGCCTGGACTTACC	2	+	92267942	92267972										None	Lib037_293T_8k_1	GTGAGCCACTGTGCCTGGCCNNNNNNNNNN	none	chr14:92267943-92267972	Intergenic	CPSF2-SLC24A4
chr14	74632688	74632695	chr14_74632693_63	Lib037_293T_8k_1.sam	13146	chr14	74632693	TTAATGTACAAATGAGAGTCCTGGCCAGGTGCAGTGGCTCACACCTGTAA	24	39	63	30.59411708155671	28	45	73	35.4965	0	0	0	2.416609194718914	chr14_74632693_63	1	chr14	GTGAGCCACTGCACCTGGCCAGGACTCTCA	2	-	74632680	74632710										None	Lib037_293T_8k_1	GTGAGCCACTGTGCCTGGCCNNNNNNNNNN	none	chr14:74632681-74632710	Intergenic	LTBP2-AREL1
chr1	43845274	43845282	chr1_43845280_63	Lib037_293T_8k_1.sam	1243	chr1	43845280	TACAGATGTGAGCCACTGTGCCTAGCCAGGGAAGTTTTTTTTTATTATTA	41	22	63	30.033314835362415	44	25	69	33.1662	0	0	0	2.494438257849294	chr1_43845280_63	1	chr1	GTGAGCCACTGTGCCTAGCCAGGGAAGTTT	1	+	43845262	43845292										None	Lib037_293T_8k_1	GTGAGCCACTGTGCCTGGCCNNNNNNNNNN	none	chr1:43845263-43845292	Intron	ST3GAL3
chr14	23557530	23557536	chr14_23557533_63	Lib037_293T_8k_1.sam	12331	chr14	23557533	TACAGGTGTGAGCCTCTGTGCCTGGCCTGGATTATTTTTGTAATGGGAAT	45	18	63	28.460498941515414	50	19	69	30.822070014844883	0	0	0	2	chr14_23557533_63	1	chr14	GTGAGCCTCTGTGCCTGGCCTGGATTATTT	1	+	23557515	23557545										None	Lib037_293T_8k_1	GTGAGCCACTGTGCCTGGCCNNNNNNNNNN	none	chr14:23557516-23557545	Upstream	LOC102724814
chr14	103114956	103114972	chr14_103114963_63	Lib037_293T_8k_1.sam	13627	chr14	103114963	TACAGGTGTGAGCCACTGTGCCTGGCCTGGGCAGTCGTTCTTGATCCCTA	30	33	63	31.464265445104548	33	37	70	34.942810419312295	0	0	0	5	chr14_103114963_63	1	chr14	GTGAGCCACTGTGCCTGGCCTGGGCAGTCG	0	+	103114945	103114975										None	Lib037_293T_8k_1	GTGAGCCACTGTGCCTGGCCNNNNNNNNNN	none	chr14:103114946-103114975	Intergenic	EXOC3L4-LINC00677
chr13	28114959	28114971	chr13_28114970_63	Lib037_293T_8k_1.sam	11041	chr13	28114970	TACAGGTGTGAGCCACGGTGCCTGGCCAGGTATCTTTGTTTTAATATTCA	32	31	63	31.496031496047245	34	36	70	34.9857	0	0	0	3.958114029012639	chr13_28114970_63	1	chr13	GTGAGCCACGGTGCCTGGCCAGGTATCTTT	1	+	28114952	28114982										None	Lib037_293T_8k_1	GTGAGCCACTGTGCCTGGCCNNNNNNNNNN	none	chr13:28114953-28114982	Intergenic	FLT3-PAN3-AS1
chr12	92193578	92193591	chr12_92193578_63	Lib037_293T_8k_1.sam	9960	chr12	92193578	GCTTTTTAAGAAACCCCATCCTGGCCGGGCACAGTGGCTCACTTTCAGAG	11	52	63	23.916521486202797	13	65	78	29.068883707497267	0	0	0	4.932882862316247	chr12_92193578_63	1	chr12	GTGAGCCACTGTGCCCGGCCAGGATGGGGT	1	-	92193565	92193595										None	Lib037_293T_8k_1	GTGAGCCACTGTGCCTGGCCNNNNNNNNNN	none	chr12:92193566-92193595	Intergenic	LOC101928617-CLLU1OS
chr1	28462302	28462306	chr1_28462306_63	Lib037_293T_8k_1.sam	818	chr1	28462306	TACAGGCGTGAGCCACCATGCCTGGCCTGGCCCTTGCTTTTTTGATACAG	41	22	63	30.033314835362415	43	24	67	32.12475680841802	0	0	0	1.4142135623730951	chr1_28462306_63	1	chr1	GTGAGCCACCATGCCTGGCCTGGCCCTTGC	2	+	28462288	28462318										None	Lib037_293T_8k_1	GTGAGCCACTGTGCCTGGCCNNNNNNNNNN	none	chr1:28462289-28462318	Intron	PHACTR4
chr12	118366810	118366813	chr12_118366810_63	Lib037_293T_8k_1.sam	10542	chr12	118366810	TAGGTATAAAATGTTTACTCCAGGCCAGGCATGGTGGCTCACGCTTGTAG	31	32	63	31.496031496047245	32	36	68	33.94112549695428	0	0	0	1.118033988749895	chr12_118366810_63	1	chr12	GTGAGCCACCATGCCTGGCCTGGAGTAAAC	2	-	118366797	118366827										None	Lib037_293T_8k_1	GTGAGCCACTGTGCCTGGCCNNNNNNNNNN	none	chr12:118366798-118366827	Intron	TAOK3
chr1	201597119	201597125	chr1_201597123_63	Lib037_293T_8k_1.sam	3492	chr1	201597123	TACAGACGTGAGCCACCGTGCCTGGCCTGGCAGGGTGGGTTTTAACAAGG	35	28	63	31.304951684997057	38	31	69	34.322004603461025	0	0	0	2.1540659228538015	chr1_201597123_63	1	chr1	GTGAGCCACCGTGCCTGGCCTGGCAGGGTG	1	+	201597105	201597135										None	Lib037_293T_8k_1	GTGAGCCACTGTGCCTGGCCNNNNNNNNNN	none	chr1:201597106-201597135	Intergenic	LOC107985246-NAV1
chr1	177003531	177003534	chr1_177003531_63	Lib037_293T_8k_1.sam	3125	chr1	177003531	CATATATGAAAACCCACAGCCAGGCCAGGTGCAGTGGCTCACGCCTATAA	22	41	63	30.033314835362415	25	46	71	33.91164991562634	0	0	0	1.247219128924647	chr1_177003531_63	1	chr1	GTGAGCCACTGCACCTGGCCTGGCTGTGGG	2	-	177003518	177003548										None	Lib037_293T_8k_1	GTGAGCCACTGTGCCTGGCCNNNNNNNNNN	none	chr1:177003519-177003548	Intron	ASTN1
chr1	155906481	155906485	chr1_155906481_63	Lib037_293T_8k_1.sam	2798	chr1	155906481	TAAATAAAAATAGAAAATACCAGGCCAGGCACAGTGGTTCATGCCTGTAA	31	32	63	31.496031496047245	35	36	71	35.4965	0	0	0	1.4142135623730951	chr1_155906481_63	1	chr1	ATGAACCACTGTGCCTGGCCTGGTATTTTC	2	-	155906468	155906498										None	Lib037_293T_8k_1	GTGAGCCACTGTGCCTGGCCNNNNNNNNNN	none	chr1:155906469-155906498	Intron	RIT1
chr11	48053868	48053872	chr11_48053872_63	Lib037_293T_8k_1.sam	7356	chr11	48053872	TACAGGCATGAGCCACCGTGCCTGGCCAGGAAATTATATTTTTATGAGAA	50	13	63	25.495097567963924	57	14	71	28.24889378365107	0	0	0	1.4142135623730951	chr11_48053872_63	1	chr11	ATGAGCCACCGTGCCTGGCCAGGAAATTAT	2	+	48053854	48053884										None	Lib037_293T_8k_1	GTGAGCCACTGTGCCTGGCCNNNNNNNNNN	none	chr11:48053855-48053884	Exon	PTPRJ
chr11	125661062	125661075	chr11_125661073_63	Lib037_293T_8k_1.sam	8491	chr11	125661073	TACAAGCGTGAGCCACTGCGCCTGGCCTGGCATAACTTTTTATCTTTTTA	40	23	63	30.331501776206203	68	26	94	42.04759208325728	0	0	0	4.030495994190252	chr11_125661073_63	1	chr11	GTGAGCCACTGCGCCTGGCCTGGCATAACT	1	+	125661055	125661085										None	Lib037_293T_8k_1	GTGAGCCACTGTGCCTGGCCNNNNNNNNNN	none	chr11:125661056-125661085	Intron	CHEK1
chr11	12267883	12267892	chr11_12267890_63	Lib037_293T_8k_1.sam	6868	chr11	12267890	TACAGGTGTGAGCCACTGTGCCTGGCCTGGATGATCCTTTTAGAATTTAT	27	36	63	31.176914536239792	33	42	75	37.22902093797257	0	0	0	3.2015621187164243	chr11_12267890_63	1	chr11	GTGAGCCACTGTGCCTGGCCTGGATGATCC	0	+	12267872	12267902										None	Lib037_293T_8k_1	GTGAGCCACTGTGCCTGGCCNNNNNNNNNN	none	chr11:12267873-12267902	Downstream	MICAL2
chr10	7699869	7699872	chr10_7699869_63	Lib037_293T_8k_1.sam	4556	chr10	7699869	CAAATGATACAAACCCACACCTGGCCAGGCACAGTGGCTCACATGTAATC	25	38	63	30.822070014844883	31	45	76	37.3497	0	0	0	1.247219128924647	chr10_7699869_63	1	chr10	GTGAGCCACTGTGCCTGGCCAGGTGTGGGT	0	-	7699856	7699886										None	Lib037_293T_8k_1	GTGAGCCACTGTGCCTGGCCNNNNNNNNNN	none	chr10:7699857-7699886	Upstream	ITIH2
chr10	60176477	60176485	chr10_60176482_63	Lib037_293T_8k_1.sam	5369	chr10	60176482	CCCCTTATAATTTTGCTAACCAGGCCAGGCACAGTAGCTCATGTCTGTAA	31	32	63	31.496031496047245	34	33	67	33.49626844888845	0	0	0	2.7856776554368237	chr10_60176482_63	1	chr10	ATGAGCTACTGTGCCTGGCCTGGTTAGCAA	2	-	60176469	60176499										None	Lib037_293T_8k_1	GTGAGCCACTGTGCCTGGCCNNNNNNNNNN	none	chr10:60176470-60176499	Intron	ANK3
chr10	110148798	110148803	chr10_110148801_63	Lib037_293T_8k_1.sam	6337	chr10	110148801	TTAAACGGTGAGCCACCATGCCTGGCCTGGGTTTAATTTCATGAAAACTT	30	33	63	31.464265445104548	33	36	69	34.46737587922817	0	0	0	1.8027756377319946	chr10_110148801_63	1	chr10	GTGAGCCACCATGCCTGGCCTGGGTTTAAT	2	+	110148783	110148813										None	Lib037_293T_8k_1	GTGAGCCACTGTGCCTGGCCNNNNNNNNNN	none	chr10:110148784-110148813	Intron	LOC105378479
chrX	132070324	132070329	chrX_132070329_62	Lib037_293T_8k_1.sam	45211	chrX	132070329	TACAGGCATGAGCCACTGTGCCTGGCCAGGTTTAACTATTTTTATTTGGT	21	41	62	29.34280150224242	23	43	66	31.448370387032774	0	0	0	1.7204650534085253	chrX_132070329_62	1	chrX	ATGAGCCACTGTGCCTGGCCAGGTTTAACT	1	+	132070311	132070341										None	Lib037_293T_8k_1	GTGAGCCACTGTGCCTGGCCNNNNNNNNNN	none	chrX:132070312-132070341	Intron	STK26
chrX	119789850	119789856	chrX_119789851_62	Lib037_293T_8k_1.sam	45041	chrX	119789851	TTTATACTCAAAAAGTAACCCTGGCCAGACACAGTGGCTCTTACATTTAG	28	34	62	30.854497241083024	32	37	69	34.40930106817051	0	0	0	2.1540659228538015	chrX_119789851_62	1	chrX	AAGAGCCACTGTGTCTGGCCAGGGTTACTT	3	-	119789838	119789868										None	Lib037_293T_8k_1	GTGAGCCACTGTGCCTGGCCNNNNNNNNNN	none	chrX:119789839-119789868	Upstream	SNORA69
chr7	17926600	17926609	chr7_17926606_62	Lib037_293T_8k_1.sam	37673	chr7	17926606	TAAGAAACAGACTACTACTCCAGACCAGGCACAGTGGCTCACACCTGTAA	17	45	62	27.65863337187866	17	48	65	28.5657	0	0	0	3.006659275674582	chr7_17926606_62	1	chr7	GTGAGCCACTGTGCCTGGTCTGGAGTAGTA	1	-	17926593	17926623										None	Lib037_293T_8k_1	GTGAGCCACTGTGCCTGGCCNNNNNNNNNN	none	chr7:17926594-17926623	Intron	SNX13
chr7	1222590	1222594	chr7_1222594_62	Lib037_293T_8k_1.sam	37386	chr7	1222594	TACAGGCGTGAGCTACTGTGCCTGGCCAGGGCTTGGATTTCTAAGTTGTC	48	14	62	25.92296279363144	53	15	68	28.19574435974337	0	0	0	1.699673171197595	chr7_1222594_62	1	chr7	GTGAGCTACTGTGCCTGGCCAGGGCTTGGA	1	+	1222576	1222606										None	Lib037_293T_8k_1	GTGAGCCACTGTGCCTGGCCNNNNNNNNNN	none	chr7:1222577-1222606	Intergenic	LOC101927021-UNCX
chr7	100192245	100192248	chr7_100192245_62	Lib037_293T_8k_1.sam	38865	chr7	100192245	GGCATTTAAAATGGTGAATCCCGGCCAGGCACAGTGGCTCACACCTGTAA	34	28	62	30.854497241083024	38	29	67	33.19638534539566	0	0	0	1.247219128924647	chr7_100192245_62	1	chr7	GTGAGCCACTGTGCCTGGCCGGGATTCACC	0	-	100192232	100192262										None	Lib037_293T_8k_1	GTGAGCCACTGTGCCTGGCCNNNNNNNNNN	none	chr7:100192233-100192262	Exon	STAG3
chr6	134121218	134121227	chr6_134121220_62	Lib037_293T_8k_1.sam	36769	chr6	134121220	GGTATAAGAAATGGCAGCTCCAGGCCAGGCGCAGTGGCTCACGCCTGTAA	27	35	62	30.740852297878796	32	36	68	33.94112549695428	0	0	0	2.9107081994288304	chr6_134121220_62	1	chr6	GTGAGCCACTGCGCCTGGCCTGGAGCTGCC	1	-	134121207	134121237										None	Lib037_293T_8k_1	GTGAGCCACTGTGCCTGGCCNNNNNNNNNN	none	chr6:134121208-134121237	Intergenic	HMGA1P7-SGK1
chr6	113483229	113483235	chr6_113483230_62	Lib037_293T_8k_1.sam	36511	chr6	113483230	ATCGGTAAGAAGAAAGGCTCCTGGCCAGGCACGGTGGCTCACACCTGTAA	32	30	62	30.983866769659336	33	32	65	32.49615361854384	0	0	0	2.160246899469287	chr6_113483230_62	1	chr6	GTGAGCCACCGTGCCTGGCCAGGAGCCTTT	1	-	113483217	113483247										None	Lib037_293T_8k_1	GTGAGCCACTGTGCCTGGCCNNNNNNNNNN	none	chr6:113483218-113483247	Intergenic	LINC02518-LINC02541
chr5	153949847	153949857	chr5_153949848_62	Lib037_293T_8k_1.sam	34484	chr5	153949848	ATTTGAAGAAAATTCACCACCTGGCCAGGCATGGTGGCTCACACCTGTAA	27	35	62	30.740852297878796	31	36	67	33.406586176980134	0	0	0	3.2489314482696545	chr5_153949848_62	1	chr5	GTGAGCCACCATGCCTGGCCAGGTGGTGAA	2	-	153949835	153949865										None	Lib037_293T_8k_1	GTGAGCCACTGTGCCTGGCCNNNNNNNNNN	none	chr5:153949836-153949865	Intergenic	LINC01861-FAM114A2
chr4	82921046	82921065	chr4_82921055_62	Lib037_293T_8k_1.sam	31541	chr4	82921055	TACAGGTGTGAGCCACTGTGCCTGGCCAGGTGGTGGTTTCTTAAGACACT	32	30	62	30.983866769659336	38	32	70	34.87119154832539	0	0	0	5.3375833406484015	chr4_82921055_62	1	chr4	GTGAGCCACTGTGCCTGGCCAGGTGGTGGT	0	+	82921037	82921067										None	Lib037_293T_8k_1	GTGAGCCACTGTGCCTGGCCNNNNNNNNNN	none	chr4:82921038-82921067	Downstream	THAP9
chr4	1977845	1977852	chr4_1977846_62	Lib037_293T_8k_1.sam	30637	chr4	1977846	AAAACTATAAAAAGAAAATCCAGGCCAGGCACGGTGGCTCATGCCTCTAA	19	43	62	28.583211855912904	20	51	71	31.937438845342623	0	0	0	2.4094720491334933	chr4_1977846_62	1	chr4	ATGAGCCACCGTGCCTGGCCTGGATTTTCT	2	-	1977833	1977863										None	Lib037_293T_8k_1	GTGAGCCACTGTGCCTGGCCNNNNNNNNNN	none	chr4:1977834-1977863	Downstream	NELFA
chr20	44657144	44657150	chr20_44657147_62	Lib037_293T_8k_1.sam	26020	chr20	44657147	ATCTAGTTCAAGATCTATTCCAGGCCAGGCGCAGTGGCTCACACCTGTCA	34	28	62	30.854497241083024	38	31	69	34.322004603461025	0	0	0	2	chr20_44657147_62	1	chr20	GTGAGCCACTGCGCCTGGCCTGGAATAGAT	1	-	44657134	44657164										None	Lib037_293T_8k_1	GTGAGCCACTGTGCCTGGCCNNNNNNNNNN	none	chr20:44657135-44657164	Intron	LINC01260
chr19	41871576	41871582	chr19_41871579_62	Lib037_293T_8k_1.sam	21430	chr19	41871579	TACAAGTGTGAGCCACTGTGCCTGGTCTGGTTTGGGTCTCTTGATTGTTC	33	29	62	30.93541659651604	40	32	72	35.77708763999664	0	0	0	2.1354156504062622	chr19_41871579_62	1	chr19	GTGAGCCACTGTGCCTGGTCTGGTTTGGGT	1	+	41871561	41871591										None	Lib037_293T_8k_1	GTGAGCCACTGTGCCTGGCCNNNNNNNNNN	none	chr19:41871562-41871591	Exon	RPS19
chr19	17439406	17439414	chr19_17439411_62	Lib037_293T_8k_1.sam	20813	chr19	17439411	TCCAGAACAGGCAAATCCTGGCCGGGCGCAGTGGCTCATGCTTGTAATCC	37	25	62	30.4138	42	27	69	33.67491648096547	0	0	0	2.494438257849294	chr19_17439411_62	1	chr19	ATGAGCCACTGCGCCCGGCCAGGATTTGCC	3	-	17439395	17439425										None	Lib037_293T_8k_1	GTGAGCCACTGTGCCTGGCCNNNNNNNNNN	none	chr19:17439396-17439425	Intron	TMEM221
chr17	20763016	20763032	chr17_20763025_62	Lib037_293T_8k_1.sam	17500	chr17	20763025	TACAGGTGTGAGCCACCATGCCTGGCCTGGACAATTTCTCTTGATCCACC	20	42	62	28.982753492378876	21	45	66	30.740852297878796	0	0	0	5.1536394906900505	chr17_20763025_62	1	chr17	GTGAGCCACCATGCCTGGCCTGGACAATTT	2	+	20763007	20763037										None	Lib037_293T_8k_1	GTGAGCCACTGTGCCTGGCCNNNNNNNNNN	none	chr17:20763008-20763037	Intergenic	LOC100287072-CCDC144NL
chr17	12745501	12745506	chr17_12745506_62	Lib037_293T_8k_1.sam	17299	chr17	12745506	TACAGGCATGAGCCACCGTGCCTGGCCAGGTCACCCTTTAAATTGTCAAT	22	40	62	29.664793948382652	24	44	68	32.49615361854384	0	0	0	1.7204650534085253	chr17_12745506_62	1	chr17	ATGAGCCACCGTGCCTGGCCAGGTCACCCT	2	+	12745488	12745518										None	Lib037_293T_8k_1	GTGAGCCACTGTGCCTGGCCNNNNNNNNNN	none	chr17:12745489-12745518	Exon	MYOCD
chr1	57107094	57107102	chr1_57107095_62	Lib037_293T_8k_1.sam	1525	chr1	57107095	AGTATTAAAAAAAATCAACCCAGGCCAGGCATGGTGGCTCACGCCTGTAA	25	37	62	30.4138	27	41	68	33.27160951922825	0	0	0	2.8705400188814645	chr1_57107095_62	1	chr1	GTGAGCCACCATGCCTGGCCTGGGTTGATT	2	-	57107082	57107112										None	Lib037_293T_8k_1	GTGAGCCACTGTGCCTGGCCNNNNNNNNNN	none	chr1:57107083-57107112	Intron	DAB1
chr14	73248850	73248856	chr14_73248851_62	Lib037_293T_8k_1.sam	13094	chr14	73248851	GAAGAAAAAAAAATTAAAACCAGGCCAGGTACAGTGGCTCCTGCTTGTAA	27	35	62	30.740852297878796	30	36	66	32.863353450309965	0	0	0	2.1540659228538015	chr14_73248851_62	1	chr14	AGGAGCCACTGTACCTGGCCTGGTTTTAAT	3	-	73248838	73248868	G-GAGCCACTGTACCTGGCCTGGTTTTAAT	29	4	1	0	1	-	73248838	73248867	None	Lib037_293T_8k_1	GTGAGCCACTGTGCCTGGCCNNNNNNNNNN	GTGAGCCACTGTGCCTGGCCNNNNNNNNNN	chr14:73248839-73248868	Upstream	LOC101928123
chr12	57701570	57701575	chr12_57701573_62	Lib037_293T_8k_1.sam	9560	chr12	57701573	TACAGGTGTGAGCCACCGTGCCTGGCCTGGTTGAGTGATTTTAATGTCTG	40	22	62	29.664793948382652	45	24	69	32.863353450309965	0	0	0	1.8027756377319946	chr12_57701573_62	1	chr12	GTGAGCCACCGTGCCTGGCCTGGTTGAGTG	1	+	57701555	57701585										None	Lib037_293T_8k_1	GTGAGCCACTGTGCCTGGCCNNNNNNNNNN	none	chr12:57701556-57701585	Exon	OS9
chr12	53129757	53129767	chr12_53129766_62	Lib037_293T_8k_1.sam	9431	chr12	53129766	TACAGGCGTGAGCCACCATGCCTGGCCAGGATTTCCTTTCCATTCTTCAA	31	31	62	31	37	41	78	38.948684188300895	0	0	0	3.248931448269654	chr12_53129766_62	1	chr12	GTGAGCCACCATGCCTGGCCAGGATTTCCT	2	+	53129748	53129778										None	Lib037_293T_8k_1	GTGAGCCACTGTGCCTGGCCNNNNNNNNNN	none	chr12:53129749-53129778	Intergenic	SOAT2-CSAD
chr11	112184546	112184551	chr11_112184550_62	Lib037_293T_8k_1.sam	8274	chr11	112184550	TACAGGCATGAGCCACTGTGCCTGGCCTGGGAATGAGGAATTTTAAACAC	21	41	62	29.34280150224242	21	48	69	31.74901573277509	0	0	0	1.8547236990991407	chr11_112184550_62	1	chr11	ATGAGCCACTGTGCCTGGCCTGGGAATGAG	1	+	112184532	112184562										None	Lib037_293T_8k_1	GTGAGCCACTGTGCCTGGCCNNNNNNNNNN	none	chr11:112184533-112184562	Exon	BCO2
chr11	108720886	108720900	chr11_108720890_62	Lib037_293T_8k_1.sam	8221	chr11	108720890	TACAGGTGTGAGCCACTGTGCCTGGCCGGGTTTTTTTTTTTTTTTTAAAC	32	30	62	30.983866769659336	36	37	73	36.49657518178932	0	0	0	5.187830013301668	chr11_108720890_62	1	chr11	GTGAGCCACTGTGCCTGGCCGGGTTTTTTT	0	+	108720872	108720902										None	Lib037_293T_8k_1	GTGAGCCACTGTGCCTGGCCNNNNNNNNNN	none	chr11:108720873-108720902	Exon	DDX10
chr1	10483609	10483622	chr1_10483612_62	Lib037_293T_8k_1.sam	235	chr1	10483612	TATAGGCGTGAGCCACTGCGCCTGGCCTGGCCAAGTTTTTTTTTAGTATT	42	20	62	28.982753492378876	47	21	68	31.416556144810016	0	0	0	4.526565576501389	chr1_10483612_62	1	chr1	GTGAGCCACTGCGCCTGGCCTGGCCAAGTT	1	+	10483594	10483624										None	Lib037_293T_8k_1	GTGAGCCACTGTGCCTGGCCNNNNNNNNNN	none	chr1:10483595-10483624	Exon	PEX14
chr10	68202153	68202156	chr10_68202153_62	Lib037_293T_8k_1.sam	5487	chr10	68202153	TGTGTATTAAGAATGTATTCCTGGCCAGGCGCAGTGGCTCATGCCTGTAA	7	55	62	19.621416870348583	8	63	71	22.44994432064365	0	0	0	1.247219128924647	chr10_68202153_62	1	chr10	ATGAGCCACTGCGCCTGGCCAGGAATACAT	2	-	68202140	68202170										None	Lib037_293T_8k_1	GTGAGCCACTGTGCCTGGCCNNNNNNNNNN	none	chr10:68202141-68202170	Intron	MYPN
chrX	57057332	57057339	chrX_57057335_61	Lib037_293T_8k_1.sam	44420	chrX	57057335	TACAGGCATGAGCCACTGTGCCTGGCCTGGTCTTTTCACATAGTCCCATA	44	17	61	27.349588662354687	48	19	67	30.1993	0	0	0	2.5495097567963922	chrX_57057335_61	1	chrX	ATGAGCCACTGTGCCTGGCCTGGTCTTTTC	1	+	57057317	57057347										None	Lib037_293T_8k_1	GTGAGCCACTGTGCCTGGCCNNNNNNNNNN	none	chrX:57057318-57057347	Intergenic	SPIN3-SPIN2B
chr9	19016153	19016165	chr9_19016156_61	Lib037_293T_8k_1.sam	41883	chr9	19016156	CAAGGCTATAAAAGCATAACCCGGCCAGGCATGGTGGCTCATGCCTGTAA	31	30	61	30.495901363953813	38	32	70	34.87119154832539	0	0	0	3.4522988495984492	chr9_19016156_61	1	chr9	ATGAGCCACCATGCCTGGCCGGGTTATGCT	3	-	19016143	19016173										None	Lib037_293T_8k_1	GTGAGCCACTGTGCCTGGCCNNNNNNNNNN	none	chr9:19016144-19016173	Intron	SAXO1
chr8	38194706	38194716	chr8_38194711_61	Lib037_293T_8k_1.sam	40375	chr8	38194711	TACAGGCATGAGCCACCATGCCTGGCCAGGTGTGTACATTTTTATTAGAT	31	30	61	30.495901363953813	38	34	72	35.94440151122286	0	0	0	3.2998316455372216	chr8_38194711_61	1	chr8	ATGAGCCACCATGCCTGGCCAGGTGTGTAC	3	+	38194693	38194723										None	Lib037_293T_8k_1	GTGAGCCACTGTGCCTGGCCNNNNNNNNNN	none	chr8:38194694-38194723	Exon	BAG4
chr8	124479013	124479027	chr8_124479022_61	Lib037_293T_8k_1.sam	41399	chr8	124479022	TACAGGCGTGAGCCACCGTGCCTGGCCCGGAAGACTCTTAATTTCAGTGT	14	47	61	25.65151067676132	15	51	66	27.65863337187866	0	0	0	4.549052379454475	chr8_124479022_61	1	chr8	GTGAGCCACCGTGCCTGGCCCGGAAGACTC	1	+	124479004	124479034										None	Lib037_293T_8k_1	GTGAGCCACTGTGCCTGGCCNNNNNNNNNN	none	chr8:124479005-124479034	Upstream	RNF139-AS1
chr6	30569057	30569061	chr6_30569060_61	Lib037_293T_8k_1.sam	35444	chr6	30569060	TACAGGTGTGAGCCACTGCACCTGGCCAGGTCATCCTTTTATTTATTTTA	59	2	61	10.862780491200215	71	2	73	11.916375287812984	0	0	0	1.479019945774904	chr6_30569060_61	1	chr6	GTGAGCCACTGCACCTGGCCAGGTCATCCT	2	+	30569042	30569072										None	Lib037_293T_8k_1	GTGAGCCACTGTGCCTGGCCNNNNNNNNNN	none	chr6:30569043-30569072	Intergenic	PRR3.2-ABCF1
chr6	149389360	149389370	chr6_149389366_61	Lib037_293T_8k_1.sam	37005	chr6	149389366	TCCTCTTTTAAATTGTAAATCTGGCCAGGCATGGTGGCTCATGCCTGTAA	22	39	61	29.29163703175362	26	45	71	34.20526275297414	0	0	0	3.49857	chr6_149389366_61	1	chr6	ATGAGCCACCATGCCTGGCCAGATTTACAA	3	-	149389353	149389383										None	Lib037_293T_8k_1	GTGAGCCACTGTGCCTGGCCNNNNNNNNNN	none	chr6:149389354-149389383	Intron	TAB2
chr6	136760682	136760709	chr6_136760690_61	Lib037_293T_8k_1.sam	36835	chr6	136760690	AGTGCCCTTATAAAACACTCCAGGCCAGGCACTGTGGCTCACGCCTGTAA	31	30	61	30.495901363953813	33	33	66	33	0	0	0	8.517230176327468	chr6_136760690_61	1	chr6	GTGAGCCACAGTGCCTGGCCTGGAGTGTTT	1	-	136760677	136760707										None	Lib037_293T_8k_1	GTGAGCCACTGTGCCTGGCCNNNNNNNNNN	none	chr6:136760678-136760707	Intron	MAP3K5
chr6	108502498	108502504	chr6_108502502_61	Lib037_293T_8k_1.sam	36405	chr6	108502502	TACAGGCATGAGCCACCGTGCCTGGCCTGGTTTTGTATTTTTAGTAGAGA	35	26	61	30.166206257996713	36	28	64	31.74901573277509	0	0	0	1.9720265943665387	chr6_108502502_61	1	chr6	ATGAGCCACCGTGCCTGGCCTGGTTTTGTA	2	+	108502484	108502514										None	Lib037_293T_8k_1	GTGAGCCACTGTGCCTGGCCNNNNNNNNNN	none	chr6:108502485-108502514	Intron	AFG1L
chr5	143604716	143604720	chr5_143604720_61	Lib037_293T_8k_1.sam	34358	chr5	143604720	TACAGGTGTGAGCCACTGTGCCTGGCCAGGCATTTTTTTTCTTAAGTGTG	33	28	61	30.397368307141328	40	28	68	33.46640106136302	0	0	0	1.5811388300841898	chr5_143604720_61	1	chr5	GTGAGCCACTGTGCCTGGCCAGGCATTTTT	0	+	143604702	143604732										None	Lib037_293T_8k_1	GTGAGCCACTGTGCCTGGCCNNNNNNNNNN	none	chr5:143604703-143604732	Intergenic	NR3C1-MIR5197
chr5	133689782	133689786	chr5_133689782_61	Lib037_293T_8k_1.sam	34171	chr5	133689782	CCCCAATAAAACTTCTCCACCAGGCCAGGCACGGTGGCTCACGCCTGTAA	26	35	61	30.166206257996713	29	39	68	33.63034344160047	0	0	0	1.5811388300841898	chr5_133689782_61	1	chr5	GTGAGCCACCGTGCCTGGCCTGGTGGAGAA	1	-	133689769	133689799										None	Lib037_293T_8k_1	GTGAGCCACTGTGCCTGGCCNNNNNNNNNN	none	chr5:133689770-133689799	Intergenic	FSTL4-WSPAR
chr5	132974817	132974830	chr5_132974817_61	Lib037_293T_8k_1.sam	34156	chr5	132974817	TCTTCTTTTAACTTTGACACCAGGCCAGGCACAGTGGCTCACACCTGTAA	20	41	61	28.635642126552707	21	46	67	31.080540535840107	0	0	0	4.673328578219169	chr5_132974817_61	1	chr5	GTGAGCCACTGTGCCTGGCCTGGTGTCAAA	0	-	132974804	132974834										None	Lib037_293T_8k_1	GTGAGCCACTGTGCCTGGCCNNNNNNNNNN	none	chr5:132974805-132974834	Intergenic	AFF4-ZCCHC10
chr3	57993548	57993551	chr3_57993548_61	Lib037_293T_8k_1.sam	28897	chr3	57993548	TCATCACCCCAGAAAGTTTCCAGGCCAGGCACAGTAGCTCACACCTATAA	37	24	61	29.79932885150268	40	29	69	34.058772731852805	0	0	0	1.118033988749895	chr3_57993548_61	1	chr3	GTGAGCTACTGTGCCTGGCCTGGAAACTTT	1	-	57993535	57993565										None	Lib037_293T_8k_1	GTGAGCCACTGTGCCTGGCCNNNNNNNNNN	none	chr3:57993536-57993565	Intergenic	SLMAP-FLNB
chr22	41733475	41733480	chr22_41733477_61	Lib037_293T_8k_1.sam	27781	chr22	41733477	GAAAAAAGAAAAAAAGAAACCAGGCCAGGCACAGTGGCTTATCCCTGTAA	29	32	61	30.463092423455635	33	37	70	34.942810419312295	0	0	0	1.7204650534085253	chr22_41733477_61	1	chr22	ATAAGCCACTGTGCCTGGCCTGGTTTCTTT	2	-	41733464	41733494										None	Lib037_293T_8k_1	GTGAGCCACTGTGCCTGGCCNNNNNNNNNN	none	chr22:41733465-41733494	Exon	MEI1
chr22	35976683	35976686	chr22_35976683_61	Lib037_293T_8k_1.sam	27524	chr22	35976683	TCAGTAAGAAAACGAACCACCCGGCCAGGAACAGTGGCTCACATCTATAA	46	15	61	26.267851073127396	54	16	70	29.393876913398138	0	0	0	1.118033988749895	chr22_35976683_61	1	chr22	GTGAGCCACTGTTCCTGGCCGGGTGGTTCG	1	-	35976670	35976700										None	Lib037_293T_8k_1	GTGAGCCACTGTGCCTGGCCNNNNNNNNNN	none	chr22:35976671-35976700	Intron	RBFOX2
chr2	216238310	216238318	chr2_216238313_61	Lib037_293T_8k_1.sam	24862	chr2	216238313	TACAGTCATGAGCCACTGCGCCTGGCCAGGCAGATGTTTTTTTTAAGACC	30	31	61	30.495901363953813	32	39	71	35.32704346531139	0	0	0	2.494438257849294	chr2_216238313_61	1	chr2	ATGAGCCACTGCGCCTGGCCAGGCAGATGT	2	+	216238295	216238325										None	Lib037_293T_8k_1	GTGAGCCACTGTGCCTGGCCNNNNNNNNNN	none	chr2:216238296-216238325	Intergenic	LINC01963-MARCHF4
chr2	201076816	201076825	chr2_201076821_61	Lib037_293T_8k_1.sam	24651	chr2	201076821	TGCAATGTAAGAATTCCTACCAGGCCAGGCACAGTGGCTCACGCCTGTAA	35	26	61	30.166206257996713	39	29	68	33.63034344160047	0	0	0	2.9249881291307074	chr2_201076821_61	1	chr2	GTGAGCCACTGTGCCTGGCCTGGTAGGAAT	0	-	201076808	201076838										None	Lib037_293T_8k_1	GTGAGCCACTGTGCCTGGCCNNNNNNNNNN	none	chr2:201076809-201076838	Exon	NDUFB3
chr21	40887455	40887461	chr21_40887455_61	Lib037_293T_8k_1.sam	26881	chr21	40887455	GCCAACTTCAAAAGCAAAACCAGGCCAGGCACGGTGGCTCACTCCTGCAA	25	36	61	30	29	40	69	34.058772731852805	0	0	0	2.1354156504062622	chr21_40887455_61	1	chr21	GTGAGCCACCGTGCCTGGCCTGGTTTTGCT	1	-	40887442	40887472										None	Lib037_293T_8k_1	GTGAGCCACTGTGCCTGGCCNNNNNNNNNN	none	chr21:40887443-40887472	Intergenic	DSCAM-LINC00323
chr19	19441857	19441863	chr19_19441861_61	Lib037_293T_8k_1.sam	20925	chr19	19441861	TACAGGCGTGAGCCACCGTGCCTGGCCTGGTTTTTGTTTTTTGAGACAGA	39	22	61	29.29163703175362	46	26	72	34.583232931581165	0	0	0	2.1147629234082532	chr19_19441861_61	1	chr19	GTGAGCCACCGTGCCTGGCCTGGTTTTTGT	1	+	19441843	19441873										None	Lib037_293T_8k_1	GTGAGCCACTGTGCCTGGCCNNNNNNNNNN	none	chr19:19441844-19441873	Exon	GATAD2A
chr17	76259847	76259862	chr17_76259851_61	Lib037_293T_8k_1.sam	18956	chr17	76259851	GAGTATTAAATGATGTAACCCAGGCCAGGCATAGTGGCTCACACCTGTAA	42	19	61	28.24889378365107	45	21	66	30.740852297878796	0	0	0	4.5265655765013895	chr17_76259851_61	1	chr17	GTGAGCCACTATGCCTGGCCTGGGTTACAT	1	-	76259838	76259868										None	Lib037_293T_8k_1	GTGAGCCACTGTGCCTGGCCNNNNNNNNNN	none	chr17:76259839-76259868	Intergenic	RNF157-UBALD2
chr1	75972897	75972903	chr1_75972902_61	Lib037_293T_8k_1.sam	1870	chr1	75972902	TACAGGCGTGAGCCACTGTGCCTGGCCAGGGATCTTTAACTCTGGTAATT	32	29	61	30.463092423455635	35	34	69	34.49637662132068	0	0	0	2.160246899469287	chr1_75972902_61	1	chr1	GTGAGCCACTGTGCCTGGCCAGGGATCTTT	0	+	75972884	75972914										None	Lib037_293T_8k_1	GTGAGCCACTGTGCCTGGCCNNNNNNNNNN	none	chr1:75972885-75972914	Intergenic	ASB17-LOC101927342
chr17	32306140	32306153	chr17_32306144_61	Lib037_293T_8k_1.sam	17705	chr17	32306144	AACCATTCAAGAGTCATTTCCCGGCCAGGCACAGTGGCTCATGCCTGTAA	41	20	61	28.635642126552707	49	24	73	34.292856398964496	0	0	0	3.59687	chr17_32306144_61	1	chr17	ATGAGCCACTGTGCCTGGCCGGGAAATGAC	1	-	32306131	32306161										None	Lib037_293T_8k_1	GTGAGCCACTGTGCCTGGCCNNNNNNNNNN	none	chr17:32306132-32306161	Intron	RHBDL3
chr17	16333214	16333231	chr17_16333224_61	Lib037_293T_8k_1.sam	17366	chr17	16333224	CCATAAAAAGGAACAAAGTCCTGGCCGGGCACAGTGGCTCATGCCTGTAA	30	31	61	30.495901363953813	30	34	64	31.937438845342623	0	0	0	5.188127472091127	chr17_16333224_61	1	chr17	ATGAGCCACTGTGCCCGGCCAGGACTTTGT	2	-	16333211	16333241										None	Lib037_293T_8k_1	GTGAGCCACTGTGCCTGGCCNNNNNNNNNN	none	chr17:16333212-16333241	Intergenic	PIGL-CENPV
chr16	85133096	85133101	chr16_85133099_61	Lib037_293T_8k_1.sam	16770	chr16	85133099	TACAGGTGTGAGCCACTGTGCCTGGCCAGGGGGATGGGATTTTCGACGCC	38	23	61	29.563490998188964	43	24	67	32.12475680841802	0	0	0	1.8027756377319946	chr16_85133099_61	1	chr16	GTGAGCCACTGTGCCTGGCCAGGGGGATGG	0	+	85133081	85133111										None	Lib037_293T_8k_1	GTGAGCCACTGTGCCTGGCCNNNNNNNNNN	none	chr16:85133082-85133111	Intergenic	FAM92B-LINC02139
chr1	64962788	64962797	chr1_64962788_61	Lib037_293T_8k_1.sam	1685	chr1	64962788	AAAGTATAAAAACAATGAACCAGGCCAGGCGCGGTGGCTCACGCCTGTAA	26	35	61	30.166206257996713	30	40	70	34.64101615137755	0	0	0	2.91071	chr1_64962788_61	1	chr1	GTGAGCCACCGCGCCTGGCCTGGTTCATTG	2	-	64962775	64962805										None	Lib037_293T_8k_1	GTGAGCCACTGTGCCTGGCCNNNNNNNNNN	none	chr1:64962776-64962805	Intron	JAK1
chr15	90107942	90107949	chr15_90107949_61	Lib037_293T_8k_1.sam	14881	chr15	90107949	TACAGGCGTGAGCCACCGTGCCTGGCCTGGACTGAATGTTTGTGTCCTCC	14	47	61	25.65151067676132	15	52	67	27.92848008753788	0	0	0	2.4819347291981715	chr15_90107949_61	1	chr15	GTGAGCCACCGTGCCTGGCCTGGACTGAAT	1	+	90107931	90107961										None	Lib037_293T_8k_1	GTGAGCCACTGTGCCTGGCCNNNNNNNNNN	none	chr15:90107932-90107961	Exon	IDH2-DT
chr1	45732078	45732083	chr1_45732080_61	Lib037_293T_8k_1.sam	1301	chr1	45732080	ATTGTTTAAGAATGTCGCTCCTGGCCAGGCACGGTGTCTCATGCCTGTAA	37	24	61	29.79932885150268	42	29	71	34.899856733230294	0	0	0	1.7204650534085253	chr1_45732080_61	1	chr1	ATGAGACACCGTGCCTGGCCAGGAGCGACA	3	-	45732067	45732097										None	Lib037_293T_8k_1	GTGAGCCACTGTGCCTGGCCNNNNNNNNNN	none	chr1:45732068-45732097	Intron	IPP
chr13	60182824	60182832	chr13_60182824_61	Lib037_293T_8k_1.sam	11447	chr13	60182824	TTAGGATTACAGGCATGAGCCACTGTGCCTGTCCTGGACATCTGTTCCAC	11	50	61	23.45207879911715	13	184	197	48.908077042549934	0	0	0	2.657296462534039	chr13_60182824_61	1	chr13	ATGAGCCACTGTGCCTGTCCTGGACATCTG	2	+	60182813	60182843										None	Lib037_293T_8k_1	GTGAGCCACTGTGCCTGGCCNNNNNNNNNN	none	chr13:60182814-60182843	Intergenic	DIAPH3-LINC00434
chr1	28218626	28218642	chr1_28218626_61	Lib037_293T_8k_1.sam	790	chr1	28218626	TTTTTAGAGATGGGGTCTCCCTGGCCAGGCACAGTGGCTCACGCCTGTAA	60	1	61	7.745966692414834	63	1	64	7.937253933193772	0	0	0	5.315072906367325	chr1_28218626_61	1	chr1	GTGAGCCACTGTGCCTGGCCAGGGAGACCC	0	-	28218613	28218643										None	Lib037_293T_8k_1	GTGAGCCACTGTGCCTGGCCNNNNNNNNNN	none	chr1:28218614-28218643	Intron	DNAJC8
chr12	23816493	23816495	chr12_23816495_61	Lib037_293T_8k_1.sam	8941	chr12	23816495	TACAGACGTGAGCCACTGCGCCTAGCCAGGACAAGATTTCTTAAGGAAGG	38	23	61	29.563490998188964	42	24	66	31.74901573277509	0	0	0	0.816497	chr12_23816495_61	1	chr12	GTGAGCCACTGCGCCTAGCCAGGACAAGAT	2	+	23816477	23816507										None	Lib037_293T_8k_1	GTGAGCCACTGTGCCTGGCCNNNNNNNNNN	none	chr12:23816478-23816507	Intron	SOX5
chr12	118003614	118003616	chr12_118003614_61	Lib037_293T_8k_1.sam	10521	chr12	118003614	CACTTTAAAAATCACATTGCCTGGCCAGGTGCAGTGGCTCACAACTGTAA	18	43	61	27.820855486487112	20	48	68	30.983866769659336	0	0	0	0.816497	chr12_118003614_61	1	chr12	GTGAGCCACTGCACCTGGCCAGGCAATGTG	2	-	118003601	118003631										None	Lib037_293T_8k_1	GTGAGCCACTGTGCCTGGCCNNNNNNNNNN	none	chr12:118003602-118003631	Intergenic	KSR2-RFC5
chr11	66076682	66076693	chr11_66076690_61	Lib037_293T_8k_1.sam	7631	chr11	66076690	TACAGATGTGAGCCACTGTGCCTGGACTGGCCTGGACTTGAAGGTGTTGA	29	32	61	30.463092423455635	35	35	70	35	0	0	0	3.4359213546813834	chr11_66076690_61	1	chr11	GTGAGCCACTGTGCCTGGACTGGCCTGGAC	1	+	66076672	66076702										None	Lib037_293T_8k_1	GTGAGCCACTGTGCCTGGCCNNNNNNNNNN	none	chr11:66076673-66076702	Exon	PACS1
chr1	150494086	150494089	chr1_150494086_61	Lib037_293T_8k_1.sam	2637	chr1	150494086	CTCATAAAGATAATGAAAACCAGGCCAGGCATGGTGGCTCACACCTGTAA	20	41	61	28.635642126552707	22	47	69	32.155870381627054	0	0	0	1.247219128924647	chr1_150494086_61	1	chr1	GTGAGCCACCATGCCTGGCCTGGTTTTCAT	2	-	150494073	150494103										None	Lib037_293T_8k_1	GTGAGCCACTGTGCCTGGCCNNNNNNNNNN	none	chr1:150494074-150494103	Exon	TARS2
chr11	14373493	14373503	chr11_14373500_61	Lib037_293T_8k_1.sam	6893	chr11	14373500	TACAGGCGTGAGCCACTGTGCCTGGCCAGGAAACTTTTCTTATATAAACC	31	30	61	30.495901363953813	31	34	65	32.46536616149585	0	0	0	3.0904725218262765	chr11_14373500_61	1	chr11	GTGAGCCACTGTGCCTGGCCAGGAAACTTT	0	+	14373482	14373512										None	Lib037_293T_8k_1	GTGAGCCACTGTGCCTGGCCNNNNNNNNNN	none	chr11:14373483-14373512	Intergenic	RRAS2-COPB1
chr10	97634007	97634012	chr10_97634009_61	Lib037_293T_8k_1.sam	6069	chr10	97634009	TTTTGTTTAAAATATAGTACCTGGCCAGGCGCAGTGGCTCACATCTGTAA	30	31	61	30.495901363953813	34	37	71	35.4683	0	0	0	1.8027756377319946	chr10_97634009_61	1	chr10	GTGAGCCACTGCGCCTGGCCAGGTACTATA	1	-	97633996	97634026										None	Lib037_293T_8k_1	GTGAGCCACTGTGCCTGGCCNNNNNNNNNN	none	chr10:97633997-97634026	Exon	MORN4
chr10	92796622	92796627	chr10_92796623_61	Lib037_293T_8k_1.sam	5979	chr10	92796623	TCAAATCAAGAACGCAACCCCTGGCCAGGCACAGTGGCTCACACGTGTAG	35	26	61	30.166206257996713	38	29	67	33.19638534539566	0	0	0	1.707825127659933	chr10_92796623_61	1	chr10	GTGAGCCACTGTGCCTGGCCAGGGGTTGCG	0	-	92796610	92796640										None	Lib037_293T_8k_1	GTGAGCCACTGTGCCTGGCCNNNNNNNNNN	none	chr10:92796611-92796640	Intergenic	HHEX-EXOC6
chr10	42825300	42825305	chr10_42825304_61	Lib037_293T_8k_1.sam	5187	chr10	42825304	TACAGGCATGAGCCACTGCGCCTGGCCAGGATTGTTTTATTCTGTTCTGT	26	35	61	30.166206257996713	30	40	70	34.64101615137755	0	0	0	1.8547236990991407	chr10_42825304_61	1	chr10	ATGAGCCACTGCGCCTGGCCAGGATTGTTT	2	+	42825286	42825316										None	Lib037_293T_8k_1	GTGAGCCACTGTGCCTGGCCNNNNNNNNNN	none	chr10:42825287-42825316	Exon	BMS1
chr8	70967362	70967370	chr8_70967366_60	Lib037_293T_8k_1.sam	40805	chr8	70967366	TATAGGCATGAGCCACCATGCCTGGCCGGGTCTTGACTCTTTATCCATCT	45	15	60	25.98076211353316	48	17	65	28.5657	0	0	0	2.581988897471611	chr8_70967366_60	1	chr8	ATGAGCCACCATGCCTGGCCGGGTCTTGAC	3	+	70967348	70967378										None	Lib037_293T_8k_1	GTGAGCCACTGTGCCTGGCCNNNNNNNNNN	none	chr8:70967349-70967378	Intergenic	XKR9-EYA1
chr7	2732271	2732276	chr7_2732272_60	Lib037_293T_8k_1.sam	37433	chr7	2732272	TTGCACTATTAATAATCCTCCAGGCCAGGCACGGTGGCTCACACCTATAA	35	25	60	29.58039891549808	40	29	69	34.058772731852805	0	0	0	1.8547236990991407	chr7_2732272_60	1	chr7	GTGAGCCACCGTGCCTGGCCTGGAGGATTA	1	-	2732259	2732289										None	Lib037_293T_8k_1	GTGAGCCACTGTGCCTGGCCNNNNNNNNNN	none	chr7:2732260-2732289	Intron	GNA12
chr7	156718120	156718124	chr7_156718120_60	Lib037_293T_8k_1.sam	39885	chr7	156718120	TATTATTAAGAATACTCAGCCTGGCTAGGCACGGTGGCTCACACCTGTAA	23	37	60	29.171904291629644	26	42	68	33.04542328371661	0	0	0	1.5811388300841898	chr7_156718120_60	1	chr7	GTGAGCCACCGTGCCTAGCCAGGCTGAGTA	2	-	156718107	156718137										None	Lib037_293T_8k_1	GTGAGCCACTGTGCCTGGCCNNNNNNNNNN	none	chr7:156718108-156718137	Intron	LMBR1
chr6	154844646	154844654	chr6_154844650_60	Lib037_293T_8k_1.sam	37149	chr6	154844650	TACAGGTGTGAGCCACCATGCCTGGCCTGGCCTGAGCCAGGTTAATTTTT	34	26	60	29.732137494637012	35	29	64	31.85906464414798	0	0	0	2.7856776554368237	chr6_154844650_60	1	chr6	GTGAGCCACCATGCCTGGCCTGGCCTGAGC	2	+	154844632	154844662										None	Lib037_293T_8k_1	GTGAGCCACTGTGCCTGGCCNNNNNNNNNN	none	chr6:154844633-154844662	Intergenic	SCAF8-MIR1273C
chr5	179004410	179004413	chr5_179004410_60	Lib037_293T_8k_1.sam	34916	chr5	179004410	AATAGAAAATCTTAACAGACCTGGCCAGGCGCAGTGGCTCATGCCTGTAA	16	44	60	26.533	17	53	70	30.01666203960727	0	0	0	1.247219128924647	chr5_179004410_60	1	chr5	ATGAGCCACTGCGCCTGGCCAGGTCTGTTA	2	-	179004397	179004427										None	Lib037_293T_8k_1	GTGAGCCACTGTGCCTGGCCNNNNNNNNNN	none	chr5:179004398-179004427	Intergenic	GRM6-ZNF879
chr5	143453506	143453510	chr5_143453510_60	Lib037_293T_8k_1.sam	34353	chr5	143453510	TACAGGCATGAGCCACTGTGCCTGGCCAGGGAAGGCTTCTTAAAAGACAG	26	34	60	29.732137494637012	29	41	70	34.48187929913333	0	0	0	1.5811388300841898	chr5_143453510_60	1	chr5	ATGAGCCACTGTGCCTGGCCAGGGAAGGCT	1	+	143453492	143453522										None	Lib037_293T_8k_1	GTGAGCCACTGTGCCTGGCCNNNNNNNNNN	none	chr5:143453493-143453522	Intergenic	NR3C1-MIR5197
chr5	128127415	128127421	chr5_128127418_60	Lib037_293T_8k_1.sam	34086	chr5	128127418	TACAGGCGTGAGCCACCGTGCCTAGCCTGGAATTTTCTTTTTTTATAATA	40	20	60	28.284271247461902	45	21	66	30.740852297878796	0	0	0	1.9720265943665387	chr5_128127418_60	1	chr5	GTGAGCCACCGTGCCTAGCCTGGAATTTTC	2	+	128127400	128127430										None	Lib037_293T_8k_1	GTGAGCCACTGTGCCTGGCCNNNNNNNNNN	none	chr5:128127401-128127430	Exon	SLC12A2
chr4	17351519	17351526	chr4_17351522_60	Lib037_293T_8k_1.sam	30841	chr4	17351522	CCCAATTAAAATGCATCTCCCAGGCCAGGCACAGTGGCTCACACCTTAAT	42	18	60	27.49545416973504	46	20	66	30.331501776206203	0	0	0	2.449489742783178	chr4_17351522_60	1	chr4	GTGAGCCACTGTGCCTGGCCTGGGAGATGC	0	-	17351509	17351539										None	Lib037_293T_8k_1	GTGAGCCACTGTGCCTGGCCNNNNNNNNNN	none	chr4:17351510-17351539	Intergenic	SNORA75B-QDPR
chr4	106174836	106174850	chr4_106174843_60	Lib037_293T_8k_1.sam	31794	chr4	106174843	TCTATATCAATTTCAATTTCCAGGCCAGGCACGGTGGCTCATGCCTATAA	37	23	60	29.171904291629644	44	25	69	33.1662	0	0	0	4.06202	chr4_106174843_60	1	chr4	ATGAGCCACCGTGCCTGGCCTGGAAATTGA	2	-	106174830	106174860										None	Lib037_293T_8k_1	GTGAGCCACTGTGCCTGGCCNNNNNNNNNN	none	chr4:106174831-106174860	Intron	TBCK
chr3	186809988	186809994	chr3_186809993_60	Lib037_293T_8k_1.sam	30444	chr3	186809993	TACAGGCGTGAGCCACTGTGCCTGGCCTGGATGATATTTTATAAGGTCAC	46	14	60	25.37715508089904	51	15	66	27.65863337187866	0	0	0	2.160246899469287	chr3_186809993_60	1	chr3	GTGAGCCACTGTGCCTGGCCTGGATGATAT	0	+	186809975	186810005										None	Lib037_293T_8k_1	GTGAGCCACTGTGCCTGGCCNNNNNNNNNN	none	chr3:186809976-186810005	Upstream	RFC4
chr3	142472934	142472937	chr3_142472937_60	Lib037_293T_8k_1.sam	29895	chr3	142472937	TACATGCATGAGCCACCATGCCTGGCCAGGTGATTTGCTTTCTTACTATT	48	12	60	24	55	14	69	27.748873851023216	0	0	0	1.247219128924647	chr3_142472937_60	1	chr3	ATGAGCCACCATGCCTGGCCAGGTGATTTG	3	+	142472919	142472949										None	Lib037_293T_8k_1	GTGAGCCACTGTGCCTGGCCNNNNNNNNNN	none	chr3:142472920-142472949	Intron	ATR
chr3	132364059	132364067	chr3_132364064_60	Lib037_293T_8k_1.sam	29737	chr3	132364064	AGCACTCTAAAAACTGGCCCCTGGCCAGGCACAGTGGCTCATGCCTGTAA	22	38	60	28.91366458960192	24	40	64	30.983866769659336	0	0	0	2.7688746209726918	chr3_132364064_60	1	chr3	ATGAGCCACTGTGCCTGGCCAGGGGCCAGT	1	-	132364051	132364081										None	Lib037_293T_8k_1	GTGAGCCACTGTGCCTGGCCNNNNNNNNNN	none	chr3:132364052-132364081	Intron	ACP3
chr2	51312035	51312043	chr2_51312035_60	Lib037_293T_8k_1.sam	22845	chr2	51312035	CATATATAAAAAACTCACACCTGGCCAGGCACGGTGGCTCACACCTGTAA	12	48	60	24	14	50	64	26.457513110645905	0	0	0	2.785677655436824	chr2_51312035_60	1	chr2	GTGAGCCACCGTGCCTGGCCAGGTGTGAGT	1	-	51312022	51312052										None	Lib037_293T_8k_1	GTGAGCCACTGTGCCTGGCCNNNNNNNNNN	none	chr2:51312023-51312052	Exon	LOC730100
chr22	40815901	40815920	chr22_40815907_60	Lib037_293T_8k_1.sam	27729	chr22	40815907	CAAAGTTAGAAAAGTAATTCCAGGCCAGGCGCAGTGGCTCACGCCTGTAA	25	35	60	29.58039891549808	31	40	71	35.21363372331802	0	0	0	5.7498890849994595	chr22_40815907_60	1	chr22	GTGAGCCACTGCGCCTGGCCTGGAATTACT	1	-	40815894	40815924										None	Lib037_293T_8k_1	GTGAGCCACTGTGCCTGGCCNNNNNNNNNN	none	chr22:40815895-40815924	Intron	SLC25A17
chr2	197467241	197467244	chr2_197467244_60	Lib037_293T_8k_1.sam	24601	chr2	197467244	TACAGGAATGAGCCACCATGCCTGGCCTGGGTTCTGGATTTTATTTATTT	41	19	60	27.910571473905726	45	22	67	31.464265445104548	0	0	0	1.247219128924647	chr2_197467244_60	1	chr2	ATGAGCCACCATGCCTGGCCTGGGTTCTGG	3	+	197467226	197467256										None	Lib037_293T_8k_1	GTGAGCCACTGTGCCTGGCCNNNNNNNNNN	none	chr2:197467227-197467256	Intron	COQ10B
chr2	173315695	173315706	chr2_173315702_60	Lib037_293T_8k_1.sam	24321	chr2	173315702	TACAGGCGTGAGCCACTGTGCCTGGCCTGGGTCTTCCTTTTTGATTCAGT	38	22	60	28.91366458960192	44	24	68	32.49615361854384	0	0	0	3.6247605284885913	chr2_173315702_60	1	chr2	GTGAGCCACTGTGCCTGGCCTGGGTCTTCC	0	+	173315684	173315714										None	Lib037_293T_8k_1	GTGAGCCACTGTGCCTGGCCNNNNNNNNNN	none	chr2:173315685-173315714	Intergenic	MAP3K20-AS1-CDCA7
chr21	31767626	31767631	chr21_31767629_60	Lib037_293T_8k_1.sam	26674	chr21	31767629	TACAGATGTGAGCCACCATGCCTGGCCAGGTATCAATGGTATACTGAACC	15	45	60	25.98076211353316	18	54	72	31.176914536239792	0	0	0	1.8027756377319946	chr21_31767629_60	1	chr21	GTGAGCCACCATGCCTGGCCAGGTATCAAT	2	+	31767611	31767641										None	Lib037_293T_8k_1	GTGAGCCACTGTGCCTGGCCNNNNNNNNNN	none	chr21:31767612-31767641	Intergenic	SCAF4-HUNK
chr2	106079579	106079586	chr2_106079579_60	Lib037_293T_8k_1.sam	23574	chr2	106079579	TGTTTAATTTTTTGAGGAACCAGGCCAGGCACAGTGGCTCATGCCTGTAA	22	38	60	28.91366458960192	23	43	66	31.448370387032774	0	0	0	2.680951323690902	chr2_106079579_60	1	chr2	ATGAGCCACTGTGCCTGGCCTGGTTCCTCA	1	-	106079566	106079596										None	Lib037_293T_8k_1	GTGAGCCACTGTGCCTGGCCNNNNNNNNNN	none	chr2:106079567-106079596	Intergenic	ECRG4-UXS1
chr19	18901901	18901912	chr19_18901903_60	Lib037_293T_8k_1.sam	20894	chr19	18901903	ATTATAAAAATAATAATCCAGGCTGGGCACAGTGGCTCACGCCTGTAATC	22	38	60	28.91366458960192	23	40	63	30.331501776206203	0	0	0	3.593976442141304	chr19_18901903_60	1	chr19	GTGAGCCACTGTGCCCAGCCTGGATTATTA	2	-	18901888	18901918										None	Lib037_293T_8k_1	GTGAGCCACTGTGCCTGGCCNNNNNNNNNN	none	chr19:18901889-18901918	Intron	COPE
chr18	26743399	26743404	chr18_26743403_60	Lib037_293T_8k_1.sam	19507	chr18	26743403	TACAGGTGTGAGCCACTGTGCCTGGCCTGGACATTTTATTGAAGGAAGAG	31	29	60	29.9833	34	31	65	32.46536616149585	0	0	0	1.8547236990991407	chr18_26743403_60	1	chr18	GTGAGCCACTGTGCCTGGCCTGGACATTTT	0	+	26743385	26743415										None	Lib037_293T_8k_1	GTGAGCCACTGTGCCTGGCCNNNNNNNNNN	none	chr18:26743386-26743415	Intergenic	PCAT18-AQP4
chr18	22159967	22159979	chr18_22159973_60	Lib037_293T_8k_1.sam	19410	chr18	22159973	TTACAGGCGTGAGCCACCGTGCCTGACCAGGAGTAGAGATATTAAGGAAC	37	23	60	29.171904291629644	41	25	66	32.01562118716424	0	0	0	3.5333235062756425	chr18_22159973_60	1	chr18	GTGAGCCACCGTGCCTGACCAGGAGTAGAG	2	+	22159956	22159986										None	Lib037_293T_8k_1	GTGAGCCACTGTGCCTGGCCNNNNNNNNNN	none	chr18:22159957-22159986	Intergenic	MIB1-GATA6-AS1
chr17	81679448	81679455	chr17_81679448_60	Lib037_293T_8k_1.sam	19118	chr17	81679448	GTGTCTAAGAAGGTGGCATCCAGGCCAGGCGCAGTGGCTCATGCCTGTCA	12	48	60	24	13	54	67	26.49528259898354	0	0	0	2.680951323690902	chr17_81679448_60	1	chr17	ATGAGCCACTGCGCCTGGCCTGGATGCCAC	2	-	81679435	81679465										None	Lib037_293T_8k_1	GTGAGCCACTGTGCCTGGCCNNNNNNNNNN	none	chr17:81679436-81679465	Downstream	ARL16
chr17	61359785	61359790	chr17_61359788_60	Lib037_293T_8k_1.sam	18487	chr17	61359788	TAAAGGCGTGAGCCACTGCGCCTGGCCAGGTTCTTTTTTTGTAAAGGATT	50	10	60	22.360679774997898	53	10	63	23.021728866442675	0	0	0	1.7204650534085253	chr17_61359788_60	1	chr17	GTGAGCCACTGCGCCTGGCCAGGTTCTTTT	1	+	61359770	61359800										None	Lib037_293T_8k_1	GTGAGCCACTGTGCCTGGCCNNNNNNNNNN	none	chr17:61359771-61359800	Intron	BCAS3
chr17	5239503	5239510	chr17_5239509_60	Lib037_293T_8k_1.sam	17089	chr17	5239509	TACAGACATGAGCCACTGTGCCTGGCCTGGCAATTTAACCCAACTCAGTC	38	22	60	28.91366458960192	45	24	69	32.863353450309965	0	0	0	2.2314999074019015	chr17_5239509_60	1	chr17	ATGAGCCACTGTGCCTGGCCTGGCAATTTA	1	+	5239491	5239521										None	Lib037_293T_8k_1	GTGAGCCACTGTGCCTGGCCNNNNNNNNNN	none	chr17:5239492-5239521	Upstream	SCIMP
chr17	40201619	40201623	chr17_40201620_60	Lib037_293T_8k_1.sam	17883	chr17	40201620	AAATAAAAAATTCTCCCTTCCTGGCCAGGCATGGTGGCTCACACCTATAA	26	34	60	29.732137494637012	30	38	68	33.76388603226827	0	0	0	1.479019945774904	chr17_40201620_60	1	chr17	GTGAGCCACCATGCCTGGCCAGGAAGGGAG	2	-	40201607	40201637										None	Lib037_293T_8k_1	GTGAGCCACTGTGCCTGGCCNNNNNNNNNN	none	chr17:40201608-40201637	Intergenic	RAPGEFL1-WIPF2
chr16	71608141	71608148	chr16_71608147_60	Lib037_293T_8k_1.sam	16502	chr16	71608147	TATAGGCATGAGCCACCGTGCCTGGCCTGGAATGTTATTTTTATAACAAA	27	33	60	29.8496	29	33	62	30.93541659651604	0	0	0	2.4819347291981715	chr16_71608147_60	1	chr16	ATGAGCCACCGTGCCTGGCCTGGAATGTTA	2	+	71608129	71608159										None	Lib037_293T_8k_1	GTGAGCCACTGTGCCTGGCCNNNNNNNNNN	none	chr16:71608130-71608159	Intergenic	TAT-MARVELD3
chr16	25103097	25103108	chr16_25103098_60	Lib037_293T_8k_1.sam	15778	chr16	25103098	TACAGAAGTGAGCCACTGCGCCTGGCCAGGAGTAAGATATTTTAAAATGG	27	33	60	29.8496	33	33	66	33	0	0	0	4.387482193696061	chr16_25103098_60	1	chr16	GTGAGCCACTGCGCCTGGCCAGGAGTAAGA	1	+	25103080	25103110										None	Lib037_293T_8k_1	GTGAGCCACTGTGCCTGGCCNNNNNNNNNN	none	chr16:25103081-25103110	Intron	LCMT1-AS1
chr15	98967018	98967031	chr15_98967028_60	Lib037_293T_8k_1.sam	15048	chr15	98967028	TATAGGTGTGAGCCACTGCGCCTGGCCTGGTTCCTTTGTTAGGAAGCTGC	27	33	60	29.8496	29	35	64	31.85906464414798	0	0	0	4.2555111326373005	chr15_98967028_60	1	chr15	GTGAGCCACTGCGCCTGGCCTGGTTCCTTT	1	+	98967010	98967040										None	Lib037_293T_8k_1	GTGAGCCACTGTGCCTGGCCNNNNNNNNNN	none	chr15:98967011-98967040	Downstream	IGF1R
chr15	75181519	75181524	chr15_75181522_60	Lib037_293T_8k_1.sam	14556	chr15	75181522	TACAGGCATGAGCCACAGTGCCTGGCCGGGATCTTACATGTATTAATTCA	20	40	60	28.284271247461902	21	45	66	30.740852297878796	0	0	0	1.7204650534085253	chr15_75181522_60	1	chr15	ATGAGCCACAGTGCCTGGCCGGGATCTTAC	2	+	75181504	75181534										None	Lib037_293T_8k_1	GTGAGCCACTGTGCCTGGCCNNNNNNNNNN	none	chr15:75181505-75181534	Intergenic	PPCDC-C15orf39
chr1	56512329	56512335	chr1_56512332_60	Lib037_293T_8k_1.sam	1511	chr1	56512332	CAGTTATTTAAATGCTGAGCCTGGCTAGGCACGGTGGCTCACGTCTGTAA	34	26	60	29.732137494637012	38	28	66	32.61901286060018	0	0	0	2.05913	chr1_56512332_60	1	chr1	GTGAGCCACCGTGCCTAGCCAGGCTCAGCA	2	-	56512319	56512349										None	Lib037_293T_8k_1	GTGAGCCACTGTGCCTGGCCNNNNNNNNNN	none	chr1:56512320-56512349	Intron	PLPP3
chr14	67984231	67984234	chr14_67984234_60	Lib037_293T_8k_1.sam	12988	chr14	67984234	TACAGGTGTGAGCCACCATGCCTGGCCAGGGCTGGGTTTTTATTAAAGAT	50	10	60	22.360679774997898	62	11	73	26.115129714401192	0	0	0	1.118033988749895	chr14_67984234_60	1	chr14	GTGAGCCACCATGCCTGGCCAGGGCTGGGT	2	+	67984216	67984246										None	Lib037_293T_8k_1	GTGAGCCACTGTGCCTGGCCNNNNNNNNNN	none	chr14:67984217-67984246	Exon	RAD51B
chr14	23258903	23258907	chr14_23258904_60	Lib037_293T_8k_1.sam	12326	chr14	23258904	CTCGGTATCAAAAACTGCTTCCCAGACCAGGTGCAGTGGCTCACACCTGT	13	47	60	24.71841418861655	16	50	66	28.284271247461902	0	0	0	1.699673171197595	chr14_23258904_60	1	chr14	GTGAGCCACTGCACCTGGTCTGGGAAGCAG	3	-	23258893	23258923										None	Lib037_293T_8k_1	GTGAGCCACTGTGCCTGGCCNNNNNNNNNN	none	chr14:23258894-23258923	Intron	RNF212B
chr1	39891917	39891920	chr1_39891920_60	Lib037_293T_8k_1.sam	1142	chr1	39891920	TGTAGGCATGAGCCACCGCGCCTGGCCGGGTGGGTAGATTCTTAAGACAC	39	21	60	28.61817604250837	47	24	71	33.58571124749333	0	0	0	1.247219128924647	chr1_39891920_60	1	chr1	ATGAGCCACCGCGCCTGGCCGGGTGGGTAG	3	+	39891902	39891932										None	Lib037_293T_8k_1	GTGAGCCACTGTGCCTGGCCNNNNNNNNNN	none	chr1:39891903-39891932	Intergenic	TRIT1-MYCL
chr13	95967766	95967773	chr13_95967769_60	Lib037_293T_8k_1.sam	12096	chr13	95967769	TACAGGCATGAGACACTGTGCCTGGCCAGGCATAACTTTTTAAAAGGATA	27	33	60	29.8496	30	35	65	32.4037	0	0	0	2.2669117514559076	chr13_95967769_60	1	chr13	ATGAGACACTGTGCCTGGCCAGGCATAACT	2	+	95967751	95967781										None	Lib037_293T_8k_1	GTGAGCCACTGTGCCTGGCCNNNNNNNNNN	none	chr13:95967752-95967781	Intron	UGGT2
chr13	46767298	46767304	chr13_46767303_60	Lib037_293T_8k_1.sam	11296	chr13	46767303	TACAGGTGTGAGCCACTGCGCCTGGCCTGGATCTGCATTTTTCTAATGAT	42	18	60	27.49545416973504	47	19	66	29.88310559496787	0	0	0	2.154065922853802	chr13_46767303_60	1	chr13	GTGAGCCACTGCGCCTGGCCTGGATCTGCA	1	+	46767285	46767315										None	Lib037_293T_8k_1	GTGAGCCACTGTGCCTGGCCNNNNNNNNNN	none	chr13:46767286-46767315	Downstream	ESD
chr12	755695	755703	chr12_755697_60	Lib037_293T_8k_1.sam	8603	chr12	755697	CATATTCAAAAAACTTAGTCTGGGCCAGGCACGGTGGCTCACGCCTGTAA	26	34	60	29.732137494637012	27	35	62	30.740852297878796	0	0	0	2.4907993963089567	chr12_755697_60	1	chr12	GTGAGCCACCGTGCCTGGCCCAGACTAAGT	1	-	755684	755714										None	Lib037_293T_8k_1	GTGAGCCACTGTGCCTGGCCNNNNNNNNNN	none	chr12:755685-755714	Exon	WNK1
chr12	1759746	1759748	chr12_1759747_60	Lib037_293T_8k_1.sam	8635	chr12	1759747	ACTGTTTAAAAACCTCCTTCCTGGCCAGGCGCAGTGGCTCACACCTGTAA	16	44	60	26.533	16	48	64	27.712812921102035	0	0	0	0.816497	chr12_1759747_60	1	chr12	GTGAGCCACTGCGCCTGGCCAGGAAGGAGG	1	-	1759734	1759764										None	Lib037_293T_8k_1	GTGAGCCACTGTGCCTGGCCNNNNNNNNNN	none	chr12:1759735-1759764	Intron	ADIPOR2
chr1	199720110	199720117	chr1_199720114_60	Lib037_293T_8k_1.sam	3430	chr1	199720114	TACAGGTGTGAGCCACCATGCCTGGCCTGGTACAGCAATGTTAAAAAGTC	25	35	60	29.58039891549808	27	41	68	33.27160951922825	0	0	0	2.5	chr1_199720114_60	1	chr1	GTGAGCCACCATGCCTGGCCTGGTACAGCA	2	+	199720096	199720126										None	Lib037_293T_8k_1	GTGAGCCACTGTGCCTGGCCNNNNNNNNNN	none	chr1:199720097-199720126	Intergenic	LINC02789-NR5A2
chr1	196348745	196348750	chr1_196348746_60	Lib037_293T_8k_1.sam	3398	chr1	196348746	GTTTAATATTTGAAAGAATCCCGGCCAGGCACGGTGGCTCACGCCTGTAA	26	34	60	29.732137494637012	31	38	69	34.322004603461025	0	0	0	1.8547236990991407	chr1_196348746_60	1	chr1	GTGAGCCACCGTGCCTGGCCGGGATTCTTT	1	-	196348733	196348763										None	Lib037_293T_8k_1	GTGAGCCACTGTGCCTGGCCNNNNNNNNNN	none	chr1:196348734-196348763	Intron	KCNT2
chr11	91485231	91485234	chr11_91485234_60	Lib037_293T_8k_1.sam	8038	chr11	91485234	TGCTGGGATGAGCCACTGTGCCTGGCCGGGGTTGAGTTCTTGATTTGATT	39	21	60	28.61817604250837	43	23	66	31.448370387032774	0	0	0	1.118033988749895	chr11_91485234_60	1	chr11	ATGAGCCACTGTGCCTGGCCGGGGTTGAGT	1	+	91485216	91485246										None	Lib037_293T_8k_1	GTGAGCCACTGTGCCTGGCCNNNNNNNNNN	none	chr11:91485217-91485246	Intergenic	DISC1FP1-FAT3
chr1	174775599	174775610	chr1_174775610_60	Lib037_293T_8k_1.sam	3097	chr1	174775610	TACAGACGTGAGCCACTGTGCCTGGCCGGGAGAAAACTTTTTAAGAAAAC	12	48	60	24	14	53	67	27.23967694375247	0	0	0	3.8678159211627428	chr1_174775610_60	1	chr1	GTGAGCCACTGTGCCTGGCCGGGAGAAAAC	0	+	174775592	174775622										None	Lib037_293T_8k_1	GTGAGCCACTGTGCCTGGCCNNNNNNNNNN	none	chr1:174775593-174775622	Intron	RABGAP1L
chr10	84476736	84476744	chr10_84476740_60	Lib037_293T_8k_1.sam	5849	chr10	84476740	TACAGGCGTGAGCCACCGTGCCTGGCCGGGAGAATTCTTTTTATCAGTAT	43	17	60	27.03701166919155	46	18	64	28.77498913987632	0	0	0	2.7856776554368237	chr10_84476740_60	1	chr10	GTGAGCCACCGTGCCTGGCCGGGAGAATTC	1	+	84476722	84476752										None	Lib037_293T_8k_1	GTGAGCCACTGTGCCTGGCCNNNNNNNNNN	none	chr10:84476723-84476752	Intron	CCSER2
chr10	108673181	108673191	chr10_108673185_60	Lib037_293T_8k_1.sam	6310	chr10	108673185	TAAGTAAAAACTCTATGCCCCTGGCCAGGCACAGTGGCTCACGACTGTAA	39	21	60	28.61817604250837	44	22	66	31.11269837220809	0	0	0	3.248931448269655	chr10_108673185_60	1	chr10	GTGAGCCACTGTGCCTGGCCAGGGGCATAG	0	-	108673172	108673202										None	Lib037_293T_8k_1	GTGAGCCACTGTGCCTGGCCNNNNNNNNNN	none	chr10:108673173-108673202	Intergenic	LINC01435-XPNPEP1
chr10	106889482	106889487	chr10_106889484_60	Lib037_293T_8k_1.sam	6293	chr10	106889484	TAAGGTATAAAAAGCACTTCCCGGCCAGGCACGGTGGCTCATGCCTGTAA	16	44	60	26.533	17	49	66	28.861739379323623	0	0	0	1.7204650534085253	chr10_106889484_60	1	chr10	ATGAGCCACCGTGCCTGGCCGGGAAGTGCT	2	-	106889471	106889501										None	Lib037_293T_8k_1	GTGAGCCACTGTGCCTGGCCNNNNNNNNNN	none	chr10:106889472-106889501	Intron	SORCS1
chrX	132894433	132894440	chrX_132894438_59	Lib037_293T_8k_1.sam	45221	chrX	132894438	TACAGGTGTGAGCCACTGTGCCAGGCCCGGGTTTCAGATTTTTTGAAATT	55	4	59	14.832396974191326	67	4	71	16.3707	0	0	0	2.4094720491334933	chrX_132894438_59	1	chrX	GTGAGCCACTGTGCCAGGCCCGGGTTTCAG	1	+	132894420	132894450										None	Lib037_293T_8k_1	GTGAGCCACTGTGCCTGGCCNNNNNNNNNN	none	chrX:132894421-132894450	Intron	HS6ST2
chr7	7647896	7647902	chr7_7647902_59	Lib037_293T_8k_1.sam	37586	chr7	7647902	TACAGGTGTGAGTCACTGTGCCTGGCTTGGCTTTAAAGTTTTTGTTGTTG	38	21	59	28.24889378365107	44	24	68	32.49615361854384	0	0	0	2.1354156504062622	chr7_7647902_59	1	chr7	GTGAGTCACTGTGCCTGGCTTGGCTTTAAA	2	+	7647884	7647914										None	Lib037_293T_8k_1	GTGAGCCACTGTGCCTGGCCNNNNNNNNNN	none	chr7:7647885-7647914	Intron	RPA3
chr7	137193874	137193883	chr7_137193880_59	Lib037_293T_8k_1.sam	39446	chr7	137193880	TCTGATTAAAAACACAAAACCCGGCCAGGCGCGGTGGCTCACGCCTGTAA	6	53	59	17.832554500127006	6	59	65	18.81488772222678	0	0	0	3.059411708155671	chr7_137193880_59	1	chr7	GTGAGCCACCGCGCCTGGCCGGGTTTTGTG	2	-	137193867	137193897										None	Lib037_293T_8k_1	GTGAGCCACTGTGCCTGGCCNNNNNNNNNN	none	chr7:137193868-137193897	Intergenic	LOC349160-PTN
chr7	134081063	134081066	chr7_134081063_59	Lib037_293T_8k_1.sam	39391	chr7	134081063	ACCTATTTAAAACAGCAACCCTGGCCAGGCATGGTGGCTCATGCCTGTAA	17	42	59	26.720778431774775	18	51	69	30.298514815086232	0	0	0	1.118033988749895	chr7_134081063_59	1	chr7	ATGAGCCACCATGCCTGGCCAGGGTTGCTG	3	-	134081050	134081080										None	Lib037_293T_8k_1	GTGAGCCACTGTGCCTGGCCNNNNNNNNNN	none	chr7:134081051-134081080	Intergenic	EXOC4-LRGUK
chr6	43536134	43536148	chr6_43536135_59	Lib037_293T_8k_1.sam	35787	chr6	43536135	AAAAAAAGTCATTCGCTACCCTGGCCAGGCACAGTGACTCATGCCTGTAA	23	36	59	28.77498913987632	28	37	65	32.18695387886216	0	0	0	5.075431016179809	chr6_43536135_59	1	chr6	ATGAGTCACTGTGCCTGGCCAGGGTAGCGA	2	-	43536122	43536152										None	Lib037_293T_8k_1	GTGAGCCACTGTGCCTGGCCNNNNNNNNNN	none	chr6:43536123-43536152	Intron	XPO5
chr6	139682335	139682344	chr6_139682339_59	Lib037_293T_8k_1.sam	36890	chr6	139682339	TACAGGCGTGAGCCACTGCGCCTGGCCAGGTCTTATTTTTATCTTCATAA	37	22	59	28.53068523537421	40	26	66	32.249	0	0	0	3.1368774282716245	chr6_139682339_59	1	chr6	GTGAGCCACTGCGCCTGGCCAGGTCTTATT	1	+	139682321	139682351										None	Lib037_293T_8k_1	GTGAGCCACTGTGCCTGGCCNNNNNNNNNN	none	chr6:139682322-139682351	Intergenic	LINC01625-FILNC1
chr5	95735815	95735827	chr5_95735821_59	Lib037_293T_8k_1.sam	33766	chr5	95735821	TTATATGTAAAATATCAACCCAGGCCAGGCACGGTGGCTCATGCCTGTAA	13	46	59	24.454038521274967	17	46	63	27.964262908219126	0	0	0	3.640054944640259	chr5_95735821_59	1	chr5	ATGAGCCACCGTGCCTGGCCTGGGTTGATA	2	-	95735808	95735838										None	Lib037_293T_8k_1	GTGAGCCACTGTGCCTGGCCNNNNNNNNNN	none	chr5:95735809-95735838	Upstream	SPATA9
chr22	38307977	38307988	chr22_38307987_59	Lib037_293T_8k_1.sam	27621	chr22	38307987	TACAGGCATGAGCCACTGTGCCTGGCCCAGGAGGGCTGTATTTTCATCAC	17	42	59	26.720778431774775	19	46	65	29.563490998188964	0	0	0	3.6589281356759136	chr22_38307987_59	1	chr22	ATGAGCCACTGTGCCTGGCCCAGGAGGGCT	1	+	38307969	38307999										None	Lib037_293T_8k_1	GTGAGCCACTGTGCCTGGCCNNNNNNNNNN	none	chr22:38307970-38307999	Intron	CSNK1E
chr2	169782197	169782203	chr2_169782199_59	Lib037_293T_8k_1.sam	24256	chr2	169782199	CTCCCCTTAAGAATTCTTTCCAGGCCAGGCACAGTGGCTCACGCCTGTAA	20	39	59	27.92848008753788	23	42	65	31.080540535840107	0	0	0	2.1354156504062622	chr2_169782199_59	1	chr2	GTGAGCCACTGTGCCTGGCCTGGAAAGAAT	0	-	169782186	169782216										None	Lib037_293T_8k_1	GTGAGCCACTGTGCCTGGCCNNNNNNNNNN	none	chr2:169782187-169782216	Intergenic	PHOSPHO2-KLHL23-SSB
chr2	151344376	151344381	chr2_151344378_59	Lib037_293T_8k_1.sam	24061	chr2	151344378	CTAGCATAAAAAAGAAGTTCCAGGCCAGGCACAGTGACTCATACCTGTAA	24	35	59	28.982753492378876	26	42	68	33.04542328371661	0	0	0	2.0548046676563256	chr2_151344378_59	1	chr2	ATGAGTCACTGTGCCTGGCCTGGAACTTCT	2	-	151344365	151344395										None	Lib037_293T_8k_1	GTGAGCCACTGTGCCTGGCCNNNNNNNNNN	none	chr2:151344366-151344395	Intron	LOC101929319
chr21	33689100	33689117	chr21_33689110_59	Lib037_293T_8k_1.sam	26718	chr21	33689110	TACAGGCATGAGCCATTGTGCCTGGCCTGGTCACTTGCTCATAGTTATTA	22	37	59	28.53068523537421	24	39	63	30.59411708155671	0	0	0	5.498579361980693	chr21_33689110_59	1	chr21	ATGAGCCATTGTGCCTGGCCTGGTCACTTG	2	+	33689092	33689122										None	Lib037_293T_8k_1	GTGAGCCACTGTGCCTGGCCNNNNNNNNNN	none	chr21:33689093-33689122	Exon	ITSN1
chr20	58588419	58588422	chr20_58588419_59	Lib037_293T_8k_1.sam	26332	chr20	58588419	TATGTCAATAATCTATTATCCAGGCCAGGCGCAGTGGCTCATGCCTGTAA	9	50	59	21.213203435596427	9	57	66	22.64950330581225	0	0	0	1.247219128924647	chr20_58588419_59	1	chr20	ATGAGCCACTGCGCCTGGCCTGGATAATAG	2	-	58588406	58588436										None	Lib037_293T_8k_1	GTGAGCCACTGTGCCTGGCCNNNNNNNNNN	none	chr20:58588407-58588436	Intron	APCDD1L-DT
chr19	34114241	34114242	chr19_34114241_59	Lib037_293T_8k_1.sam	21137	chr19	34114241	GCATGATGAAAGTCCTACCCCTGGCCAGGTGCAGTGGCTCACACCTGTAA	12	47	59	23.748684174075834	13	54	67	26.49528259898354	0	0	0	0.5	chr19_34114241_59	1	chr19	GTGAGCCACTGCACCTGGCCAGGGGTAGGA	2	-	34114228	34114258										None	Lib037_293T_8k_1	GTGAGCCACTGTGCCTGGCCNNNNNNNNNN	none	chr19:34114229-34114258	Intergenic	KCTD15-LSM14A.2
chr19	2315710	2315713	chr19_2315713_59	Lib037_293T_8k_1.sam	20126	chr19	2315713	TTCAGGCGTGAGCCACCGTGCCTGGCCTGGGAACAATTCTGAAGGTAGAA	39	20	59	27.92848008753788	45	23	68	32.17141588429082	0	0	0	1.247219128924647	chr19_2315713_59	1	chr19	GTGAGCCACCGTGCCTGGCCTGGGAACAAT	1	+	2315695	2315725										None	Lib037_293T_8k_1	GTGAGCCACTGTGCCTGGCCNNNNNNNNNN	none	chr19:2315696-2315725	Intergenic	LINGO3-LSM7
chr19	16317169	16317175	chr19_16317169_59	Lib037_293T_8k_1.sam	20755	chr19	16317169	AAGATTAAAAATTAGCCAGCCAGGCCAGGCACGGTGGCTCACGCCTGTAA	41	18	59	27.16615541441225	46	21	67	31.080540535840107	0	0	0	2.05913	chr19_16317169_59	1	chr19	GTGAGCCACCGTGCCTGGCCTGGCTGGCTA	1	-	16317156	16317186										None	Lib037_293T_8k_1	GTGAGCCACTGTGCCTGGCCNNNNNNNNNN	none	chr19:16317157-16317186	Intergenic	AP1M1-KLF2
chr18	23345199	23345208	chr18_23345204_59	Lib037_293T_8k_1.sam	19437	chr18	23345204	CGTTTGTTGAAAAAACAATCCTGGCCAGGCGCAGTGGCTCACGCCTGTAA	23	36	59	28.77498913987632	29	44	73	35.7211	0	0	0	3.0230595245361753	chr18_23345204_59	1	chr18	GTGAGCCACTGCGCCTGGCCAGGATTGTTT	1	-	23345191	23345221										None	Lib037_293T_8k_1	GTGAGCCACTGTGCCTGGCCNNNNNNNNNN	none	chr18:23345192-23345221	Intron	TMEM241
chr17	68817091	68817095	chr17_68817091_59	Lib037_293T_8k_1.sam	18763	chr17	68817091	TCTTTTTAAAAATACCATTCCAGGCCAGGCACGGTGGCTCATGCCTATAA	39	20	59	27.92848008753788	45	23	68	32.17141588429082	0	0	0	1.4142135623730951	chr17_68817091_59	1	chr17	ATGAGCCACCGTGCCTGGCCTGGAATGGTA	2	-	68817078	68817108										None	Lib037_293T_8k_1	GTGAGCCACTGTGCCTGGCCNNNNNNNNNN	none	chr17:68817079-68817108	Intergenic	LINC01482-ABCA8
chr17	46825744	46825747	chr17_46825744_59	Lib037_293T_8k_1.sam	18116	chr17	46825744	GTTTCCTTAAAAAACAAAACCAGGCCAGGCATGGTGGCTCATGCCTATAA	37	22	59	28.53068523537421	44	24	68	32.49615361854384	0	0	0	1.247219128924647	chr17_46825744_59	1	chr17	ATGAGCCACCATGCCTGGCCTGGTTTTGTT	3	-	46825731	46825761										None	Lib037_293T_8k_1	GTGAGCCACTGTGCCTGGCCNNNNNNNNNN	none	chr17:46825732-46825761	Intergenic	WNT3-WNT9B
chr17	28254028	28254036	chr17_28254033_59	Lib037_293T_8k_1.sam	17571	chr17	28254033	CTCCTTATTAAAACCCGCTCCTGGCCAGGCATGGTGGCTCATGCCTGTAA	32	27	59	29.393876913398138	32	31	63	31.496031496047245	0	0	0	2.727636339397171	chr17_28254033_59	1	chr17	ATGAGCCACCATGCCTGGCCAGGAGCGGGT	3	-	28254020	28254050										None	Lib037_293T_8k_1	GTGAGCCACTGTGCCTGGCCNNNNNNNNNN	none	chr17:28254021-28254050	Intergenic	PPY2P-KRT18P55
chr17	17623021	17623030	chr17_17623028_59	Lib037_293T_8k_1.sam	17410	chr17	17623028	TACAGGCATGAGCCACTGTGCCTGGCCTGGACATTTCATGCAAATGAAAT	30	29	59	29.49576240750525	38	30	68	33.76388603226827	0	0	0	3.059411708155671	chr17_17623028_59	1	chr17	ATGAGCCACTGTGCCTGGCCTGGACATTTC	1	+	17623010	17623040										None	Lib037_293T_8k_1	GTGAGCCACTGTGCCTGGCCNNNNNNNNNN	none	chr17:17623011-17623040	Intergenic	PEMT-SMCR2
chr17	15954273	15954281	chr17_15954276_59	Lib037_293T_8k_1.sam	17354	chr17	15954276	TACAGGTGTGACCCACTGCGCCTGGCCAGGATCCTATTTTTAGATGCCAT	37	22	59	28.53068523537421	41	23	64	30.708305065568176	0	0	0	2.6533	chr17_15954276_59	1	chr17	GTGACCCACTGCGCCTGGCCAGGATCCTAT	2	+	15954258	15954288										None	Lib037_293T_8k_1	GTGAGCCACTGTGCCTGGCCNNNNNNNNNN	none	chr17:15954259-15954288	Exon	ADORA2B
chr1	70277169	70277185	chr1_70277178_59	Lib037_293T_8k_1.sam	1799	chr1	70277178	AGAAGTGTAAAAACTAACTCTGGGCCAGGCATAGTGGCTCATGCCGGTAA	34	25	59	29.154759474226502	38	28	66	32.61901286060018	0	0	0	4.9114609821917385	chr1_70277178_59	1	chr1	ATGAGCCACTATGCCTGGCCCAGAGTTAGT	2	-	70277165	70277195										None	Lib037_293T_8k_1	GTGAGCCACTGTGCCTGGCCNNNNNNNNNN	none	chr1:70277166-70277195	Intron	ANKRD13C
chr1	64411530	64411536	chr1_64411530_59	Lib037_293T_8k_1.sam	1676	chr1	64411530	AGAGAAAAAAAAATGTAACCTGGGCCAGGCACAGTGGCTCATGCTTGTAA	29	30	59	29.49576240750525	51	35	86	42.24926034855522	0	0	0	2.1354156504062622	chr1_64411530_59	1	chr1	ATGAGCCACTGTGCCTGGCCCAGGTTACAT	1	-	64411517	64411547										None	Lib037_293T_8k_1	GTGAGCCACTGTGCCTGGCCNNNNNNNNNN	none	chr1:64411518-64411547	Intergenic	UBE2U-CACHD1
chr16	14485982	14485985	chr16_14485985_59	Lib037_293T_8k_1.sam	15502	chr16	14485985	TATGGGCGTGAGCCACCGTGCCTGGCCTGGCTATTGCGTTCTTTAATCTA	24	35	59	28.982753492378876	31	36	67	33.406586176980134	0	0	0	1.118033988749895	chr16_14485985_59	1	chr16	GTGAGCCACCGTGCCTGGCCTGGCTATTGC	1	+	14485967	14485997										None	Lib037_293T_8k_1	GTGAGCCACTGTGCCTGGCCNNNNNNNNNN	none	chr16:14485968-14485997	Intron	PARN
chr15	64698808	64698820	chr15_64698811_59	Lib037_293T_8k_1.sam	14260	chr15	64698811	TACAGGTGTGAGCCACCATGCCTGGCCTGGTCTGTAACTTTGGCTTCATA	48	11	59	22.978250586152114	50	12	62	24.49489742783178	0	0	0	4.193248541803041	chr15_64698811_59	1	chr15	GTGAGCCACCATGCCTGGCCTGGTCTGTAA	2	+	64698793	64698823										None	Lib037_293T_8k_1	GTGAGCCACTGTGCCTGGCCNNNNNNNNNN	none	chr15:64698794-64698823	Intron	OAZ2
chr1	52885498	52885509	chr1_52885501_59	Lib037_293T_8k_1.sam	1442	chr1	52885501	TACAGGCGTGAGCCACTGTGCCCAGCCTGGTTTGTGTTTTAACCTTTCTA	45	14	59	25.099800796022265	51	16	67	28.5657	0	0	0	3.6140316116210047	chr1_52885501_59	1	chr1	GTGAGCCACTGTGCCCAGCCTGGTTTGTGT	2	+	52885483	52885513										None	Lib037_293T_8k_1	GTGAGCCACTGTGCCTGGCCNNNNNNNNNN	none	chr1:52885484-52885513	Intron	ZYG11A
chr14	24219860	24219867	chr14_24219860_59	Lib037_293T_8k_1.sam	12339	chr14	24219860	CTTAAATGTAAGATCTCCTCCTGGCCGGGCACAGTGGCTCATGCCTGTAA	22	37	59	28.53068523537421	24	42	66	31.74901573277509	0	0	0	2.266911751455907	chr14_24219860_59	1	chr14	ATGAGCCACTGTGCCCGGCCAGGAGGAGAT	2	-	24219847	24219877										None	Lib037_293T_8k_1	GTGAGCCACTGTGCCTGGCCNNNNNNNNNN	none	chr14:24219848-24219877	Upstream	MDP1
chr13	88011243	88011248	chr13_88011248_59	Lib037_293T_8k_1.sam	11956	chr13	88011248	TACAGGCATGAGCCACCGTGCCTGGCCGGGGATCACCTTTTGAAGTCCAG	23	36	59	28.77498913987632	25	43	68	32.7872	0	0	0	1.7204650534085253	chr13_88011248_59	1	chr13	ATGAGCCACCGTGCCTGGCCGGGGATCACC	2	+	88011230	88011260										None	Lib037_293T_8k_1	GTGAGCCACTGTGCCTGGCCNNNNNNNNNN	none	chr13:88011231-88011260	Intergenic	LINC00397-LINC00373
chr12	125126876	125126880	chr12_125126880_59	Lib037_293T_8k_1.sam	10794	chr12	125126880	TACAGGCATGAGCCACCGTGCCTGGCCTGGGTCACTTTTATTTTATTTTT	40	19	59	27.568097504180443	44	22	66	31.11269837220809	0	0	0	1.5811388300841898	chr12_125126880_59	1	chr12	ATGAGCCACCGTGCCTGGCCTGGGTCACTT	2	+	125126862	125126892										None	Lib037_293T_8k_1	GTGAGCCACTGTGCCTGGCCNNNNNNNNNN	none	chr12:125126863-125126892	Intron	AACS
chr1	173979367	173979371	chr1_173979368_59	Lib037_293T_8k_1.sam	3087	chr1	173979368	TTATAAAAGACAAGCCAAGCCAGGCCAGGCACAGTGGCTCACGCCTGTAA	37	22	59	28.53068523537421	40	23	63	30.331501776206203	0	0	0	1.479019945774904	chr1_173979368_59	1	chr1	GTGAGCCACTGTGCCTGGCCTGGCTTGGCT	0	-	173979355	173979385										None	Lib037_293T_8k_1	GTGAGCCACTGTGCCTGGCCNNNNNNNNNN	none	chr1:173979356-173979385	Intron	RC3H1
chr11	62746513	62746517	chr11_62746517_59	Lib037_293T_8k_1.sam	7504	chr11	62746517	TACAGGTGTGAGCCACCGTGCCTGGCCTGGTTGTTTTTTTTTTGTTTGTT	40	19	59	27.568097504180443	46	22	68	31.811947441173732	0	0	0	1.4142135623730951	chr11_62746517_59	1	chr11	GTGAGCCACCGTGCCTGGCCTGGTTGTTTT	1	+	62746499	62746529										None	Lib037_293T_8k_1	GTGAGCCACTGTGCCTGGCCNNNNNNNNNN	none	chr11:62746500-62746529	Downstream	ZBTB3
chr11	60375796	60375804	chr11_60375796_59	Lib037_293T_8k_1.sam	7436	chr11	60375796	ATATAGCAGTTAAGAGCACAGTCCCAGCCAGGCACAGTGGCTCACGCCTG	28	31	59	29.46183972531247	32	37	69	34.40930106817051	0	0	0	2.6874192494328497	chr11_60375796_59	1	chr11	GTGAGCCACTGTGCCTGGCTGGGACTGTGC	1	-	60375786	60375816										None	Lib037_293T_8k_1	GTGAGCCACTGTGCCTGGCCNNNNNNNNNN	none	chr11:60375787-60375816	Intergenic	MS4A6E-MS4A7
chr1	159061701	159061702	chr1_159061702_59	Lib037_293T_8k_1.sam	2868	chr1	159061702	TACAGGTGTGAGCCACCGTGCCTGGCCTGGATACAGGGTCTTCAGCAGCT	14	45	59	25.099800796022265	14	50	64	26.457513110645905	0	0	0	0.5	chr1_159061702_59	1	chr1	GTGAGCCACCGTGCCTGGCCTGGATACAGG	1	+	159061684	159061714										None	Lib037_293T_8k_1	GTGAGCCACTGTGCCTGGCCNNNNNNNNNN	none	chr1:159061685-159061714	Downstream	AIM2
chr1	115712645	115712652	chr1_115712645_59	Lib037_293T_8k_1.sam	2495	chr1	115712645	ATTCAACACATAGTAAGAACCAGGCCAGGCACAGTGGCTCACACCCATAA	33	26	59	29.29163703175362	37	27	64	31.606961258558215	0	0	0	2.416609194718914	chr1_115712645_59	1	chr1	GTGAGCCACTGTGCCTGGCCTGGTTCTTAC	0	-	115712632	115712662										None	Lib037_293T_8k_1	GTGAGCCACTGTGCCTGGCCNNNNNNNNNN	none	chr1:115712633-115712662	Intron	CASQ2
chr10	92109542	92109552	chr10_92109549_59	Lib037_293T_8k_1.sam	5945	chr10	92109549	TACAGGCGTGAGCTACTGTACCTGGCCAGGTACAGATTTTTTGTGTGTGT	32	27	59	29.393876913398138	43	32	75	37.094473981982816	0	0	0	3.3226495451672298	chr10_92109549_59	1	chr10	GTGAGCTACTGTACCTGGCCAGGTACAGAT	2	+	92109531	92109561										None	Lib037_293T_8k_1	GTGAGCCACTGTGCCTGGCCNNNNNNNNNN	none	chr10:92109532-92109561	Intron	CPEB3
chr10	60813898	60813909	chr10_60813902_59	Lib037_293T_8k_1.sam	5377	chr10	60813902	TTTATTTTTAAATGGCCATCCAGGCTGGGCACAGTGGCTCACGTCTGTAA	43	16	59	26.2298	51	17	68	29.444863728670914	0	0	0	3.304037933599835	chr10_60813902_59	1	chr10	GTGAGCCACTGTGCCCAGCCTGGATGGCCA	2	-	60813889	60813919										None	Lib037_293T_8k_1	GTGAGCCACTGTGCCTGGCCNNNNNNNNNN	none	chr10:60813890-60813919	Intergenic	CDK1-RHOBTB1
chr10	55969390	55969396	chr10_55969393_59	Lib037_293T_8k_1.sam	5329	chr10	55969393	TACAGGCGTGAGCCATTGCGCCTGGCCTGGCCTTCTTTTTTAACTTTCTC	48	11	59	22.978250586152114	53	13	66	26.248809496813376	0	0	0	1.9720265943665387	chr10_55969393_59	1	chr10	GTGAGCCATTGCGCCTGGCCTGGCCTTCTT	2	+	55969375	55969405										None	Lib037_293T_8k_1	GTGAGCCACTGTGCCTGGCCNNNNNNNNNN	none	chr10:55969376-55969405	Intergenic	PCDH15-ZWINT
chr10	30639068	30639078	chr10_30639071_59	Lib037_293T_8k_1.sam	5036	chr10	30639071	TGTACATTAAAAGAAAAGGCCAGGCCAGGCACGGTGGCTCACGGCTGTAA	47	12	59	23.748684174075834	52	13	65	26	0	0	0	3.0368111930480994	chr10_30639071_59	1	chr10	GTGAGCCACCGTGCCTGGCCTGGCCTTTTC	1	-	30639058	30639088										None	Lib037_293T_8k_1	GTGAGCCACTGTGCCTGGCCNNNNNNNNNN	none	chr10:30639059-30639088	Intergenic	LYZL2-SVIL2P
chrX	101076511	101076516	chrX_101076511_58	Lib037_293T_8k_1.sam	44765	chrX	101076511	ATCCTTAAAAACTCTGCTCCCCGGCCAGGCATGGTGGCTCACACCTGTAA	35	23	58	28.372521918222215	43	27	70	34.07345007480164	0	0	0	1.8547236990991407	chrX_101076511_58	1	chrX	GTGAGCCACCATGCCTGGCCGGGGAGCAGA	2	-	101076498	101076528										None	Lib037_293T_8k_1	GTGAGCCACTGTGCCTGGCCNNNNNNNNNN	none	chrX:101076499-101076528	Intergenic	TRMT2B-TMEM35A
chr9	35491670	35491675	chr9_35491671_58	Lib037_293T_8k_1.sam	42119	chr9	35491671	GTCTTTATAAAGTCTTGGATCAGGCCAGGCACAGTGGCTCAGCCTGTAAT	24	34	58	28.5657	25	41	66	32.01562118716424	0	0	0	1.707825127659933	chr9_35491671_58	1	chr9	CTGAGCCACTGTGCCTGGCCTGATCCAAGA	1	-	35491658	35491688										None	Lib037_293T_8k_1	GTGAGCCACTGTGCCTGGCCNNNNNNNNNN	none	chr9:35491659-35491688	Exon	RUSC2
chr9	114391569	114391573	chr9_114391569_58	Lib037_293T_8k_1.sam	42949	chr9	114391569	ACAACAAAAACCTCTGACTCCTGGCCAGGTGCAGTGGCTCACGCCTGTAA	13	45	58	24.186773244895647	14	55	69	27.748873851023216	0	0	0	1.5811388300841898	chr9_114391569_58	1	chr9	GTGAGCCACTGCACCTGGCCAGGAGTCAGA	2	-	114391556	114391586										None	Lib037_293T_8k_1	GTGAGCCACTGTGCCTGGCCNNNNNNNNNN	none	chr9:114391557-114391586	Intron	AKNA
chr8	143105443	143105448	chr8_143105446_58	Lib037_293T_8k_1.sam	41633	chr8	143105446	TATAGACATGAGCCACCATGCCTGGCCAGGCCAGGATTTTGTTTTAATCA	22	36	58	28.142494558940577	24	40	64	30.983866769659336	0	0	0	1.8027756377319946	chr8_143105446_58	1	chr8	ATGAGCCACCATGCCTGGCCAGGCCAGGAT	3	+	143105428	143105458										None	Lib037_293T_8k_1	GTGAGCCACTGTGCCTGGCCNNNNNNNNNN	none	chr8:143105429-143105458	Intergenic	LY6L.2-LY6H.2
chr7	99302601	99302604	chr7_99302601_58	Lib037_293T_8k_1.sam	38835	chr7	99302601	ATAAAATAAAATATATAATCCTGGCCAGGCACAGTGGCTCACGTCTGTAA	26	32	58	28.844410203711913	29	32	61	30.463092423455635	0	0	0	1.118033988749895	chr7_99302601_58	1	chr7	GTGAGCCACTGTGCCTGGCCAGGATTATAT	0	-	99302588	99302618										None	Lib037_293T_8k_1	GTGAGCCACTGTGCCTGGCCNNNNNNNNNN	none	chr7:99302589-99302618	Downstream	MYH16
chr7	16765398	16765401	chr7_16765401_58	Lib037_293T_8k_1.sam	37662	chr7	16765401	TACAGGCATGAGCCACTGCGCCTGGCCTGGCTGAGAATTTCTATGTTCCT	25	33	58	28.722813232690143	27	37	64	31.606961258558215	0	0	0	1.118033988749895	chr7_16765401_58	1	chr7	ATGAGCCACTGCGCCTGGCCTGGCTGAGAA	2	+	16765383	16765413										None	Lib037_293T_8k_1	GTGAGCCACTGTGCCTGGCCNNNNNNNNNN	none	chr7:16765384-16765413	Exon	TSPAN13
chr7	156885470	156885480	chr7_156885470_58	Lib037_293T_8k_1.sam	39889	chr7	156885470	AAGAATTTAGATTGCGCAGCCAGGCCAGGCATGGTGGCTCACACCTCTAA	38	20	58	27.568097504180443	46	20	66	30.331501776206203	0	0	0	3.1493439550069433	chr7_156885470_58	1	chr7	GTGAGCCACCATGCCTGGCCTGGCTGCGCA	2	-	156885457	156885487										None	Lib037_293T_8k_1	GTGAGCCACTGTGCCTGGCCNNNNNNNNNN	none	chr7:156885458-156885487	Intron	LMBR1
chr7	151364804	151364813	chr7_151364813_58	Lib037_293T_8k_1.sam	39774	chr7	151364813	TACAAGCGTGAGCCACTGTGCCTGGCCAGGATTTAATTTTTTGAAAGCTA	25	33	58	28.722813232690143	26	37	63	31.016124838541646	0	0	0	3.116774889895918	chr7_151364813_58	1	chr7	GTGAGCCACTGTGCCTGGCCAGGATTTAAT	0	+	151364795	151364825										None	Lib037_293T_8k_1	GTGAGCCACTGTGCCTGGCCNNNNNNNNNN	none	chr7:151364796-151364825	Exon	NUB1
chr7	148628404	148628410	chr7_148628408_58	Lib037_293T_8k_1.sam	39687	chr7	148628408	TCCCGGCCAGACACGTATCCTGGTCAGGCACGGTGGCTCACACCTGTAAT	30	28	58	28.982753492378876	31	29	60	29.9833	0	0	0	2.165063509461097	chr7_148628408_58	1	chr7	GTGAGCCACCGTGCCTGACCAGGATACGTG	2	-	148628394	148628424										None	Lib037_293T_8k_1	GTGAGCCACTGTGCCTGGCCNNNNNNNNNN	none	chr7:148628395-148628424	Intergenic	C7orf33-CUL1
chr7	143385935	143385942	chr7_143385942_58	Lib037_293T_8k_1.sam	39611	chr7	143385942	TACAGGTGTGAGCCACCGCGCCTGGCCTGGTGTGGTATTATCTGAATGTG	45	13	58	24.186773244895647	55	13	68	26.739483914241877	0	0	0	2.680951323690902	chr7_143385942_58	1	chr7	GTGAGCCACCGCGCCTGGCCTGGTGTGGTA	2	+	143385924	143385954										None	Lib037_293T_8k_1	GTGAGCCACTGTGCCTGGCCNNNNNNNNNN	none	chr7:143385925-143385954	Downstream	MIR6892
chr7	1186813	1186822	chr7_1186816_58	Lib037_293T_8k_1.sam	37381	chr7	1186816	GATCGGGATTAAGTTAGTTCCTGGCCAGGCACAGTGGCTCACGCCTGTCA	30	28	58	28.982753492378876	32	30	62	30.983866769659336	0	0	0	2.753785273643051	chr7_1186816_58	1	chr7	GTGAGCCACTGTGCCTGGCCAGGAACTAAC	0	-	1186803	1186833										None	Lib037_293T_8k_1	GTGAGCCACTGTGCCTGGCCNNNNNNNNNN	none	chr7:1186804-1186833	Intergenic	LOC101927021-UNCX
chr7	115857668	115857682	chr7_115857672_58	Lib037_293T_8k_1.sam	39143	chr7	115857672	TAGAAGCATGAGCCACCATGCCTGGCCAGGTGTTTTTTTTTTAAGGGGAA	37	21	58	27.874719729532707	43	21	64	30.04995840263344	0	0	0	5.598833697790122	chr7_115857672_58	1	chr7	ATGAGCCACCATGCCTGGCCAGGTGTTTTT	3	+	115857654	115857684										None	Lib037_293T_8k_1	GTGAGCCACTGTGCCTGGCCNNNNNNNNNN	none	chr7:115857655-115857684	Intergenic	SNORA25B-TFEC
chr7	101445129	101445145	chr7_101445138_58	Lib037_293T_8k_1.sam	38927	chr7	101445138	TACAGGCGTGAGCCACCATGCCTGGCCAGGTACTTTATGTTTACTATTAT	26	32	58	28.844410203711913	32	37	69	34.40930106817051	0	0	0	4.399928976699511	chr7_101445138_58	1	chr7	GTGAGCCACCATGCCTGGCCAGGTACTTTA	2	+	101445120	101445150										None	Lib037_293T_8k_1	GTGAGCCACTGTGCCTGGCCNNNNNNNNNN	none	chr7:101445121-101445150	Exon	COL26A1
chr5	65668330	65668337	chr5_65668330_58	Lib037_293T_8k_1.sam	33397	chr5	65668330	ATTTAATTGTATATTACTTCCTGGCCAGGCACAGTGGCTCACACCTCTAA	42	16	58	25.92296279363144	47	17	64	28.26658805020514	0	0	0	2.680951323690902	chr5_65668330_58	1	chr5	GTGAGCCACTGTGCCTGGCCAGGAAGTAAT	0	-	65668317	65668347										None	Lib037_293T_8k_1	GTGAGCCACTGTGCCTGGCCNNNNNNNNNN	none	chr5:65668318-65668347	Exon	SGTB
chr4	86994955	86994963	chr4_86994960_58	Lib037_293T_8k_1.sam	31611	chr4	86994960	ATCCTGTAAGAAACTGTCTCCAGGCCAGGCATGGTGGCTCACACTTTGTA	18	40	58	26.832815729997478	19	43	62	28.583211855912904	0	0	0	2.67187	chr4_86994960_58	1	chr4	GTGAGCCACCATGCCTGGCCTGGAGACAGT	2	-	86994947	86994977										None	Lib037_293T_8k_1	GTGAGCCACTGTGCCTGGCCNNNNNNNNNN	none	chr4:86994948-86994977	Exon	AFF1
chr4	18757564	18757573	chr4_18757564_58	Lib037_293T_8k_1.sam	30861	chr4	18757564	CTTCCTTAAAAAGTGACATCCTGGCCAGGCACGGTGGCTCACAGCTGTAA	32	26	58	28.844410203711913	34	29	63	31.400636936215164	0	0	0	2.91071	chr4_18757564_58	1	chr4	GTGAGCCACCGTGCCTGGCCAGGATGTCAC	1	-	18757551	18757581										None	Lib037_293T_8k_1	GTGAGCCACTGTGCCTGGCCNNNNNNNNNN	none	chr4:18757552-18757581	Intergenic	LCORL-SLIT2
chr3	67650475	67650490	chr3_67650477_58	Lib037_293T_8k_1.sam	29021	chr3	67650477	AGGATTCTAAAATAGGAGGCCTGGCCAGGCACAGTGGCCCACATCTGTAA	20	38	58	27.568097504180443	23	42	65	31.080540535840107	0	0	0	5.253570214625479	chr3_67650477_58	1	chr3	GTGGGCCACTGTGCCTGGCCAGGCCTCCTA	1	-	67650464	67650494										None	Lib037_293T_8k_1	GTGAGCCACTGTGCCTGGCCNNNNNNNNNN	none	chr3:67650465-67650494	Intron	SUCLG2
chr3	66677895	66677899	chr3_66677899_58	Lib037_293T_8k_1.sam	29010	chr3	66677899	TACAGGCATGAGCCACTGTGCCTGGCCTGGGCTGGGATTTTGATAGGAAT	37	21	58	27.874719729532707	41	24	65	31.368774282716245	0	0	0	1.5811388300841898	chr3_66677899_58	1	chr3	ATGAGCCACTGTGCCTGGCCTGGGCTGGGA	1	+	66677881	66677911										None	Lib037_293T_8k_1	GTGAGCCACTGTGCCTGGCCNNNNNNNNNN	none	chr3:66677882-66677911	Intergenic	LRIG1-LOC105377143
chr3	37219946	37219963	chr3_37219956_58	Lib037_293T_8k_1.sam	28464	chr3	37219956	TACAGGCATGAGCCAATGTGCCTGGCCAGGTGATTCTAACTCAAAAGGTC	24	34	58	28.5657	25	39	64	31.22498999199199	0	0	0	5.527707983925667	chr3_37219956_58	1	chr3	ATGAGCCAATGTGCCTGGCCAGGTGATTCT	2	+	37219938	37219968										None	Lib037_293T_8k_1	GTGAGCCACTGTGCCTGGCCNNNNNNNNNN	none	chr3:37219939-37219968	Intergenic	LRRFIP2-LOC152048
chr3	142714561	142714569	chr3_142714565_58	Lib037_293T_8k_1.sam	29899	chr3	142714565	ATGCTGGATAAATAGTGTACCAGGCCAGGCACAGTAGCTCATGCCTATAA	43	15	58	25.39685019840059	48	17	65	28.5657	0	0	0	2.581988897471611	chr3_142714565_58	1	chr3	ATGAGCTACTGTGCCTGGCCTGGTACACTA	2	-	142714552	142714582										None	Lib037_293T_8k_1	GTGAGCCACTGTGCCTGGCCNNNNNNNNNN	none	chr3:142714553-142714582	Downstream	PLS1
chr3	119423344	119423352	chr3_119423348_58	Lib037_293T_8k_1.sam	29528	chr3	119423348	CACTTAAAAGTTTCCTCTTCCTGGCCAGGCACTGTGGCTCATGCCTGCAA	26	32	58	28.844410203711913	29	32	61	30.463092423455635	0	0	0	2.581988897471611	chr3_119423348_58	1	chr3	ATGAGCCACAGTGCCTGGCCAGGAAGAGGA	2	-	119423335	119423365										None	Lib037_293T_8k_1	GTGAGCCACTGTGCCTGGCCNNNNNNNNNN	none	chr3:119423336-119423365	Downstream	ARHGAP31
chr22	50243033	50243038	chr22_50243035_58	Lib037_293T_8k_1.sam	27965	chr22	50243035	CATGATAAAAGGAAGGTCACCGGGCCGGGCACAGTGGCTCATGCCTGTAA	36	22	58	28.142494558940577	38	24	62	30.1993	0	0	0	1.7204650534085253	chr22_50243035_58	1	chr22	ATGAGCCACTGTGCCCGGCCCGGTGACCTT	2	-	50243022	50243052										None	Lib037_293T_8k_1	GTGAGCCACTGTGCCTGGCCNNNNNNNNNN	none	chr22:50243023-50243052	Intron	TUBGCP6
chr2	25011164	25011170	chr2_25011165_58	Lib037_293T_8k_1.sam	22341	chr2	25011165	ATATAAGAAAATTTCCAGGCCAGGCCAGGCATGGTGGCTCACGCCTGTAA	21	37	58	27.874719729532707	24	44	68	32.49615361854384	0	0	0	2.154065922853802	chr2_25011165_58	1	chr2	GTGAGCCACCATGCCTGGCCTGGCCTGGAA	2	-	25011152	25011182										None	Lib037_293T_8k_1	GTGAGCCACTGTGCCTGGCCNNNNNNNNNN	none	chr2:25011153-25011182	Exon	DNAJC27-AS1
chr22	40712493	40712508	chr22_40712503_58	Lib037_293T_8k_1.sam	27722	chr22	40712503	TACAGGTATGAGCCACTGCGCCTGGCCTGGGCTGGTTGAGTTTAATACAA	40	18	58	26.832815729997478	45	22	67	31.464265445104548	0	0	0	4.630064794363034	chr22_40712503_58	1	chr22	ATGAGCCACTGCGCCTGGCCTGGGCTGGTT	2	+	40712485	40712515										None	Lib037_293T_8k_1	GTGAGCCACTGTGCCTGGCCNNNNNNNNNN	none	chr22:40712486-40712515	Intergenic	MCHR1-SLC25A17
chr20	47232090	47232098	chr20_47232092_58	Lib037_293T_8k_1.sam	26074	chr20	47232092	CTTATCAAAAAAGTCATTCCTGGACAGGCACAGTGGCTCACGCCTATAAT	27	31	58	28.930952282978865	32	33	65	32.49615361854384	0	0	0	2.8284271247461903	chr20_47232092_58	1	chr20	GTGAGCCACTGTGCCTGTCCAGGAATGACT	1	-	47232078	47232108										None	Lib037_293T_8k_1	GTGAGCCACTGTGCCTGGCCNNNNNNNNNN	none	chr20:47232079-47232108	Intron	ZMYND8
chr20	35313901	35313907	chr20_35313905_58	Lib037_293T_8k_1.sam	25854	chr20	35313905	TACAGGCGTGAGCCACTATGCCTGGCCAGGTCTTCTGATTTCTATTTCAA	46	12	58	23.49468024894146	50	16	66	28.284271247461902	0	0	0	1.9720265943665387	chr20_35313905_58	1	chr20	GTGAGCCACTATGCCTGGCCAGGTCTTCTG	1	+	35313887	35313917										None	Lib037_293T_8k_1	GTGAGCCACTGTGCCTGGCCNNNNNNNNNN	none	chr20:35313888-35313917	Intron	UQCC1
chr20	2649208	2649217	chr20_2649210_58	Lib037_293T_8k_1.sam	25347	chr20	2649210	CAGCCATAAAAAATAAGATCCTGGCCAGGCACAGTGGCTCACACCTGTAA	22	36	58	28.142494558940577	24	40	64	30.983866769659336	0	0	0	3.0101867865293537	chr20_2649210_58	1	chr20	GTGAGCCACTGTGCCTGGCCAGGATCTTAT	0	-	2649197	2649227										None	Lib037_293T_8k_1	GTGAGCCACTGTGCCTGGCCNNNNNNNNNN	none	chr20:2649198-2649227	Upstream	MIR1292
chr19	49096348	49096354	chr19_49096354_58	Lib037_293T_8k_1.sam	21707	chr19	49096354	TACAGGTGTGAGCCACTGTGCCCAGCCTGGCAAGGAACTTGAGGAGTGGG	33	25	58	28.722813232690143	35	30	65	32.4037	0	0	0	1.9720265943665387	chr19_49096354_58	1	chr19	GTGAGCCACTGTGCCCAGCCTGGCAAGGAA	2	+	49096336	49096366										None	Lib037_293T_8k_1	GTGAGCCACTGTGCCTGGCCNNNNNNNNNN	none	chr19:49096337-49096366	Exon	SNRNP70
chr19	11574524	11574529	chr19_11574527_58	Lib037_293T_8k_1.sam	20557	chr19	11574527	TACAGGTGTGAGCCACCGTGCCTGGCCGGGTTTTATAATCACATCCATGG	38	20	58	27.568097504180443	43	24	67	32.12475680841802	0	0	0	1.8027756377319946	chr19_11574527_58	1	chr19	GTGAGCCACCGTGCCTGGCCGGGTTTTATA	1	+	11574509	11574539										None	Lib037_293T_8k_1	GTGAGCCACTGTGCCTGGCCNNNNNNNNNN	none	chr19:11574510-11574539	Downstream	ACP5
chr17	9119791	9119797	chr17_9119795_58	Lib037_293T_8k_1.sam	17215	chr17	9119795	TAAAGGCATGAGCCGCTGTGCCTGGCCTGGCCTTTTTTTATTTTAGCCGT	27	31	58	28.930952282978865	29	36	65	32.31098884280702	0	0	0	2.1354156504062622	chr17_9119795_58	1	chr17	ATGAGCCGCTGTGCCTGGCCTGGCCTTTTT	2	+	9119777	9119807										None	Lib037_293T_8k_1	GTGAGCCACTGTGCCTGGCCNNNNNNNNNN	none	chr17:9119778-9119807	Exon	NTN1
chr17	70433460	70433467	chr17_70433464_58	Lib037_293T_8k_1.sam	18784	chr17	70433464	TACAGGTGTGAGCCACGGTGCCTGGCCAGGAGCCATTTCTTAAGGCAGTG	26	32	58	28.844410203711913	28	34	62	30.854497241083024	0	0	0	2.4819347291981715	chr17_70433464_58	1	chr17	GTGAGCCACGGTGCCTGGCCAGGAGCCATT	1	+	70433446	70433476										None	Lib037_293T_8k_1	GTGAGCCACTGTGCCTGGCCNNNNNNNNNN	none	chr17:70433447-70433476	Intergenic	KCNJ2-CASC17
chr17	50441463	50441472	chr17_50441472_58	Lib037_293T_8k_1.sam	18250	chr17	50441472	TACAGGCGTGAGCCACCATGCCTGGCCTGGCGGTCCTTTTTAAGTCACAG	34	24	58	28.5657	38	28	66	32.61901286060018	0	0	0	3.0230595245361758	chr17_50441472_58	1	chr17	GTGAGCCACCATGCCTGGCCTGGCGGTCCT	2	+	50441454	50441484										None	Lib037_293T_8k_1	GTGAGCCACTGTGCCTGGCCNNNNNNNNNN	none	chr17:50441455-50441484	Exon	ACSF2
chr17	47641350	47641358	chr17_47641356_58	Lib037_293T_8k_1.sam	18148	chr17	47641356	TACAGGCGTGAGCCACTGTGCCTGGCCAGGAAATTTTATTTTTACCATAT	22	36	58	28.142494558940577	24	37	61	29.79932885150268	0	0	0	2.6718699236468995	chr17_47641356_58	1	chr17	GTGAGCCACTGTGCCTGGCCAGGAAATTTT	0	+	47641338	47641368										None	Lib037_293T_8k_1	GTGAGCCACTGTGCCTGGCCNNNNNNNNNN	none	chr17:47641339-47641368	Intergenic	NPEPPS-KPNB1
chr17	4039187	4039199	chr17_4039188_58	Lib037_293T_8k_1.sam	17045	chr17	4039188	GTAGATTCAAGGGGTCCATCCTGGCCAGGCGCAGTGGCTCACGCCTGTAA	19	39	58	27.2213	21	43	64	30.04995840263344	0	0	0	4.6067583203617515	chr17_4039188_58	1	chr17	GTGAGCCACTGCGCCTGGCCAGGATGGACC	1	-	4039175	4039205										None	Lib037_293T_8k_1	GTGAGCCACTGTGCCTGGCCNNNNNNNNNN	none	chr17:4039176-4039205	Intron	ZZEF1
chr17	39937851	39937856	chr17_39937852_58	Lib037_293T_8k_1.sam	17872	chr17	39937852	CTTTTGAAAATTCCCATCACCTGGCCAGGCACGGTGGCTCACTCCTGTGA	23	35	58	28.372521918222215	28	38	66	32.61901286060018	0	0	0	1.707825127659933	chr17_39937852_58	1	chr17	GTGAGCCACCGTGCCTGGCCAGGTGATGGG	1	-	39937839	39937869										None	Lib037_293T_8k_1	GTGAGCCACTGTGCCTGGCCNNNNNNNNNN	none	chr17:39937840-39937869	Intergenic	ORMDL3-LRRC3C
chr15	98564769	98564773	chr15_98564769_58	Lib037_293T_8k_1.sam	15037	chr15	98564769	CAGGTGAGGAAATGCATTTCCTGGCCAGGCACGGTGGCTCACACCTGTAA	25	33	58	28.722813232690143	28	40	68	33.46640106136302	0	0	0	1.5811388300841898	chr15_98564769_58	1	chr15	GTGAGCCACCGTGCCTGGCCAGGAAATGCA	1	-	98564756	98564786										None	Lib037_293T_8k_1	GTGAGCCACTGTGCCTGGCCNNNNNNNNNN	none	chr15:98564757-98564786	Intergenic	FAM169B-IRAIN
chr15	85575711	85575719	chr15_85575714_58	Lib037_293T_8k_1.sam	14774	chr15	85575714	TCAAAAAAAAAAAAACTTTCCTGGCCAGGCACAGTGGCTCATGCCTGTAA	35	23	58	28.372521918222215	37	29	66	32.7567	0	0	0	2.7129319932501073	chr15_85575714_58	1	chr15	ATGAGCCACTGTGCCTGGCCAGGAAAGTTT	1	-	85575701	85575731										None	Lib037_293T_8k_1	GTGAGCCACTGTGCCTGGCCNNNNNNNNNN	none	chr15:85575702-85575731	Intron	AKAP13
chr15	78570110	78570124	chr15_78570119_58	Lib037_293T_8k_1.sam	14639	chr15	78570119	TACAGGCGTGAGCCACCGCGCCTGGCCTGGGTATAGTTTTATAATGACAA	54	4	58	14.696938456699069	62	4	66	15.748015748023622	0	0	0	4.06579	chr15_78570119_58	1	chr15	GTGAGCCACCGCGCCTGGCCTGGGTATAGT	2	+	78570101	78570131										None	Lib037_293T_8k_1	GTGAGCCACTGTGCCTGGCCNNNNNNNNNN	none	chr15:78570102-78570131	Exon	CHRNA5
chr15	74757955	74757958	chr15_74757955_58	Lib037_293T_8k_1.sam	14533	chr15	74757955	AAAATTTTTAAGAGTAAAACCTGGCCAGGCACAGTGGCTCACGCCTGTAA	44	14	58	24.819347291981714	55	15	70	28.722813232690143	0	0	0	1.118033988749895	chr15_74757955_58	1	chr15	GTGAGCCACTGTGCCTGGCCAGGTTTTACT	0	-	74757942	74757972										None	Lib037_293T_8k_1	GTGAGCCACTGTGCCTGGCCNNNNNNNNNN	none	chr15:74757943-74757972	Intergenic	CYP1A2-CSK
chr1	54249407	54249424	chr1_54249415_58	Lib037_293T_8k_1.sam	1470	chr1	54249415	CATCACATTGAGAACTTGACCTGGCCAGGCACGGTGGCTCACGCCTATAA	31	27	58	28.930952282978865	35	35	70	35	0	0	0	5.3359368645273735	chr1_54249415_58	1	chr1	GTGAGCCACCGTGCCTGGCCAGGTCAAGTT	1	-	54249402	54249432										None	Lib037_293T_8k_1	GTGAGCCACTGTGCCTGGCCNNNNNNNNNN	none	chr1:54249403-54249432	Intron	SSBP3
chr1	52850746	52850755	chr1_52850751_58	Lib037_293T_8k_1.sam	1440	chr1	52850751	TATAGGCATGAGCCACTATGTCTGGCCTGGTGTATTTTTTCAACTCTAGA	36	22	58	28.142494558940577	40	26	66	32.249	0	0	0	3.0368111930480994	chr1_52850751_58	1	chr1	ATGAGCCACTATGTCTGGCCTGGTGTATTT	3	+	52850733	52850763										None	Lib037_293T_8k_1	GTGAGCCACTGTGCCTGGCCNNNNNNNNNN	none	chr1:52850734-52850763	Exon	ZYG11A
chr14_GL000194v1_random	93397	93408	chr14_GL000194v1_random_93404_58	Lib037_293T_8k_1.sam	13707	chr14_GL000194v1_random	93404	TACAGGTGTGAGCCACTGTGCCTGGCCTGGAATTTTTTTCTAAAATTTAC	8	50	58	20	8	54	62	20.784609690826528	0	0	0	3.2379584617471546	chr14_GL000194v1_random_93404_58	1	chr14_GL000194v1_random	GTGAGCCACTGTGCCTGGCCTGGAATTTTT	0	+	93386	93416										None	Lib037_293T_8k_1	GTGAGCCACTGTGCCTGGCCNNNNNNNNNN	none	chr14_GL000194v1_random:93387-93416	Intron	MAFIP
chr13	63230199	63230207	chr13_63230202_58	Lib037_293T_8k_1.sam	11507	chr13	63230202	CTTTGCTAAATCCAAGCCCTGGCTGGGCACAGTGGCTCATATCTGTAGTT	28	30	58	28.982753492378876	29	34	63	31.400636936215164	0	0	0	2.581988897471611	chr13_63230202_58	1	chr13	ATGAGCCACTGTGCCCAGCCAGGGCTTGGA	3	-	63230187	63230217										None	Lib037_293T_8k_1	GTGAGCCACTGTGCCTGGCCNNNNNNNNNN	none	chr13:63230188-63230217	Intron	LINC00376
chr12	108607579	108607587	chr12_108607580_58	Lib037_293T_8k_1.sam	10251	chr12	108607580	AGAAAAAGAAAATTCCCCTCCTAGCCAGGCACAGTGGCTCTCACCTGTAA	15	43	58	25.39685019840059	17	51	68	29.444863728670914	0	0	0	2.8284271247461903	chr12_108607580_58	1	chr12	GAGAGCCACTGTGCCTGGCTAGGAGGGGAA	2	-	108607567	108607597										None	Lib037_293T_8k_1	GTGAGCCACTGTGCCTGGCCNNNNNNNNNN	none	chr12:108607568-108607597	Intergenic	TMEM119-SELPLG
chr1	179270853	179270856	chr1_179270856_58	Lib037_293T_8k_1.sam	3177	chr1	179270856	TACAGGTGTGAGCCACTGCGCCTGGCCTGGAATGTTCTGTTTCTTAAGTT	35	23	58	28.372521918222215	40	29	69	34.058772731852805	0	0	0	1.118033988749895	chr1_179270856_58	1	chr1	GTGAGCCACTGCGCCTGGCCTGGAATGTTC	1	+	179270838	179270868										None	Lib037_293T_8k_1	GTGAGCCACTGTGCCTGGCCNNNNNNNNNN	none	chr1:179270839-179270868	Intergenic	ABL2-SOAT1
chr1	178977764	178977773	chr1_178977764_58	Lib037_293T_8k_1.sam	3160	chr1	178977764	AACAACATATAAAGAAGCTCCAGGCCAGGTACAGTGGCTCACACCTGTAA	31	27	58	28.930952282978865	48	28	76	36.66060555964672	0	0	0	2.9249881291307074	chr1_178977764_58	1	chr1	GTGAGCCACTGTACCTGGCCTGGAGCTTCT	1	-	178977751	178977781										None	Lib037_293T_8k_1	GTGAGCCACTGTGCCTGGCCNNNNNNNNNN	none	chr1:178977752-178977781	Intergenic	RALGPS2-FAM20B
chr11	65208498	65208505	chr11_65208500_58	Lib037_293T_8k_1.sam	7590	chr11	65208500	TGTGGGATTAGCAGCGCAGCCTGGCCAGGCACAGTGGCTCACACCTGTAG	31	27	58	28.930952282978865	34	33	67	33.49626844888845	0	0	0	2.2314999074019015	chr11_65208500_58	1	chr11	GTGAGCCACTGTGCCTGGCCAGGCTGCGCT	0	-	65208487	65208517										None	Lib037_293T_8k_1	GTGAGCCACTGTGCCTGGCCNNNNNNNNNN	none	chr11:65208488-65208517	Intron	CAPN1
chr11	57507043	57507051	chr11_57507048_58	Lib037_293T_8k_1.sam	7406	chr11	57507048	AATGCTTCAATAATGAGTTCCAGGCCAGGCACAGTGGCTCACATCTGTAA	24	34	58	28.5657	26	38	64	31.432467291003423	0	0	0	2.947456530637899	chr11_57507048_58	1	chr11	GTGAGCCACTGTGCCTGGCCTGGAACTCAT	0	-	57507035	57507065										None	Lib037_293T_8k_1	GTGAGCCACTGTGCCTGGCCNNNNNNNNNN	none	chr11:57507036-57507065	Intron	SLC43A1
chr1	119258102	119258106	chr1_119258103_58	Lib037_293T_8k_1.sam	2536	chr1	119258103	TCATGTTGAAGTGTAATCCCCCGGCCAGGCACAGTGGCTCACGCCTGTAA	18	40	58	26.832815729997478	18	43	61	27.820855486487112	0	0	0	1.479019945774904	chr1_119258103_58	1	chr1	GTGAGCCACTGTGCCTGGCCGGGGGATTAC	0	-	119258090	119258120										None	Lib037_293T_8k_1	GTGAGCCACTGTGCCTGGCCNNNNNNNNNN	none	chr1:119258091-119258120	Intron	WARS2-AS1
chr10	84360099	84360110	chr10_84360110_58	Lib037_293T_8k_1.sam	5846	chr10	84360110	GACAGGTGTGAGCCACTGTGCCTGGCTGGGGTTTACTTTTTTAAATGGAA	28	30	58	28.982753492378876	31	31	62	31	0	0	0	3.9698866482558417	chr10_84360110_58	1	chr10	GTGAGCCACTGTGCCTGGCTGGGGTTTACT	1	+	84360092	84360122										None	Lib037_293T_8k_1	GTGAGCCACTGTGCCTGGCCNNNNNNNNNN	none	chr10:84360093-84360122	Exon	CCSER2
chrX	115554576	115554582	chrX_115554576_57	Lib037_293T_8k_1.sam	44963	chrX	115554576	ACTGTCAAAATTACTGTAACCTGGCCAGGCACGGTGGCTCATGCCTGTAA	12	45	57	23.2379	14	51	65	26.720778431774775	0	0	0	2.05913	chrX_115554576_57	1	chrX	ATGAGCCACCGTGCCTGGCCAGGTTACAGT	2	-	115554563	115554593										None	Lib037_293T_8k_1	GTGAGCCACTGTGCCTGGCCNNNNNNNNNN	none	chrX:115554564-115554593	Intron	PLS3-AS1
chr8	70118978	70118985	chr8_70118985_57	Lib037_293T_8k_1.sam	40792	chr8	70118985	TACAGGCTTGAGCCACTGCACCTGGCCAGGAGAGGATTTTTTATTTTATT	48	9	57	20.784609690826528	54	10	64	23.2379	0	0	0	2.680951323690902	chr8_70118985_57	1	chr8	TTGAGCCACTGCACCTGGCCAGGAGAGGAT	3	+	70118967	70118997										None	Lib037_293T_8k_1	GTGAGCCACTGTGCCTGGCCNNNNNNNNNN	none	chr8:70118968-70118997	Intron	NCOA2
chr8	55836753	55836758	chr8_55836755_57	Lib037_293T_8k_1.sam	40620	chr8	55836755	TATAAAAAAATCAGCCAAGCCTGGCCAGGCGCAGTGGCTCACGCCTGTAA	9	48	57	20.784609690826528	9	54	63	22.045407685048602	0	0	0	1.707825127659933	chr8_55836755_57	1	chr8	GTGAGCCACTGCGCCTGGCCAGGCTTGGCT	1	-	55836742	55836772										None	Lib037_293T_8k_1	GTGAGCCACTGTGCCTGGCCNNNNNNNNNN	none	chr8:55836743-55836772	Intergenic	TGS1-LYN
chr8	115547951	115547954	chr8_115547951_57	Lib037_293T_8k_1.sam	41284	chr8	115547951	TACGCATAATAATCCTAAACCTGGCCAGGCATAGTGGCTCACATCAGTAA	27	30	57	28.460498941515414	33	32	65	32.49615361854384	0	0	0	1.247219128924647	chr8_115547951_57	1	chr8	GTGAGCCACTATGCCTGGCCAGGTTTAGGA	1	-	115547938	115547968										None	Lib037_293T_8k_1	GTGAGCCACTGTGCCTGGCCNNNNNNNNNN	none	chr8:115547939-115547968	Intron	TRPS1
chr7	39512848	39512861	chr7_39512857_57	Lib037_293T_8k_1.sam	37908	chr7	39512857	TACAGGCATGAGCCACCGTGCCTGGCCGGGACACAATATTTTTAATTTTT	25	32	57	28.284271247461902	27	39	66	32.449961479175904	0	0	0	4.13991	chr7_39512857_57	1	chr7	ATGAGCCACCGTGCCTGGCCGGGACACAAT	2	+	39512839	39512869										None	Lib037_293T_8k_1	GTGAGCCACTGTGCCTGGCCNNNNNNNNNN	none	chr7:39512840-39512869	Intergenic	POU6F2-YAE1
chr7	124718967	124718972	chr7_124718970_57	Lib037_293T_8k_1.sam	39233	chr7	124718970	TGCAGGCATGAGCCACTGTGCCAGGCCTGGGATTGTTTTTTGCGATATTT	51	6	57	17.4929	56	7	63	19.79898987322333	0	0	0	1.707825127659933	chr7_124718970_57	1	chr7	ATGAGCCACTGTGCCAGGCCTGGGATTGTT	2	+	124718952	124718982										None	Lib037_293T_8k_1	GTGAGCCACTGTGCCTGGCCNNNNNNNNNN	none	chr7:124718953-124718982	Intergenic	LOC101928211-GPR37
chr6	42788516	42788519	chr6_42788519_57	Lib037_293T_8k_1.sam	35754	chr6	42788519	TATAGGTGTGAGCCACCATGCCTGGCCGGGAGCAGCATTCTTAAGGAATT	25	32	57	28.284271247461902	26	36	62	30.59411708155671	0	0	0	1.247219128924647	chr6_42788519_57	1	chr6	GTGAGCCACCATGCCTGGCCGGGAGCAGCA	2	+	42788501	42788531										None	Lib037_293T_8k_1	GTGAGCCACTGTGCCTGGCCNNNNNNNNNN	none	chr6:42788502-42788531	Exon	BICRAL
chr6	38950733	38950739	chr6_38950736_57	Lib037_293T_8k_1.sam	35681	chr6	38950736	TACAAGCATGAGCCACCGTGCCTGGCCAGGGCTACTTAGTTTTATTGGAA	23	34	57	27.964262908219126	27	37	64	31.606961258558215	0	0	0	2.165063509461097	chr6_38950736_57	1	chr6	ATGAGCCACCGTGCCTGGCCAGGGCTACTT	2	+	38950718	38950748										None	Lib037_293T_8k_1	GTGAGCCACTGTGCCTGGCCNNNNNNNNNN	none	chr6:38950719-38950748	Intron	DNAH8
chr6	30776486	30776501	chr6_30776501_57	Lib037_293T_8k_1.sam	35453	chr6	30776501	TACAGGCATGAGCCACTGTGCCTGGCCAGGCCTAGCATCTTAAAAACCCA	23	34	57	27.964262908219126	26	38	64	31.432467291003423	0	0	0	4.442338910979215	chr6_30776501_57	1	chr6	ATGAGCCACTGTGCCTGGCCAGGCCTAGCA	1	+	30776483	30776513										None	Lib037_293T_8k_1	GTGAGCCACTGTGCCTGGCCNNNNNNNNNN	none	chr6:30776484-30776513	Exon	HCG20
chr6	27124130	27124139	chr6_27124139_57	Lib037_293T_8k_1.sam	35385	chr6	27124139	TACCGGCATGAGCCACCGTGCCTGGCCCGGTAGAAATAATTTTTAAAAAC	28	29	57	28.495613697550013	30	35	65	32.4037	0	0	0	3.491060010942235	chr6_27124139_57	1	chr6	ATGAGCCACCGTGCCTGGCCCGGTAGAAAT	2	+	27124121	27124151										None	Lib037_293T_8k_1	GTGAGCCACTGTGCCTGGCCNNNNNNNNNN	none	chr6:27124122-27124151	Intergenic	LINC00240-H2BC11
chr6	132149940	132149949	chr6_132149946_57	Lib037_293T_8k_1.sam	36734	chr6	132149946	TACATGTAAAAAACCATCTCCAGGCCAGGCATGGTGGCTCACACCTGTAA	27	30	57	28.460498941515414	28	32	60	29.93325909419153	0	0	0	3.197221015541813	chr6_132149946_57	1	chr6	GTGAGCCACCATGCCTGGCCTGGAGATGGT	2	-	132149933	132149963										None	Lib037_293T_8k_1	GTGAGCCACTGTGCCTGGCCNNNNNNNNNN	none	chr6:132149934-132149963	Downstream	LINC01013
chr5	97506235	97506250	chr5_97506237_57	Lib037_293T_8k_1.sam	33788	chr5	97506237	TTGGGATTATAAGTGTGAGCCGGGCCAGGCACAGTGGCTCACGCCTGTAA	35	22	57	27.748873851023216	35	23	58	28.372521918222215	0	0	0	4.948716593053936	chr5_97506237_57	1	chr5	GTGAGCCACTGTGCCTGGCCCGGCTCACAC	0	-	97506224	97506254										None	Lib037_293T_8k_1	GTGAGCCACTGTGCCTGGCCNNNNNNNNNN	none	chr5:97506225-97506254	Exon	LINC01340
chr5	180517829	180517840	chr5_180517839_57	Lib037_293T_8k_1.sam	34968	chr5	180517839	TACAGGCGTGAGCTACTGCGCCTGGCCGAGTAGACCTTTTCTTAAACGAG	32	25	57	28.284271247461902	34	28	62	30.854497241083024	0	0	0	3.6247605284885913	chr5_180517839_57	1	chr5	GTGAGCTACTGCGCCTGGCCGAGTAGACCT	2	+	180517821	180517851										None	Lib037_293T_8k_1	GTGAGCCACTGTGCCTGGCCNNNNNNNNNN	none	chr5:180517822-180517851	Exon	CNOT6
chr5	177204631	177204636	chr5_177204635_57	Lib037_293T_8k_1.sam	34875	chr5	177204635	TACAGGTGTGAGCCACTGTGCCTGGCCCGGCCTTTTAAAAATCATTATCT	33	24	57	28.142494558940577	38	25	63	30.822070014844883	0	0	0	1.8547236990991407	chr5_177204635_57	1	chr5	GTGAGCCACTGTGCCTGGCCCGGCCTTTTA	0	+	177204617	177204647										None	Lib037_293T_8k_1	GTGAGCCACTGTGCCTGGCCNNNNNNNNNN	none	chr5:177204618-177204647	Exon	NSD1
chr5	151463169	151463172	chr5_151463172_57	Lib037_293T_8k_1.sam	34464	chr5	151463172	TATAGGCATGAGCCACTGTGCCTGGCCAGGTCTGAGCCTTTACAGTGGTC	14	43	57	24.535688292770594	18	47	65	29.086079144497972	0	0	0	1.118033988749895	chr5_151463172_57	1	chr5	ATGAGCCACTGTGCCTGGCCAGGTCTGAGC	1	+	151463154	151463184										None	Lib037_293T_8k_1	GTGAGCCACTGTGCCTGGCCNNNNNNNNNN	none	chr5:151463155-151463184	Exon	SLC36A1
chr3	56774622	56774631	chr3_56774622_57	Lib037_293T_8k_1.sam	28850	chr3	56774622	ACATAAATAAAAATAACAGCCTGGCCAGGCGCAGTGGCTCATGCCTGTAA	20	37	57	27.202941017470888	23	43	66	31.448370387032774	0	0	0	3.491060010942235	chr3_56774622_57	1	chr3	ATGAGCCACTGCGCCTGGCCAGGCTGTTAT	2	-	56774609	56774639										None	Lib037_293T_8k_1	GTGAGCCACTGTGCCTGGCCNNNNNNNNNN	none	chr3:56774610-56774639	Intron	ARHGEF3
chr3	49070721	49070732	chr3_49070732_57	Lib037_293T_8k_1.sam	28715	chr3	49070732	TACAAGTGTGAGCCACCATGCCTGGCCTGGCCAGAATTCTTTATTTTTTA	31	26	57	28.39013913315678	34	29	63	31.400636936215164	0	0	0	3.867815921162743	chr3_49070732_57	1	chr3	GTGAGCCACCATGCCTGGCCTGGCCAGAAT	2	+	49070714	49070744										None	Lib037_293T_8k_1	GTGAGCCACTGTGCCTGGCCNNNNNNNNNN	none	chr3:49070715-49070744	Intron	QRICH1
chr3	138553917	138553920	chr3_138553917_57	Lib037_293T_8k_1.sam	29836	chr3	138553917	AAAAAGCATTTAACAAAATCCAGGCCAGGCATGGTGGCTCACACCTGTAA	16	41	57	25.612496949731394	19	44	63	28.91366458960192	0	0	0	1.5	chr3_138553917_57	1	chr3	GTGAGCCACCATGCCTGGCCTGGATTTTGT	2	-	138553904	138553934										None	Lib037_293T_8k_1	GTGAGCCACTGTGCCTGGCCNNNNNNNNNN	none	chr3:138553905-138553934	Intron	CEP70
chr3	136587674	136587679	chr3_136587675_57	Lib037_293T_8k_1.sam	29802	chr3	136587675	GCTTAAAAAGAAAAATTAGCCAGGCCAGGCATGGTGGCTCATGTCTGTAA	29	28	57	28.495613697550013	30	29	59	29.49576240750525	0	0	0	1.707825127659933	chr3_136587675_57	1	chr3	ATGAGCCACCATGCCTGGCCTGGCTAATTT	3	-	136587662	136587692										None	Lib037_293T_8k_1	GTGAGCCACTGTGCCTGGCCNNNNNNNNNN	none	chr3:136587663-136587692	Intron	STAG1
chr3	136125036	136125052	chr3_136125041_57	Lib037_293T_8k_1.sam	29775	chr3	136125041	CCATAAGAAAAGTCCAAGTCCAGGCCAGGCATGGTGGCTCACACCTGTAA	17	40	57	26.076809620810597	21	46	67	31.080540535840107	0	0	0	4.988876515698588	chr3_136125041_57	1	chr3	GTGAGCCACCATGCCTGGCCTGGACTTGGA	2	-	136125028	136125058										None	Lib037_293T_8k_1	GTGAGCCACTGTGCCTGGCCNNNNNNNNNN	none	chr3:136125029-136125058	Intron	PPP2R3A
chr2	27928925	27928941	chr2_27928934_57	Lib037_293T_8k_1.sam	22453	chr2	27928934	TAGATTAAAAAAAAAAAAACCAGGCCAGGTGCAGTGGCTCATGCCTGTGA	19	38	57	26.870057685088806	24	43	67	32.12475680841802	0	0	0	5.521265706339444	chr2_27928934_57	1	chr2	ATGAGCCACTGCACCTGGCCTGGTTTTTTT	3	-	27928921	27928951										None	Lib037_293T_8k_1	GTGAGCCACTGTGCCTGGCCNNNNNNNNNN	none	chr2:27928922-27928951	Exon	BABAM2
chr22	38619617	38619625	chr22_38619621_57	Lib037_293T_8k_1.sam	27642	chr22	38619621	TATAGGCGTGAGTCACTGTGCCTGGCCTGGAAGTAGGGTTTTTAGGGTCG	42	15	57	25.099800796022265	46	15	61	26.267851073127396	0	0	0	2.7856776554368237	chr22_38619621_57	1	chr22	GTGAGTCACTGTGCCTGGCCTGGAAGTAGG	1	+	38619603	38619633										None	Lib037_293T_8k_1	GTGAGCCACTGTGCCTGGCCNNNNNNNNNN	none	chr22:38619604-38619633	Intron	FAM227A
chr22	26030090	26030096	chr22_26030091_57	Lib037_293T_8k_1.sam	27258	chr22	26030091	ATCAAAATGTACCCATCTTCCTGGCCAGGCACAGTGGCTCATGCCCATAA	38	19	57	26.870057685088806	43	20	63	29.32575659723036	0	0	0	2	chr22_26030091_57	1	chr22	ATGAGCCACTGTGCCTGGCCAGGAAGATGG	1	-	26030078	26030108										None	Lib037_293T_8k_1	GTGAGCCACTGTGCCTGGCCNNNNNNNNNN	none	chr22:26030079-26030108	Intron	MYO18B
chr2	224415314	224415327	chr2_224415317_57	Lib037_293T_8k_1.sam	24991	chr2	224415317	TACAGGCGTGAACCACCGTGCCTGGCCAGGGTTTTTATTTTGTTTTACGT	31	26	57	28.39013913315678	37	30	67	33.31666249791537	0	0	0	4.498888751680798	chr2_224415317_57	1	chr2	GTGAACCACCGTGCCTGGCCAGGGTTTTTA	2	+	224415299	224415329										None	Lib037_293T_8k_1	GTGAGCCACTGTGCCTGGCCNNNNNNNNNN	none	chr2:224415300-224415329	Intergenic	FAM124B-CUL3
chr21	9028401	9028406	chr21_9028406_57	Lib037_293T_8k_1.sam	26409	chr21	9028406	TACAGGTGTGAGCCACCGTGCCTGGCCTGGTTACCAGAATTCTAATTTCC	12	45	57	23.2379	14	46	60	25.37715508089904	0	0	0	1.920286436967152	chr21_9028406_57	1	chr21	GTGAGCCACCGTGCCTGGCCTGGTTACCAG	1	+	9028388	9028418										None	Lib037_293T_8k_1	GTGAGCCACTGTGCCTGGCCNNNNNNNNNN	none	chr21:9028389-9028418	Intergenic	MIR10396A.2-TEKT4P2
chr2	174356186	174356189	chr2_174356186_57	Lib037_293T_8k_1.sam	24337	chr2	174356186	CTGAATTAGAAATGCCTTTCCTGGCCAGGCGCAGTGGCTCATGCCTGTAG	22	35	57	27.748873851023216	23	36	59	28.77498913987632	0	0	0	1.118033988749895	chr2_174356186_57	1	chr2	ATGAGCCACTGCGCCTGGCCAGGAAAGGCA	2	-	174356173	174356203										None	Lib037_293T_8k_1	GTGAGCCACTGTGCCTGGCCNNNNNNNNNN	none	chr2:174356174-174356203	Intron	CIR1
chr2	156756530	156756537	chr2_156756537_57	Lib037_293T_8k_1.sam	24118	chr2	156756537	TACAGGCATGAGCCACCATGCCTGGCCTGGTAATGCCTTTCAGTTATTTG	48	9	57	20.784609690826528	56	11	67	24.819347291981714	0	0	0	2.680951323690902	chr2_156756537_57	1	chr2	ATGAGCCACCATGCCTGGCCTGGTAATGCC	3	+	156756519	156756549										None	Lib037_293T_8k_1	GTGAGCCACTGTGCCTGGCCNNNNNNNNNN	none	chr2:156756520-156756549	Intergenic	GPD2-GALNT5
chr21	19261960	19261967	chr21_19261964_57	Lib037_293T_8k_1.sam	26501	chr21	19261964	TACAGGCGTGAGCCACCGTGCCTGGCCAGGGTAATGTGTTTAAAAGCCAA	26	31	57	28.39013913315678	31	38	69	34.322004603461025	0	0	0	2.449489742783178	chr21_19261964_57	1	chr21	GTGAGCCACCGTGCCTGGCCAGGGTAATGT	1	+	19261946	19261976										None	Lib037_293T_8k_1	GTGAGCCACTGTGCCTGGCCNNNNNNNNNN	none	chr21:19261947-19261976	Intergenic	MIR548XHG-LINC01683
chr19	51871405	51871414	chr19_51871414_57	Lib037_293T_8k_1.sam	21826	chr19	51871414	TACAGGTGTGAGCCACTGTGCCTGGCCAGGTAGGTTAATTTATATAATTT	17	40	57	26.076809620810597	17	50	67	29.154759474226502	0	0	0	3.0230595245361753	chr19_51871414_57	1	chr19	GTGAGCCACTGTGCCTGGCCAGGTAGGTTA	0	+	51871396	51871426										None	Lib037_293T_8k_1	GTGAGCCACTGTGCCTGGCCNNNNNNNNNN	none	chr19:51871397-51871426	Exon	ZNF577
chr19	50364038	50364044	chr19_50364040_57	Lib037_293T_8k_1.sam	21786	chr19	50364040	AGACCTCTCAAAAACATGTCCTGGCCAGGCGCAGTGGCTCACGCCTGTAA	27	30	57	28.460498941515414	33	31	64	31.984371183438952	0	0	0	2.1354156504062622	chr19_50364040_57	1	chr19	GTGAGCCACTGCGCCTGGCCAGGACATGTT	1	-	50364027	50364057										None	Lib037_293T_8k_1	GTGAGCCACTGTGCCTGGCCNNNNNNNNNN	none	chr19:50364028-50364057	Intron	NAPSA
chr19	50151552	50151560	chr19_50151557_57	Lib037_293T_8k_1.sam	21778	chr19	50151557	GACGTTAAAACAAACAAACCCTGGCCAGGCGCGGTGGCTCACGCCTGTAA	26	31	57	28.39013913315678	29	35	64	31.85906464414798	0	0	0	2.947456530637899	chr19_50151557_57	1	chr19	GTGAGCCACCGCGCCTGGCCAGGGTTTGTT	2	-	50151544	50151574										None	Lib037_293T_8k_1	GTGAGCCACTGTGCCTGGCCNNNNNNNNNN	none	chr19:50151545-50151574	Intergenic	SNAR-D-IZUMO2
chr1	93069095	93069115	chr1_93069114_57	Lib037_293T_8k_1.sam	2127	chr1	93069114	TACAGGCGTGAGCCACCATGCCTGGCCAGGAATGTATATTTATAGTAAGT	23	34	57	27.964262908219126	28	36	64	31.74901573277509	0	0	0	6.986097305044895	chr1_93069114_57	1	chr1	GTGAGCCACCATGCCTGGCCAGGAATGTAT	2	+	93069096	93069126										None	Lib037_293T_8k_1	GTGAGCCACTGTGCCTGGCCNNNNNNNNNN	none	chr1:93069097-93069126	Intergenic	DIPK1A-MTF2
chr19	13190516	13190521	chr19_13190519_57	Lib037_293T_8k_1.sam	20628	chr19	13190519	TGCAGGTGTGAGTCACCGTGCCTGGCCTGGACTTTTCTTTTTAATTGTTA	42	15	57	25.099800796022265	55	16	71	29.664793948382652	0	0	0	1.8027756377319946	chr19_13190519_57	1	chr19	GTGAGTCACCGTGCCTGGCCTGGACTTTTC	2	+	13190501	13190531										None	Lib037_293T_8k_1	GTGAGCCACTGTGCCTGGCCNNNNNNNNNN	none	chr19:13190502-13190531	Intergenic	IER2-CACNA1A
chr17	65128672	65128678	chr17_65128676_57	Lib037_293T_8k_1.sam	18631	chr17	65128676	TACAGGCGTGAACCACTGCACCTGGCCGGGATTTGTACTTTTTAATAAAA	42	15	57	25.099800796022265	45	15	60	25.98076211353316	0	0	0	2.1354156504062622	chr17_65128676_57	1	chr17	GTGAACCACTGCACCTGGCCGGGATTTGTA	3	+	65128658	65128688										None	Lib037_293T_8k_1	GTGAGCCACTGTGCCTGGCCNNNNNNNNNN	none	chr17:65128659-65128688	Intergenic	LOC100507002-RGS9
chr17	63810384	63810397	chr17_63810388_57	Lib037_293T_8k_1.sam	18573	chr17	63810388	TACAGGCATGAGCCACTGTGCCTGGCCTGGGGTTTCTAATTTTCTTAATT	26	31	57	28.39013913315678	29	32	61	30.463092423455635	0	0	0	4.621688003316538	chr17_63810388_57	1	chr17	ATGAGCCACTGTGCCTGGCCTGGGGTTTCT	1	+	63810370	63810400										None	Lib037_293T_8k_1	GTGAGCCACTGTGCCTGGCCNNNNNNNNNN	none	chr17:63810371-63810400	Intron	DDX42
chr17	48669928	48669937	chr17_48669929_57	Lib037_293T_8k_1.sam	18182	chr17	48669929	ATCCTATAAGATTATAATACCAGGCCAGGCACAGTGGCTCACGCCTGTAA	42	15	57	25.099800796022265	51	16	67	28.5657	0	0	0	2.7271780286589284	chr17_48669929_57	1	chr17	GTGAGCCACTGTGCCTGGCCTGGTATTATA	0	-	48669916	48669946										None	Lib037_293T_8k_1	GTGAGCCACTGTGCCTGGCCNNNNNNNNNN	none	chr17:48669917-48669946	Intergenic	MIR196A1-PRAC1
chr17	44515975	44515986	chr17_44515986_57	Lib037_293T_8k_1.sam	18042	chr17	44515986	TACAGGCGTGAGCCACTGCGCCTGGCCAGGAGCATTTTTCAAAGGAAAAA	19	38	57	26.870057685088806	24	43	67	32.12475680841802	0	0	0	3.24037	chr17_44515986_57	1	chr17	GTGAGCCACTGCGCCTGGCCAGGAGCATTT	1	+	44515968	44515998										None	Lib037_293T_8k_1	GTGAGCCACTGTGCCTGGCCNNNNNNNNNN	none	chr17:44515969-44515998	Intergenic	GPATCH8-FZD2
chr1	68336001	68336007	chr1_68336005_57	Lib037_293T_8k_1.sam	1774	chr1	68336005	TACAGGAGTGAGCCACTGTACCCGGCCGGGAGTCCTTTTCTCATTGTTGG	47	10	57	21.6795	54	10	64	23.2379	0	0	0	2	chr1_68336005_57	1	chr1	GTGAGCCACTGTACCCGGCCGGGAGTCCTT	2	+	68335987	68336017										None	Lib037_293T_8k_1	GTGAGCCACTGTGCCTGGCCNNNNNNNNNN	none	chr1:68335988-68336017	Intergenic	WLS-RPE65
chr16	67581224	67581229	chr16_67581225_57	Lib037_293T_8k_1.sam	16352	chr16	67581225	TACAGGCGTGAGCCACTGCACCTGGCCCGGCCTTACTTATTTTTAATTAG	40	17	57	26.076809620810597	49	19	68	30.512292604784715	0	0	0	1.8708286933869707	chr16_67581225_57	1	chr16	GTGAGCCACTGCACCTGGCCCGGCCTTACT	2	+	67581207	67581237										None	Lib037_293T_8k_1	GTGAGCCACTGTGCCTGGCCNNNNNNNNNN	none	chr16:67581208-67581237	Exon	CTCF
chr14	73650770	73650773	chr14_73650773_57	Lib037_293T_8k_1.sam	13106	chr14	73650773	TACAGGTGTGAGCCACTGTGCCTGGCCAGGCAATTGCCCTTTAATTTTTA	10	47	57	21.6795	12	55	67	25.69046515733026	0	0	0	1.118033988749895	chr14_73650773_57	1	chr14	GTGAGCCACTGTGCCTGGCCAGGCAATTGC	0	+	73650755	73650785										None	Lib037_293T_8k_1	GTGAGCCACTGTGCCTGGCCNNNNNNNNNN	none	chr14:73650756-73650785	Exon	DNAL1
chr14	102239591	102239598	chr14_102239593_57	Lib037_293T_8k_1.sam	13583	chr14	102239593	TTTCTAAAAACCCTTAACCCGGCTGGGCACAGTGGCTCACGCCTGTAATC	16	41	57	25.612496949731394	19	47	66	29.88310559496787	0	0	0	2.416609194718914	chr14_102239593_57	1	chr14	GTGAGCCACTGTGCCCAGCCGGGTTAAGGG	2	-	102239578	102239608										None	Lib037_293T_8k_1	GTGAGCCACTGTGCCTGGCCNNNNNNNNNN	none	chr14:102239579-102239608	Intron	MOK
chr13	95422250	95422253	chr13_95422253_57	Lib037_293T_8k_1.sam	12087	chr13	95422253	TACAGGCATGAGCCACTGTGCCTGGCCTGGAATAATTTTTTTACTGTGCT	21	36	57	27.49545416973504	24	37	61	29.79932885150268	0	0	0	1.118033988749895	chr13_95422253_57	1	chr13	ATGAGCCACTGTGCCTGGCCTGGAATAATT	1	+	95422235	95422265										None	Lib037_293T_8k_1	GTGAGCCACTGTGCCTGGCCNNNNNNNNNN	none	chr13:95422236-95422265	Intergenic	ABCC4-CLDN10
chr13	46476802	46476805	chr13_46476805_57	Lib037_293T_8k_1.sam	11289	chr13	46476805	TACAGGCGTGAGCCACCGTGCCTGGCCTGGATCTCTATTATTAACGTGCA	26	31	57	28.39013913315678	29	37	66	32.7567	0	0	0	1.118033988749895	chr13_46476805_57	1	chr13	GTGAGCCACCGTGCCTGGCCTGGATCTCTA	1	+	46476787	46476817										None	Lib037_293T_8k_1	GTGAGCCACTGTGCCTGGCCNNNNNNNNNN	none	chr13:46476788-46476817	Intergenic	LINC01198-LRCH1
chr1	28960747	28960758	chr1_28960753_57	Lib037_293T_8k_1.sam	852	chr1	28960753	AAAATTTAAAAAAAGAAGGCCAGGCCAGGCGCAATGGCTCACGCCTGTAA	18	39	57	26.49528259898354	19	41	60	27.910571473905726	0	0	0	3.448026810929534	chr1_28960753_57	1	chr1	GTGAGCCATTGCGCCTGGCCTGGCCTTCTT	2	-	28960740	28960770										None	Lib037_293T_8k_1	GTGAGCCACTGTGCCTGGCCNNNNNNNNNN	none	chr1:28960741-28960770	Exon	EPB41
chr12	56793554	56793560	chr12_56793560_57	Lib037_293T_8k_1.sam	9535	chr12	56793560	TACAGGTGTGAGCCACCGTGCCTGGCCAGGAGGCACTATTAATCATTTAC	26	31	57	28.39013913315678	28	58	86	40.29888335921977	0	0	0	2.05913	chr12_56793560_57	1	chr12	GTGAGCCACCGTGCCTGGCCAGGAGGCACT	1	+	56793542	56793572										None	Lib037_293T_8k_1	GTGAGCCACTGTGCCTGGCCNNNNNNNNNN	none	chr12:56793543-56793572	Intergenic	HSD17B6-SDR9C7
chr1	241205754	241205758	chr1_241205758_57	Lib037_293T_8k_1.sam	4299	chr1	241205758	TACAGGCGTGAGCCACTGCACCTGGCCAGGATATACTATCTTGATTTTTT	28	29	57	28.495613697550013	33	30	63	31.464265445104548	0	0	0	1.5811388300841898	chr1_241205758_57	1	chr1	GTGAGCCACTGCACCTGGCCAGGATATACT	2	+	241205740	241205770										None	Lib037_293T_8k_1	GTGAGCCACTGTGCCTGGCCNNNNNNNNNN	none	chr1:241205741-241205770	Intron	RGS7
chr1	235685566	235685571	chr1_235685569_57	Lib037_293T_8k_1.sam	4189	chr1	235685569	GGAAAAAAAAGTAAGAACCTGGCTGGGCACAGTGGCTCACACTTGTAATC	5	52	57	16.1245	5	55	60	16.5831	0	0	0	1.8547236990991407	chr1_235685569_57	1	chr1	GTGAGCCACTGTGCCCAGCCAGGTTCTTAC	2	-	235685554	235685584										None	Lib037_293T_8k_1	GTGAGCCACTGTGCCTGGCCNNNNNNNNNN	none	chr1:235685555-235685584	Intron	LYST
chr1	232960632	232960644	chr1_232960639_57	Lib037_293T_8k_1.sam	4116	chr1	232960639	TACAGGCGTGAACCACTGTGCCTAGCCTGGTTACGTTTCTTTAGGCAGGA	42	15	57	25.099800796022265	48	19	67	30.1993	0	0	0	3.6345393852880274	chr1_232960639_57	1	chr1	GTGAACCACTGTGCCTAGCCTGGTTACGTT	2	+	232960621	232960651										None	Lib037_293T_8k_1	GTGAGCCACTGTGCCTGGCCNNNNNNNNNN	none	chr1:232960622-232960651	Exon	NTPCR
chr1	227739303	227739324	chr1_227739322_57	Lib037_293T_8k_1.sam	3996	chr1	227739322	TACAGGTATGAGCCACTGTGCCTGGCCAGGACGGGTTTTAAGTCAGCACT	16	41	57	25.612496949731394	18	48	66	29.393876913398138	0	0	0	6.648615016125769	chr1_227739322_57	1	chr1	ATGAGCCACTGTGCCTGGCCAGGACGGGTT	1	+	227739304	227739334										None	Lib037_293T_8k_1	GTGAGCCACTGTGCCTGGCCNNNNNNNNNN	none	chr1:227739305-227739334	Exon	SNAP47
chr12	26869580	26869595	chr12_26869584_57	Lib037_293T_8k_1.sam	8986	chr12	26869584	TATAGATGTGAGCCACTGAGCCTGGCCTGGCAACTCAGTTTTTAAGGTTT	42	15	57	25.099800796022265	45	15	60	25.98076211353316	0	0	0	4.746642207381757	chr12_26869584_57	1	chr12	GTGAGCCACTGAGCCTGGCCTGGCAACTCA	1	+	26869566	26869596										None	Lib037_293T_8k_1	GTGAGCCACTGTGCCTGGCCNNNNNNNNNN	none	chr12:26869567-26869596	Intergenic	ITPR2-INTS13
chr1	225900684	225900691	chr1_225900691_57	Lib037_293T_8k_1.sam	3934	chr1	225900691	TACAGGCATGAGCCACTGCACCTGGCCAGGGCTCATTCTTGAATACTTCC	30	27	57	28.460498941515414	31	33	64	31.984371183438952	0	0	0	2.416609194718914	chr1_225900691_57	1	chr1	ATGAGCCACTGCACCTGGCCAGGGCTCATT	3	+	225900673	225900703										None	Lib037_293T_8k_1	GTGAGCCACTGTGCCTGGCCNNNNNNNNNN	none	chr1:225900674-225900703	Intergenic	LEFTY1-PYCR2
chr12	122432113	122432116	chr12_122432113_57	Lib037_293T_8k_1.sam	10693	chr12	122432113	GAGTTCAAGACCAGCCTGGCCAGGCCAGGCACGGTGGCTCACACTGTAAT	38	19	57	26.870057685088806	44	23	67	31.811947441173732	0	0	0	1.247219128924647	chr12_122432113_57	1	chr12	GTGAGCCACCGTGCCTGGCCTGGCCAGGCT	1	-	122432100	122432130										None	Lib037_293T_8k_1	GTGAGCCACTGTGCCTGGCCNNNNNNNNNN	none	chr12:122432101-122432130	Intergenic	CLIP1-ZCCHC8
chr1	210324850	210324858	chr1_210324853_57	Lib037_293T_8k_1.sam	3685	chr1	210324853	TACAGGCGTGAGCCACTGTGCCCGGCCAGGAACCTTTCTTTATCCTTGAG	38	19	57	26.870057685088806	40	21	61	28.982753492378876	0	0	0	2.664965443739661	chr1_210324853_57	1	chr1	GTGAGCCACTGTGCCCGGCCAGGAACCTTT	1	+	210324835	210324865										None	Lib037_293T_8k_1	GTGAGCCACTGTGCCTGGCCNNNNNNNNNN	none	chr1:210324836-210324865	Upstream	HHAT
chr11	76401169	76401175	chr11_76401170_57	Lib037_293T_8k_1.sam	7889	chr11	76401170	TACATGCATGAGCCACTGCGCCTGACCAGGCTTCTACACTTTCTTATCTC	49	8	57	19.79898987322333	56	9	65	22.44994432064365	0	0	0	2.277608394786075	chr11_76401170_57	1	chr11	ATGAGCCACTGCGCCTGACCAGGCTTCTAC	3	+	76401152	76401182										None	Lib037_293T_8k_1	GTGAGCCACTGTGCCTGGCCNNNNNNNNNN	none	chr11:76401153-76401182	Exon	GVQW3
chr11	130396806	130396810	chr11_130396807_57	Lib037_293T_8k_1.sam	8546	chr11	130396807	GGGGAAACAGAAGATAGGTCCTGGCCAGGCACAGTGGCTCATGCCTGAAA	31	26	57	28.39013913315678	34	26	60	29.732137494637012	0	0	0	1.4142135623730951	chr11_130396807_57	1	chr11	ATGAGCCACTGTGCCTGGCCAGGACCTATC	1	-	130396794	130396824										None	Lib037_293T_8k_1	GTGAGCCACTGTGCCTGGCCNNNNNNNNNN	none	chr11:130396795-130396824	Intron	ZBTB44-DT
chrX	40911039	40911046	chrX_40911046_56	Lib037_293T_8k_1.sam	44119	chrX	40911046	TACAGGCGTGAGCCACTGTGCCTGGCCTGGGGGTCACATTTCAACATGAG	30	26	56	27.92848008753788	32	30	62	30.983866769659336	0	0	0	2.680951323690902	chrX_40911046_56	1	chrX	GTGAGCCACTGTGCCTGGCCTGGGGGTCAC	0	+	40911028	40911058										None	Lib037_293T_8k_1	GTGAGCCACTGTGCCTGGCCNNNNNNNNNN	none	chrX:40911029-40911058	Intergenic	LOC100132831-USP9X
chr9	98215800	98215803	chr9_98215803_56	Lib037_293T_8k_1.sam	42689	chr9	98215803	TACAGGCATGAGCCACTGTGCCTGGCCAGGACTGTCTCATTCTAAAGCCC	29	27	56	27.982137159266443	33	28	61	30.397368307141328	0	0	0	1.118033988749895	chr9_98215803_56	1	chr9	ATGAGCCACTGTGCCTGGCCAGGACTGTCT	1	+	98215785	98215815										None	Lib037_293T_8k_1	GTGAGCCACTGTGCCTGGCCNNNNNNNNNN	none	chr9:98215786-98215815	Intron	TBC1D2
chr9	33488725	33488728	chr9_33488728_56	Lib037_293T_8k_1.sam	42055	chr9	33488728	TACAGGCGTGAGCCACTGTGCCTGGCCAGGTTCTTAAATTTCAATATCTC	30	26	56	27.92848008753788	34	32	66	32.984845004941285	0	0	0	1.247219128924647	chr9_33488728_56	1	chr9	GTGAGCCACTGTGCCTGGCCAGGTTCTTAA	0	+	33488710	33488740										None	Lib037_293T_8k_1	GTGAGCCACTGTGCCTGGCCNNNNNNNNNN	none	chr9:33488711-33488740	Intergenic	NOL6-SUGT1P1
chr9	134089011	134089021	chr9_134089011_56	Lib037_293T_8k_1.sam	43410	chr9	134089011	AAAAAGAAGGGAAAGATGGCCCGGCCAGGCATAATGGCTCATGCCTGTCA	26	30	56	27.92848008753788	28	31	59	29.46183972531247	0	0	0	3.54401	chr9_134089011_56	1	chr9	ATGAGCCATTATGCCTGGCCGGGCCATCTT	3	-	134088998	134089028										None	Lib037_293T_8k_1	GTGAGCCACTGTGCCTGGCCNNNNNNNNNN	none	chr9:134088999-134089028	Intergenic	BRD3-WDR5
chr9	130228962	130228972	chr9_130228967_56	Lib037_293T_8k_1.sam	43309	chr9	130228967	TGCAGGCGTGAGCCACCATGCCTGGCCAGGCCTACACTGTTTTGAAGCGT	41	15	56	24.79919353527449	45	17	62	27.65863337187866	0	0	0	3.248931448269655	chr9_130228967_56	1	chr9	GTGAGCCACCATGCCTGGCCAGGCCTACAC	2	+	130228949	130228979										None	Lib037_293T_8k_1	GTGAGCCACTGTGCCTGGCCNNNNNNNNNN	none	chr9:130228950-130228979	Intron	NCS1
chr8	53911653	53911662	chr8_53911653_56	Lib037_293T_8k_1.sam	40590	chr8	53911653	CCTAAGAAAGGCATCAGGCCCTGGCCAGGCACGGTGGCTCATTGCCTGTA	41	15	56	24.79919353527449	42	15	57	25.099800796022265	0	0	0	3.1368774282716245	chr8_53911653_56	1	chr8	ATGAGCCACCGTGCCTGGCCAGGGCCTGAT	2	-	53911640	53911670										None	Lib037_293T_8k_1	GTGAGCCACTGTGCCTGGCCNNNNNNNNNN	none	chr8:53911641-53911670	Exon	RGS20
chr8	38200892	38200896	chr8_38200895_56	Lib037_293T_8k_1.sam	40379	chr8	38200895	TACAGGCATGAGCCACCATGCCTGGCCAGGCAGCTGAGATTTTTATTGAG	41	15	56	24.79919353527449	48	19	67	30.1993	0	0	0	1.479019945774904	chr8_38200895_56	1	chr8	ATGAGCCACCATGCCTGGCCAGGCAGCTGA	3	+	38200877	38200907										None	Lib037_293T_8k_1	GTGAGCCACTGTGCCTGGCCNNNNNNNNNN	none	chr8:38200878-38200907	Exon	BAG4
chr7	44695390	44695398	chr7_44695393_56	Lib037_293T_8k_1.sam	38014	chr7	44695393	TATAGGCATGAGCCACTGCGCCTGGCCTGGACCAGTTCTTAAGAAAAAAT	29	27	56	27.982137159266443	32	34	66	32.984845004941285	0	0	0	2.947456530637899	chr7_44695393_56	1	chr7	ATGAGCCACTGCGCCTGGCCTGGACCAGTT	2	+	44695375	44695405										None	Lib037_293T_8k_1	GTGAGCCACTGTGCCTGGCCNNNNNNNNNN	none	chr7:44695376-44695405	Intron	OGDH
chr7	150934875	150934896	chr7_150934877_56	Lib037_293T_8k_1.sam	39749	chr7	150934877	CTTCACACCCAAGAACAGGCCAGGCCAGGCATGGTGGCTCACACCTGTAA	26	30	56	27.92848008753788	30	34	64	31.937438845342623	0	0	0	6.694499722205703	chr7_150934877_56	1	chr7	GTGAGCCACCATGCCTGGCCTGGCCTGTTC	2	-	150934864	150934894										None	Lib037_293T_8k_1	GTGAGCCACTGTGCCTGGCCNNNNNNNNNN	none	chr7:150934865-150934894	Intergenic	AOC1-KCNH2
chr3	57977462	57977467	chr3_57977464_56	Lib037_293T_8k_1.sam	28895	chr3	57977464	TTACCTTTAAAAAAGAAAACCTGGCCAGGCACAGTGGCTCATGCCTGTAA	34	22	56	27.349588662354687	37	22	59	28.53068523537421	0	0	0	1.7204650534085253	chr3_57977464_56	1	chr3	ATGAGCCACTGTGCCTGGCCAGGTTTTCTT	1	-	57977451	57977481										None	Lib037_293T_8k_1	GTGAGCCACTGTGCCTGGCCNNNNNNNNNN	none	chr3:57977452-57977481	Intergenic	SLMAP-FLNB
chr3	57337225	57337230	chr3_57337227_56	Lib037_293T_8k_1.sam	28867	chr3	57337227	AATTATAAAAATACATGCACCTGGCCAGGCACGGTGGCTCACGCCTGTAA	9	47	56	20.566963801203133	10	52	62	22.80350850198276	0	0	0	1.7204650534085253	chr3_57337227_56	1	chr3	GTGAGCCACCGTGCCTGGCCAGGTGCATGT	1	-	57337214	57337244										None	Lib037_293T_8k_1	GTGAGCCACTGTGCCTGGCCNNNNNNNNNN	none	chr3:57337215-57337244	Intron	DNAH12
chr3	12303490	12303498	chr3_12303498_56	Lib037_293T_8k_1.sam	28157	chr3	12303498	TACAGGTGTGAGCCACTGTGCCTGGCCAGGCAGTCATGTTTTATGGCTCC	2	54	56	10.392304845413264	3	60	63	13.416407864998739	0	0	0	3.112474899497183	chr3_12303498_56	1	chr3	GTGAGCCACTGTGCCTGGCCAGGCAGTCAT	0	+	12303480	12303510										None	Lib037_293T_8k_1	GTGAGCCACTGTGCCTGGCCNNNNNNNNNN	none	chr3:12303481-12303510	Exon	PPARG
chr2	84361789	84361796	chr2_84361793_56	Lib037_293T_8k_1.sam	23308	chr2	84361793	AGCCACTATAAAAAAAGAGCCTGGCCAGGCACAGTGGCTCACACCTGCAA	20	36	56	26.832815729997478	25	45	70	33.54101966249684	0	0	0	2.3151673805580453	chr2_84361793_56	1	chr2	GTGAGCCACTGTGCCTGGCCAGGCTCTTTT	0	-	84361780	84361810										None	Lib037_293T_8k_1	GTGAGCCACTGTGCCTGGCCNNNNNNNNNN	none	chr2:84361781-84361810	Intergenic	FUNDC2P2-SUCLG1
chr2	55576066	55576074	chr2_55576067_56	Lib037_293T_8k_1.sam	22901	chr2	55576067	CTCATCATTAAAACCAATTCCTGGCCAGGTGCAGTGGCTCATGCCTGTAA	32	24	56	27.712812921102035	35	24	59	28.982753492378876	0	0	0	2.8284271247461903	chr2_55576067_56	1	chr2	ATGAGCCACTGCACCTGGCCAGGAATTGGT	3	-	55576054	55576084										None	Lib037_293T_8k_1	GTGAGCCACTGTGCCTGGCCNNNNNNNNNN	none	chr2:55576055-55576084	Intron	PPP4R3B
chr2	43112479	43112482	chr2_43112479_56	Lib037_293T_8k_1.sam	22710	chr2	43112479	GGTACTCAAGACACTGAAGCCTGGCCAGGCGCAGTGGCTCATGCCTATAA	40	16	56	25.298221281347036	45	17	62	27.65863337187866	0	0	0	1.247219128924647	chr2_43112479_56	1	chr2	ATGAGCCACTGCGCCTGGCCAGGCTTCAGT	2	-	43112466	43112496										None	Lib037_293T_8k_1	GTGAGCCACTGTGCCTGGCCNNNNNNNNNN	none	chr2:43112467-43112496	Intergenic	LINC02580-ZFP36L2
chr20	52394350	52394353	chr20_52394353_56	Lib037_293T_8k_1.sam	26236	chr20	52394353	TATAGGCTTGAGCCACTGTGCCTGGCCAGGTATTTCTTCATATTAGTGCA	18	38	56	26.153393661244042	19	45	64	29.24038303442689	0	0	0	1.247219128924647	chr20_52394353_56	1	chr20	TTGAGCCACTGTGCCTGGCCAGGTATTTCT	1	+	52394335	52394365										None	Lib037_293T_8k_1	GTGAGCCACTGTGCCTGGCCNNNNNNNNNN	none	chr20:52394336-52394365	Intergenic	ZFP64-LINC01524
chr20	35797944	35797947	chr20_35797947_56	Lib037_293T_8k_1.sam	25882	chr20	35797947	TACAGGCATGAGCCACTGCGCCTAGCCTGGAATGGGTTGTTTAATAGATA	31	25	56	27.83882181415011	34	29	63	31.400636936215164	0	0	0	1.118033988749895	chr20_35797947_56	1	chr20	ATGAGCCACTGCGCCTAGCCTGGAATGGGT	3	+	35797929	35797959										None	Lib037_293T_8k_1	GTGAGCCACTGTGCCTGGCCNNNNNNNNNN	none	chr20:35797930-35797959	Exon	PHF20
chr19	15353162	15353167	chr19_15353165_56	Lib037_293T_8k_1.sam	20725	chr19	15353165	TACAGGTGTGAGCCACCATGCCTGGCCGGGTCTTGGATTTTTATAAGAAG	40	16	56	25.298221281347036	43	20	63	29.32575659723036	0	0	0	1.8027756377319946	chr19_15353165_56	1	chr19	GTGAGCCACCATGCCTGGCCGGGTCTTGGA	2	+	15353147	15353177										None	Lib037_293T_8k_1	GTGAGCCACTGTGCCTGGCCNNNNNNNNNN	none	chr19:15353148-15353177	Intergenic	BRD4-AKAP8
chr1	85216663	85216677	chr1_85216670_56	Lib037_293T_8k_1.sam	1994	chr1	85216670	TCAATATAAATTTTCCAATCTGGGCCAGGCACAGTGGCTCACATCTGTAA	21	35	56	27.110883423451916	21	37	58	27.874719729532707	0	0	0	3.960744879438715	chr1_85216670_56	1	chr1	GTGAGCCACTGTGCCTGGCCCAGATTGGAA	0	-	85216657	85216687										None	Lib037_293T_8k_1	GTGAGCCACTGTGCCTGGCCNNNNNNNNNN	none	chr1:85216658-85216687	Intergenic	SYDE2-C1orf52
chr17	62373330	62373338	chr17_62373336_56	Lib037_293T_8k_1.sam	18533	chr17	62373336	TCTTTCAAAGACTCATCCTTGCCAGGCACAGTGGCTCACACTTGTAATCC	20	36	56	26.832815729997478	24	39	63	30.59411708155671	0	0	0	2.6572964625340396	chr17_62373336_56	1	chr17	GTGAGCCACTGTGCCTGGCAAGGATGAGTC	1	-	62373320	62373350										None	Lib037_293T_8k_1	GTGAGCCACTGTGCCTGGCCNNNNNNNNNN	none	chr17:62373321-62373350	Exon	EFCAB3
chr17	61880468	61880480	chr17_61880473_56	Lib037_293T_8k_1.sam	18508	chr17	61880473	GAAAGAAATGGTAAAAATTCCTGGCCAGGCACAGTGGCTCACACCTTAAT	37	19	56	26.514147167125703	45	20	65	30	0	0	0	3.771236166328253	chr17_61880473_56	1	chr17	GTGAGCCACTGTGCCTGGCCAGGAATTTTT	0	-	61880460	61880490										None	Lib037_293T_8k_1	GTGAGCCACTGTGCCTGGCCNNNNNNNNNN	none	chr17:61880461-61880490	Intron	INTS2
chr17	40786677	40786684	chr17_40786679_56	Lib037_293T_8k_1.sam	17906	chr17	40786679	ATGCTTTCAAAATACGAACCCAGGCCAGGCGCAGTGGCTCACGCCTGTAA	9	47	56	20.566963801203133	9	58	67	22.847319317591726	0	0	0	2.217355782608345	chr17_40786679_56	1	chr17	GTGAGCCACTGCGCCTGGCCTGGGTTCGTA	1	-	40786666	40786696										None	Lib037_293T_8k_1	GTGAGCCACTGTGCCTGGCCNNNNNNNNNN	none	chr17:40786667-40786696	Intergenic	KRT27-KRT28
chr1	66122997	66123010	chr1_66123003_56	Lib037_293T_8k_1.sam	1706	chr1	66123003	TACAGATGTGAGCCACCATGCCTGGCCAGGATTTTTTTTCAAGAGCTCTA	44	12	56	22.978250586152114	52	14	66	26.981475126464083	0	0	0	3.870347766898305	chr1_66123003_56	1	chr1	GTGAGCCACCATGCCTGGCCAGGATTTTTT	2	+	66122985	66123015										None	Lib037_293T_8k_1	GTGAGCCACTGTGCCTGGCCNNNNNNNNNN	none	chr1:66122986-66123015	Exon	PDE4B
chr15	99060439	99060446	chr15_99060446_56	Lib037_293T_8k_1.sam	15049	chr15	99060446	TCCAGGCGTGAGCCACCGTGCCTGGCCAGGGACTGTATTATTAATACAGC	21	35	56	27.110883423451916	25	38	63	30.822070014844883	0	0	0	2.680951323690902	chr15_99060446_56	1	chr15	GTGAGCCACCGTGCCTGGCCAGGGACTGTA	1	+	99060428	99060458										None	Lib037_293T_8k_1	GTGAGCCACTGTGCCTGGCCNNNNNNNNNN	none	chr15:99060429-99060458	Intergenic	LUNAR1-SYNM
chr13	93450074	93450092	chr13_93450083_56	Lib037_293T_8k_1.sam	12045	chr13	93450083	TACAGGCGTGAGCCACCGCGCCTGGCCAGGTTCCACTCTTGCTCATAGTT	36	20	56	26.832815729997478	41	24	65	31.368774282716245	0	0	0	5.32291	chr13_93450083_56	1	chr13	GTGAGCCACCGCGCCTGGCCAGGTTCCACT	2	+	93450065	93450095										None	Lib037_293T_8k_1	GTGAGCCACTGTGCCTGGCCNNNNNNNNNN	none	chr13:93450066-93450095	Exon	GPC6
chr13	87211341	87211348	chr13_87211346_56	Lib037_293T_8k_1.sam	11948	chr13	87211346	TACTGTTGTGAGCCACTGTGCCTGGCCCAGCAGTTAGTTCTGCAGTCCTT	21	35	56	27.110883423451916	24	37	61	29.79932885150268	0	0	0	2.217355782608345	chr13_87211346_56	1	chr13	GTGAGCCACTGTGCCTGGCCCAGCAGTTAG	0	+	87211328	87211358										None	Lib037_293T_8k_1	GTGAGCCACTGTGCCTGGCCNNNNNNNNNN	none	chr13:87211329-87211358	Intergenic	LINC00430-MIR4500HG
chr13	82193520	82193523	chr13_82193520_56	Lib037_293T_8k_1.sam	11865	chr13	82193520	GATTACAGGTGTGAGCCACTGTGCCCAGCCTGGCAGGTTTTTTTAAAGGA	36	20	56	26.832815729997478	39	21	60	28.61817604250837	0	0	0	1.247219128924647	chr13_82193520_56	1	chr13	GTGAGCCACTGTGCCCAGCCTGGCAGGTTT	2	+	82193505	82193535										None	Lib037_293T_8k_1	GTGAGCCACTGTGCCTGGCCNNNNNNNNNN	none	chr13:82193506-82193535	Intergenic	LINC00564-SLITRK1
chr1	36199431	36199445	chr1_36199436_56	Lib037_293T_8k_1.sam	1044	chr1	36199436	AAGTAAGAATCCATCCAGTCCAGGCCAGGCACGGTGGCTCACGCCTATAA	32	24	56	27.712812921102035	35	26	61	30.166206257996713	0	0	0	4.14997	chr1_36199436_56	1	chr1	GTGAGCCACCGTGCCTGGCCTGGACTGGAT	1	-	36199423	36199453										None	Lib037_293T_8k_1	GTGAGCCACTGTGCCTGGCCNNNNNNNNNN	none	chr1:36199424-36199453	Intergenic	MAP7D1-THRAP3
chr12	53606534	53606545	chr12_53606545_56	Lib037_293T_8k_1.sam	9451	chr12	53606545	TACAGACATGAGCCACTGTGCCTGGCCTGGCACGTTTTTTTTTAAATTTT	28	28	56	28	31	32	63	31.496031496047245	0	0	0	3.975620147292187	chr12_53606545_56	1	chr12	ATGAGCCACTGTGCCTGGCCTGGCACGTTT	1	+	53606527	53606557										None	Lib037_293T_8k_1	GTGAGCCACTGTGCCTGGCCNNNNNNNNNN	none	chr12:53606528-53606557	Intron	ATF7
chr12	48742604	48742607	chr12_48742604_56	Lib037_293T_8k_1.sam	9264	chr12	48742604	ATTTTTATAAAAGCCACTGCCAGGCCAGGCGCAGTGGCTCACACCTGTAA	34	22	56	27.349588662354687	40	22	62	29.664793948382652	0	0	0	1.247219128924647	chr12_48742604_56	1	chr12	GTGAGCCACTGCGCCTGGCCTGGCAGTGGC	1	-	48742591	48742621										None	Lib037_293T_8k_1	GTGAGCCACTGTGCCTGGCCNNNNNNNNNN	none	chr12:48742592-48742621	Exon	TEX49
chr1	240197963	240197976	chr1_240197966_56	Lib037_293T_8k_1.sam	4274	chr1	240197966	TATAGGCGTGAGCCACTGTGCCTGGCCAGGAAGATTTTTCTTGAAAAAAC	26	30	56	27.92848008753788	30	32	62	30.983866769659336	0	0	0	4.714045207910318	chr1_240197966_56	1	chr1	GTGAGCCACTGTGCCTGGCCAGGAAGATTT	0	+	240197948	240197978										None	Lib037_293T_8k_1	GTGAGCCACTGTGCCTGGCCNNNNNNNNNN	none	chr1:240197949-240197978	Exon	FMN2
chr1	226183900	226183915	chr1_226183912_56	Lib037_293T_8k_1.sam	3953	chr1	226183912	AAAAAAAAAAAAAAAAAAACCAGGCTGGGCACAGTGGCTCACACCTGTAA	19	37	56	26.514147167125703	20	42	62	28.982753492378876	0	0	0	5.068530358989675	chr1_226183912_56	1	chr1	GTGAGCCACTGTGCCCAGCCTGGTTTTTTT	2	-	226183899	226183929										None	Lib037_293T_8k_1	GTGAGCCACTGTGCCTGGCCNNNNNNNNNN	none	chr1:226183900-226183929	Intron	ACBD3
chr1	220109121	220109124	chr1_220109121_56	Lib037_293T_8k_1.sam	3835	chr1	220109121	AAGATCAGCAAACTGCCAGCCCGGCCAGGCACGGTGGCTCACCCCTGTAA	38	18	56	26.153393661244042	44	20	64	29.664793948382652	0	0	0	1.247219128924647	chr1_220109121_56	1	chr1	GTGAGCCACCGTGCCTGGCCGGGCTGGCAG	1	-	220109108	220109138										None	Lib037_293T_8k_1	GTGAGCCACTGTGCCTGGCCNNNNNNNNNN	none	chr1:220109109-220109138	Exon	IARS2
chr12	118601200	118601206	chr12_118601203_56	Lib037_293T_8k_1.sam	10551	chr12	118601203	TATAGGCATGGGCCACTGTGCCTGGCCGGGACTCCTTTATTTTACAGATG	21	35	56	27.110883423451916	26	39	65	31.843366656181317	0	0	0	2.165063509461097	chr12_118601203_56	1	chr12	ATGGGCCACTGTGCCTGGCCGGGACTCCTT	2	+	118601185	118601215										None	Lib037_293T_8k_1	GTGAGCCACTGTGCCTGGCCNNNNNNNNNN	none	chr12:118601186-118601215	Intergenic	SUDS3-LINC02423
chr11	68459681	68459686	chr11_68459683_56	Lib037_293T_8k_1.sam	7705	chr11	68459683	CCTTGTCTCAAAAAAGACCCCAGGCCAGGCGCGGTGGCTCACCCCTATAA	36	20	56	26.832815729997478	44	22	66	31.11269837220809	0	0	0	1.8027756377319946	chr11_68459683_56	1	chr11	GTGAGCCACCGCGCCTGGCCTGGGGTCTTT	2	-	68459670	68459700										None	Lib037_293T_8k_1	GTGAGCCACTGTGCCTGGCCNNNNNNNNNN	none	chr11:68459671-68459700	Upstream	PPP6R3
chr1	154995204	154995211	chr1_154995206_56	Lib037_293T_8k_1.sam	2759	chr1	154995206	CAGAGTAAAGAACTTTAGGCCAGGCCAGGTACAGTGGCTCACACCTGTAA	24	32	56	27.712812921102035	25	35	60	29.58039891549808	0	0	0	2.4411439272335804	chr1_154995206_56	1	chr1	GTGAGCCACTGTACCTGGCCTGGCCTAAAG	1	-	154995193	154995223										None	Lib037_293T_8k_1	GTGAGCCACTGTGCCTGGCCNNNNNNNNNN	none	chr1:154995194-154995223	Downstream	FLAD1
chr10	24676920	24676942	chr10_24676924_56	Lib037_293T_8k_1.sam	4894	chr10	24676924	CATTTAATAAATATTAACTCCGGGCCAGGCACAGTGGCTCACACCTGTAA	35	21	56	27.110883423451916	37	22	59	28.53068523537421	0	0	0	5.85577	chr10_24676924_56	1	chr10	GTGAGCCACTGTGCCTGGCCCGGAGTTAAT	0	-	24676911	24676941										None	Lib037_293T_8k_1	GTGAGCCACTGTGCCTGGCCNNNNNNNNNN	none	chr10:24676912-24676941	Intron	ARHGAP21
chr10	15144448	15144455	chr10_15144452_56	Lib037_293T_8k_1.sam	4722	chr10	15144452	TATAATCAAAAAGAAAAAGCCAGGCCAGGTGCAGTGGCTCACGCCTGTAA	11	45	56	22.24859546128699	12	47	59	23.748684174075834	0	0	0	2.5495097567963922	chr10_15144452_56	1	chr10	GTGAGCCACTGCACCTGGCCTGGCTTTTTC	2	-	15144439	15144469										None	Lib037_293T_8k_1	GTGAGCCACTGTGCCTGGCCNNNNNNNNNN	none	chr10:15144440-15144469	Intron	NMT2
chrX	54422641	54422645	chrX_54422641_55	Lib037_293T_8k_1.sam	44383	chrX	54422641	CTTTGTGCAAAAGAGAAATCCTGGCCAGGCACAGTGGCTCACAGCTGTAA	29	26	55	27.459060435491963	33	30	63	31.464265445104548	0	0	0	1.5811388300841898	chrX_54422641_55	1	chrX	GTGAGCCACTGTGCCTGGCCAGGATTTCTC	0	-	54422628	54422658										None	Lib037_293T_8k_1	GTGAGCCACTGTGCCTGGCCNNNNNNNNNN	none	chrX:54422629-54422658	Intergenic	WNK3-TSR2
chr9	86463429	86463435	chr9_86463435_55	Lib037_293T_8k_1.sam	42483	chr9	86463435	TACAGGTGTGAGCCACTGTGCCTGGCCTGGAAAACACATTTTCAAATTGG	34	21	55	26.720778431774775	39	23	62	29.949958263743873	0	0	0	2.29129	chr9_86463435_55	1	chr9	GTGAGCCACTGTGCCTGGCCTGGAAAACAC	0	+	86463417	86463447										None	Lib037_293T_8k_1	GTGAGCCACTGTGCCTGGCCNNNNNNNNNN	none	chr9:86463418-86463447	Intergenic	TUT7-GAS1
chr9	127390999	127391008	chr9_127391005_55	Lib037_293T_8k_1.sam	43180	chr9	127391005	TAATTCAAATCTATTGAGACCTGGCCAGGCACAGTGGCTCATGCCTTTAA	35	20	55	26.457513110645905	39	23	62	29.949958263743873	0	0	0	3.0066592756745814	chr9_127391005_55	1	chr9	ATGAGCCACTGTGCCTGGCCAGGTCTCAAT	1	-	127390992	127391022										None	Lib037_293T_8k_1	GTGAGCCACTGTGCCTGGCCNNNNNNNNNN	none	chr9:127390993-127391022	Intron	GARNL3
chr9	121041238	121041245	chr9_121041241_55	Lib037_293T_8k_1.sam	43026	chr9	121041241	TACAGGCATGAGCCACTGTGCCTGGCCAGGTATTACATCATCTTACAGTA	34	21	55	26.720778431774775	45	26	71	34.20526275297414	0	0	0	2.416609194718914	chr9_121041241_55	1	chr9	ATGAGCCACTGTGCCTGGCCAGGTATTACA	1	+	121041223	121041253										None	Lib037_293T_8k_1	GTGAGCCACTGTGCCTGGCCNNNNNNNNNN	none	chr9:121041224-121041253	Intron	C5
chr9	100220711	100220718	chr9_100220717_55	Lib037_293T_8k_1.sam	42725	chr9	100220717	TATACTAAATGATTAACTTCCAGGCCAGGCACAGTGGCTCACGCCTGTAA	26	29	55	27.459060435491963	28	33	61	30.397368307141328	0	0	0	2.416609194718914	chr9_100220717_55	1	chr9	GTGAGCCACTGTGCCTGGCCTGGAAGTTAA	0	-	100220704	100220734										None	Lib037_293T_8k_1	GTGAGCCACTGTGCCTGGCCNNNNNNNNNN	none	chr9:100220705-100220734	Exon	INVS
chr7	66054898	66054901	chr7_66054898_55	Lib037_293T_8k_1.sam	38211	chr7	66054898	ACATTGAAAACATAGCAGTCCTGGCCAGGCACGGTGGCTCACTTCTGTAA	16	39	55	24.979991993593593	19	41	60	27.910571473905726	0	0	0	1.247219128924647	chr7_66054898_55	1	chr7	GTGAGCCACCGTGCCTGGCCAGGACTGCTA	1	-	66054885	66054915										None	Lib037_293T_8k_1	GTGAGCCACTGTGCCTGGCCNNNNNNNNNN	none	chr7:66054886-66054915	Intergenic	GUSB-ASL
chr6	89033192	89033200	chr6_89033195_55	Lib037_293T_8k_1.sam	36199	chr6	89033195	TACAGGCATGAGCCACTGCACCTGGCCTGGACATCTATTTATAGAATTAC	49	6	55	17.146428199482248	54	6	60	18	0	0	0	2.6299556396765835	chr6_89033195_55	1	chr6	ATGAGCCACTGCACCTGGCCTGGACATCTA	3	+	89033177	89033207										None	Lib037_293T_8k_1	GTGAGCCACTGTGCCTGGCCNNNNNNNNNN	none	chr6:89033178-89033207	Intergenic	RNGTT-PNRC1
chr6	158747280	158747285	chr6_158747284_55	Lib037_293T_8k_1.sam	37219	chr6	158747284	TACAGGCATGAACCACTGTGCCTGGCCAGGCTTATTCTTTTGTGAGTTTT	32	23	55	27.129319932501073	32	25	57	28.284271247461902	0	0	0	1.707825127659933	chr6_158747284_55	1	chr6	ATGAACCACTGTGCCTGGCCAGGCTTATTC	2	+	158747266	158747296										None	Lib037_293T_8k_1	GTGAGCCACTGTGCCTGGCCNNNNNNNNNN	none	chr6:158747267-158747296	Intron	SYTL3
chr6	149607334	149607340	chr6_149607336_55	Lib037_293T_8k_1.sam	37015	chr6	149607336	ATCTATCTAATAATTTGCTCCTGGCCAGGTGCAGTGGCTCATGCCTATAA	38	17	55	25.41653005427767	44	19	63	28.91366458960192	0	0	0	2.165063509461097	chr6_149607336_55	1	chr6	ATGAGCCACTGCACCTGGCCAGGAGCAAAT	3	-	149607323	149607353										None	Lib037_293T_8k_1	GTGAGCCACTGTGCCTGGCCNNNNNNNNNN	none	chr6:149607324-149607353	Intron	KATNA1
chr5	72975799	72975809	chr5_72975802_55	Lib037_293T_8k_1.sam	33473	chr5	72975802	TACAGGCATGAGCCACTGTGCCTGGCCAGGCTCATTTCATTTTAGTGCTG	31	24	55	27.27636339397171	38	27	65	32.03123475609393	0	0	0	3.248931448269655	chr5_72975802_55	1	chr5	ATGAGCCACTGTGCCTGGCCAGGCTCATTT	1	+	72975784	72975814										None	Lib037_293T_8k_1	GTGAGCCACTGTGCCTGGCCNNNNNNNNNN	none	chr5:72975785-72975814	Exon	FCHO2
chr5	175651175	175651180	chr5_175651180_55	Lib037_293T_8k_1.sam	34837	chr5	175651180	TACAGGTGTGAGCCACTGTGCCTGGCCAGGTTCCTCATTTCTAACTGAGG	22	33	55	26.94438717061496	26	39	65	31.843366656181317	0	0	0	1.8547236990991407	chr5_175651180_55	1	chr5	GTGAGCCACTGTGCCTGGCCAGGTTCCTCA	0	+	175651162	175651192										None	Lib037_293T_8k_1	GTGAGCCACTGTGCCTGGCCNNNNNNNNNN	none	chr5:175651163-175651192	Intergenic	SFXN1-HRH2
chr3	57672947	57672961	chr3_57672951_55	Lib037_293T_8k_1.sam	28882	chr3	57672951	GCCATTAAAAAAATGAAATCCAGGCCAGGCATATTGGCTCACACCTGTAA	27	28	55	27.49545416973504	28	31	59	29.46183972531247	0	0	0	4.175823272122517	chr3_57672951_55	1	chr3	GTGAGCCAATATGCCTGGCCTGGATTTCAT	2	-	57672938	57672968										None	Lib037_293T_8k_1	GTGAGCCACTGTGCCTGGCCNNNNNNNNNN	none	chr3:57672939-57672968	Intron	DENND6A
chr3	136741755	136741768	chr3_136741765_55	Lib037_293T_8k_1.sam	29812	chr3	136741765	TACAGGCATGAGTCACTGTGCCTGGCCAGGAATTTTTTAAAAAGCAATAC	20	35	55	26.457513110645905	21	37	58	27.874719729532707	0	0	0	3.799671038392666	chr3_136741765_55	1	chr3	ATGAGTCACTGTGCCTGGCCAGGAATTTTT	2	+	136741747	136741777										None	Lib037_293T_8k_1	GTGAGCCACTGTGCCTGGCCNNNNNNNNNN	none	chr3:136741748-136741777	Intron	STAG1
chr3	128688403	128688415	chr3_128688408_55	Lib037_293T_8k_1.sam	29668	chr3	128688408	TACAGGCGTGAGCCACTGCGCCTGGCCTGGATAGTGATTTTTAAAAGATG	40	15	55	24.49489742783178	47	20	67	30.659419433511783	0	0	0	4.079215610874228	chr3_128688408_55	1	chr3	GTGAGCCACTGCGCCTGGCCTGGATAGTGA	1	+	128688390	128688420										None	Lib037_293T_8k_1	GTGAGCCACTGTGCCTGGCCNNNNNNNNNN	none	chr3:128688391-128688420	Intergenic	RPN1-RAB7A
chr2	65585964	65585969	chr2_65585966_55	Lib037_293T_8k_1.sam	23071	chr2	65585966	TACAGTCGTGAGCCACTGCGCCTGGCCAGGGTCTTTCATTTTTTTAAAGA	34	21	55	26.720778431774775	35	26	61	30.166206257996713	0	0	0	2.0548046676563256	chr2_65585966_55	1	chr2	GTGAGCCACTGCGCCTGGCCAGGGTCTTTC	1	+	65585948	65585978										None	Lib037_293T_8k_1	GTGAGCCACTGTGCCTGGCCNNNNNNNNNN	none	chr2:65585949-65585978	Intergenic	SPRED2-MIR4778
chr2	63317200	63317203	chr2_63317200_55	Lib037_293T_8k_1.sam	23027	chr2	63317200	ACCTTAGATTTATATGGAACCAGGCCAGGCATGGTGGCTCATACCTGTAA	30	25	55	27.386127875258307	32	27	59	29.393876913398138	0	0	0	1.247219128924647	chr2_63317200_55	1	chr2	ATGAGCCACCATGCCTGGCCTGGTTCCATA	3	-	63317187	63317217										None	Lib037_293T_8k_1	GTGAGCCACTGTGCCTGGCCNNNNNNNNNN	none	chr2:63317188-63317217	Intron	WDPCP
chr2	62025987	62025993	chr2_62025991_55	Lib037_293T_8k_1.sam	23009	chr2	62025991	TACGGGTGTGAGCTACTGTGCCTGGCCAGGATACACTGTTCTTCTACCTA	22	33	55	26.94438717061496	25	35	60	29.58039891549808	0	0	0	2.165063509461097	chr2_62025991_55	1	chr2	GTGAGCTACTGTGCCTGGCCAGGATACACT	1	+	62025973	62026003										None	Lib037_293T_8k_1	GTGAGCCACTGTGCCTGGCCNNNNNNNNNN	none	chr2:62025974-62026003	Exon	COMMD1
chr2	203365923	203365926	chr2_203365926_55	Lib037_293T_8k_1.sam	24710	chr2	203365926	TACAGGCGTGAGCCACCGTGCCCGGCCGGGGCTGTTATCTTAATGCTTAC	46	9	55	20.346989949375804	52	9	61	21.633307652783937	0	0	0	1.118033988749895	chr2_203365926_55	1	chr2	GTGAGCCACCGTGCCCGGCCGGGGCTGTTA	2	+	203365908	203365938										None	Lib037_293T_8k_1	GTGAGCCACTGTGCCTGGCCNNNNNNNNNN	none	chr2:203365909-203365938	Upstream	ABI2
chr2	162912328	162912331	chr2_162912328_55	Lib037_293T_8k_1.sam	24185	chr2	162912328	AATTCCTTAATAAATCTCTCCTGGCCAGGCATGGTGGCTCATGCCTGTAA	32	23	55	27.129319932501073	38	27	65	32.03123475609393	0	0	0	1.118033988749895	chr2_162912328_55	1	chr2	ATGAGCCACCATGCCTGGCCAGGAGAGATT	3	-	162912315	162912345										None	Lib037_293T_8k_1	GTGAGCCACTGTGCCTGGCCNNNNNNNNNN	none	chr2:162912316-162912345	Intergenic	KCNH7-FIGN
chr2	161276135	161276138	chr2_161276135_55	Lib037_293T_8k_1.sam	24171	chr2	161276135	AGCTATCAAAACTACTAATCCAGGCCAGGCACAGTGGCTCATACCAGTAA	24	31	55	27.27636339397171	29	34	63	31.400636936215164	0	0	0	1.118033988749895	chr2_161276135_55	1	chr2	ATGAGCCACTGTGCCTGGCCTGGATTAGTA	1	-	161276122	161276152										None	Lib037_293T_8k_1	GTGAGCCACTGTGCCTGGCCNNNNNNNNNN	none	chr2:161276123-161276152	Intergenic	LOC101929512-PSMD14
chr21	44347544	44347550	chr21_44347547_55	Lib037_293T_8k_1.sam	26931	chr21	44347547	TACAGGTGTGAGCCACTGTGCCTGGCCTGGGGATTACAATTTGACATGAC	27	28	55	27.49545416973504	30	34	64	31.937438845342623	0	0	0	2.05913	chr21_44347547_55	1	chr21	GTGAGCCACTGTGCCTGGCCTGGGGATTAC	0	+	44347529	44347559										None	Lib037_293T_8k_1	GTGAGCCACTGTGCCTGGCCNNNNNNNNNN	none	chr21:44347530-44347559	Intergenic	CFAP410-TRPM2
chr21	31242240	31242254	chr21_31242240_55	Lib037_293T_8k_1.sam	26650	chr21	31242240	TAACTTTTGTTTGAAAGAACCAGGCCAGGCACAGTGGCTCATGCCTGTAA	24	31	55	27.27636339397171	27	34	61	30.298514815086232	0	0	0	4.654746681256314	chr21_31242240_55	1	chr21	ATGAGCCACTGTGCCTGGCCTGGTTCTTTC	1	-	31242227	31242257										None	Lib037_293T_8k_1	GTGAGCCACTGTGCCTGGCCNNNNNNNNNN	none	chr21:31242228-31242257	Intron	TIAM1
chr21	15860443	15860457	chr21_15860452_55	Lib037_293T_8k_1.sam	26447	chr21	15860452	TACAGGTGTGAGCCACTGTGCCTGGCCTGGAAATTTTTTTGACTAACAGC	19	36	55	26.153393661244042	20	44	64	29.664793948382652	0	0	0	4.015276949301485	chr21_15860452_55	1	chr21	GTGAGCCACTGTGCCTGGCCTGGAAATTTT	0	+	15860434	15860464										None	Lib037_293T_8k_1	GTGAGCCACTGTGCCTGGCCNNNNNNNNNN	none	chr21:15860435-15860464	Intron	USP25
chr19	552385	552397	chr19_552392_55	Lib037_293T_8k_1.sam	20069	chr19	552392	TACAGGTATGAGCCACTGTGCCCGGCCGGGTTAGTGTTGTAATAGACTTA	43	12	55	22.715633383201094	47	12	59	23.748684174075834	0	0	0	3.590109871423002	chr19_552392_55	1	chr19	ATGAGCCACTGTGCCCGGCCGGGTTAGTGT	2	+	552374	552404										None	Lib037_293T_8k_1	GTGAGCCACTGTGCCTGGCCNNNNNNNNNN	none	chr19:552375-552404	Downstream	GZMM
chr19	5317191	5317200	chr19_5317192_55	Lib037_293T_8k_1.sam	20262	chr19	5317192	AAACAAATAAATAGCTGAGCCTGGCCAGGCGCAGTGGCTCATGCCTATAA	33	22	55	26.94438717061496	38	25	63	30.822070014844883	0	0	0	3.1874754901018454	chr19_5317192_55	1	chr19	ATGAGCCACTGCGCCTGGCCAGGCTCAGCT	2	-	5317179	5317209										None	Lib037_293T_8k_1	GTGAGCCACTGTGCCTGGCCNNNNNNNNNN	none	chr19:5317180-5317209	Intron	PTPRS
chr19	5276516	5276520	chr19_5276520_55	Lib037_293T_8k_1.sam	20258	chr19	5276520	TACAGGTGTGAGCCACTGCGCCTGGCCTGGAGTACGTGTTTTTTTTTTGT	29	26	55	27.459060435491963	32	29	61	30.463092423455635	0	0	0	1.4142135623730951	chr19_5276520_55	1	chr19	GTGAGCCACTGCGCCTGGCCTGGAGTACGT	1	+	5276502	5276532										None	Lib037_293T_8k_1	GTGAGCCACTGTGCCTGGCCNNNNNNNNNN	none	chr19:5276503-5276532	Intron	PTPRS
chr17	7607029	7607045	chr17_7607039_55	Lib037_293T_8k_1.sam	17156	chr17	7607039	ATATCTAAGAAATCTTTGCCCAGGCCAGGCACAGTGGCTCACGCCTATAA	30	25	55	27.386127875258307	34	28	62	30.854497241083024	0	0	0	4.642307659791977	chr17_7607039_55	1	chr17	GTGAGCCACTGTGCCTGGCCTGGGCAAAGA	0	-	7607026	7607056										None	Lib037_293T_8k_1	GTGAGCCACTGTGCCTGGCCNNNNNNNNNN	none	chr17:7607027-7607056	Intron	FXR2
chr17	66287404	66287413	chr17_66287404_55	Lib037_293T_8k_1.sam	18659	chr17	66287404	TGGACCAAGACAAATAGATCCAGGCCAGGCACAGTGGCTCATGCACTTTG	42	13	55	23.366642891095847	48	15	63	26.832815729997478	0	0	0	3.0550504633038935	chr17_66287404_55	1	chr17	ATGAGCCACTGTGCCTGGCCTGGATCTATT	1	-	66287391	66287421										None	Lib037_293T_8k_1	GTGAGCCACTGTGCCTGGCCNNNNNNNNNN	none	chr17:66287392-66287421	Intergenic	APOH-PRKCA
chr17	49154295	49154299	chr17_49154298_55	Lib037_293T_8k_1.sam	18204	chr17	49154298	TACAGGCATGAGCCACTGAGCCTGGCCGGGAGTGCATTGTGAAAAGAATA	25	30	55	27.386127875258307	26	31	57	28.39013913315678	0	0	0	1.4142135623730951	chr17_49154298_55	1	chr17	ATGAGCCACTGAGCCTGGCCGGGAGTGCAT	2	+	49154280	49154310										None	Lib037_293T_8k_1	GTGAGCCACTGTGCCTGGCCNNNNNNNNNN	none	chr17:49154281-49154310	Exon	B4GALNT2
chr17	45401060	45401068	chr17_45401062_55	Lib037_293T_8k_1.sam	18088	chr17	45401062	AATTCTTCTCAAGAAGGCTCCAGGCTAGGCACAGTGGCTCACACCTGTAA	25	30	55	27.386127875258307	30	32	62	30.983866769659336	0	0	0	2.6457513110645907	chr17_45401062_55	1	chr17	GTGAGCCACTGTGCCTAGCCTGGAGCCTTC	1	-	45401049	45401079										None	Lib037_293T_8k_1	GTGAGCCACTGTGCCTGGCCNNNNNNNNNN	none	chr17:45401050-45401079	Intron	ARHGAP27
chr17	43506338	43506343	chr17_43506339_55	Lib037_293T_8k_1.sam	17999	chr17	43506339	AAACAAACAAAAAAAATTGCCAGGCCAGGCACAGTGGCTCACACCTGTAA	19	36	55	26.153393661244042	20	38	58	27.568097504180443	0	0	0	1.707825127659933	chr17_43506339_55	1	chr17	GTGAGCCACTGTGCCTGGCCTGGCAATTTT	0	-	43506326	43506356										None	Lib037_293T_8k_1	GTGAGCCACTGTGCCTGGCCNNNNNNNNNN	none	chr17:43506327-43506356	Exon	DHX8
chr17	32291402	32291405	chr17_32291402_55	Lib037_293T_8k_1.sam	17703	chr17	32291402	GTATGAGCAAAAACACTATCCTGGCCGGGCACAGTGGCTCACGCCTGTAA	8	47	55	19.390719429665317	9	56	65	22.44994432064365	0	0	0	1.118033988749895	chr17_32291402_55	1	chr17	GTGAGCCACTGTGCCCGGCCAGGATAGTGT	1	-	32291389	32291419										None	Lib037_293T_8k_1	GTGAGCCACTGTGCCTGGCCNNNNNNNNNN	none	chr17:32291390-32291419	Exon	RHBDL3
chr15	75198045	75198050	chr15_75198049_55	Lib037_293T_8k_1.sam	14559	chr15	75198049	TAAAGGCGTGAGCCACTGCACCTGGCCAGGGTCCCTAAATTATTGTGCAT	44	11	55	22	51	13	64	25.748786379167466	0	0	0	1.8547236990991407	chr15_75198049_55	1	chr15	GTGAGCCACTGCACCTGGCCAGGGTCCCTA	2	+	75198031	75198061										None	Lib037_293T_8k_1	GTGAGCCACTGTGCCTGGCCNNNNNNNNNN	none	chr15:75198032-75198061	Intergenic	PPCDC-C15orf39
chr15	73725396	73725399	chr15_73725399_55	Lib037_293T_8k_1.sam	14498	chr15	73725399	TATAGGCGTGAGCCACAGTGCCTGGCCAGGAAATACTTCCAGAATACAGA	29	26	55	27.459060435491963	34	30	64	31.937438845342623	0	0	0	1.118033988749895	chr15_73725399_55	1	chr15	GTGAGCCACAGTGCCTGGCCAGGAAATACT	1	+	73725381	73725411										None	Lib037_293T_8k_1	GTGAGCCACTGTGCCTGGCCNNNNNNNNNN	none	chr15:73725382-73725411	Intergenic	CD276-INSYN1
chr15	66385775	66385784	chr15_66385784_55	Lib037_293T_8k_1.sam	14325	chr15	66385784	TACAGGCGTGAGCCACCGCGCCTGGCCTGGATGAAAGTTTTTTTAAAGGG	22	33	55	26.94438717061496	26	39	65	31.843366656181317	0	0	0	3.2489314482696545	chr15_66385784_55	1	chr15	GTGAGCCACCGCGCCTGGCCTGGATGAAAG	2	+	66385766	66385796										None	Lib037_293T_8k_1	GTGAGCCACTGTGCCTGGCCNNNNNNNNNN	none	chr15:66385767-66385796	Upstream	MAP2K1
chr15	52608184	52608191	chr15_52608188_55	Lib037_293T_8k_1.sam	14112	chr15	52608188	ATAGGCTGTGAGCCATTGTGCCTGGCCTGGGTGCTTCTGACTAGAAGAAA	23	32	55	27.129319932501073	27	38	65	32.03123475609393	0	0	0	2.449489742783178	chr15_52608188_55	1	chr15	GTGAGCCATTGTGCCTGGCCTGGGTGCTTC	1	+	52608170	52608200										None	Lib037_293T_8k_1	GTGAGCCACTGTGCCTGGCCNNNNNNNNNN	none	chr15:52608171-52608200	Intron	FAM214A
chr1	51852942	51852946	chr1_51852944_55	Lib037_293T_8k_1.sam	1400	chr1	51852944	AATATTACATAAAAGAATTCCTGGCCAGGCACGGTGGCTCATGCCTATAA	42	13	55	23.366642891095847	51	13	64	25.748786379167466	0	0	0	1.479019945774904	chr1_51852944_55	1	chr1	ATGAGCCACCGTGCCTGGCCAGGAATTCTT	2	-	51852931	51852961										None	Lib037_293T_8k_1	GTGAGCCACTGTGCCTGGCCNNNNNNNNNN	none	chr1:51852932-51852961	Intron	NRDC
chr14	64451309	64451323	chr14_64451319_55	Lib037_293T_8k_1.sam	12909	chr14	64451319	TATAGGCATGAGCCAATGTGCCTGGCCTGGCTTGGTTTTTAATAGATAAT	29	26	55	27.459060435491963	35	30	65	32.4037	0	0	0	4.090767042988393	chr14_64451319_55	1	chr14	ATGAGCCAATGTGCCTGGCCTGGCTTGGTT	2	+	64451301	64451331										None	Lib037_293T_8k_1	GTGAGCCACTGTGCCTGGCCNNNNNNNNNN	none	chr14:64451302-64451331	Exon	MTHFD1
chr14	39105247	39105262	chr14_39105259_55	Lib037_293T_8k_1.sam	12549	chr14	39105259	TTTTCAAAAACTCATCATTCCTGGCCAGGCACAGTGGCTCACGCCGGTAA	20	35	55	26.457513110645905	22	36	58	28.142494558940577	0	0	0	4.520785330006281	chr14_39105259_55	1	chr14	GTGAGCCACTGTGCCTGGCCAGGAATGATG	0	-	39105246	39105276										None	Lib037_293T_8k_1	GTGAGCCACTGTGCCTGGCCNNNNNNNNNN	none	chr14:39105247-39105276	Upstream	SEC23A
chr1	28381592	28381595	chr1_28381595_55	Lib037_293T_8k_1.sam	806	chr1	28381595	TACAGGCATGAGCCACTGCGCCTGGCCTGGCCTATTTTTTTACTTTTTAA	30	25	55	27.386127875258307	37	26	63	31.016124838541646	0	0	0	1.118033988749895	chr1_28381595_55	1	chr1	ATGAGCCACTGCGCCTGGCCTGGCCTATTT	2	+	28381577	28381607										None	Lib037_293T_8k_1	GTGAGCCACTGTGCCTGGCCNNNNNNNNNN	none	chr1:28381578-28381607	Exon	PHACTR4
chr1	27205479	27205490	chr1_27205488_55	Lib037_293T_8k_1.sam	738	chr1	27205488	CCTGTTCAAGAAAGGCCTTCCTGGCCAGGCACGGTGGCTCATGTCTGTAA	43	12	55	22.715633383201094	43	16	59	26.2298	0	0	0	3.92938	chr1_27205488_55	1	chr1	ATGAGCCACCGTGCCTGGCCAGGAAGGCCT	2	-	27205475	27205505										None	Lib037_293T_8k_1	GTGAGCCACTGTGCCTGGCCNNNNNNNNNN	none	chr1:27205476-27205505	Intergenic	SLC9A1-WDTC1
chr12	48898604	48898610	chr12_48898608_55	Lib037_293T_8k_1.sam	9268	chr12	48898608	TACAGGTGTGAGCCACCGTGCCTGGCCTGGAATGACCTTTTGAAAACACA	32	23	55	27.129319932501073	34	26	60	29.732137494637012	0	0	0	2.1354156504062622	chr12_48898608_55	1	chr12	GTGAGCCACCGTGCCTGGCCTGGAATGACC	1	+	48898590	48898620										None	Lib037_293T_8k_1	GTGAGCCACTGTGCCTGGCCNNNNNNNNNN	none	chr12:48898591-48898620	Intergenic	RND1-CCDC65
chr12	44722909	44722914	chr12_44722909_55	Lib037_293T_8k_1.sam	9186	chr12	44722909	GAACATTTAAAATTCAATGCCTGGCCAGGCACAGTGGCTCACACTTGTAA	27	28	55	27.49545416973504	29	31	60	29.9833	0	0	0	1.920286436967152	chr12_44722909_55	1	chr12	GTGAGCCACTGTGCCTGGCCAGGCATTGAA	0	-	44722896	44722926										None	Lib037_293T_8k_1	GTGAGCCACTGTGCCTGGCCNNNNNNNNNN	none	chr12:44722897-44722926	Intron	NELL2
chr12	122759433	122759438	chr12_122759435_55	Lib037_293T_8k_1.sam	10709	chr12	122759435	GCATTAGAATTTTGCTGAACCGGGCCAGGCACAGTGGCTCACACCTGTAA	26	29	55	27.459060435491963	34	32	66	32.984845004941285	0	0	0	1.707825127659933	chr12_122759435_55	1	chr12	GTGAGCCACTGTGCCTGGCCCGGTTCAGCA	0	-	122759422	122759452										None	Lib037_293T_8k_1	GTGAGCCACTGTGCCTGGCCNNNNNNNNNN	none	chr12:122759423-122759452	Exon	DENR
chr12	103944848	103944858	chr12_103944851_55	Lib037_293T_8k_1.sam	10169	chr12	103944851	TACAGGCGTGGGCCACTGCGCCTGGCCAGGATTATTATTCTTAAAGCCTT	43	12	55	22.715633383201094	47	19	66	29.88310559496787	0	0	0	3.766629793329841	chr12_103944851_55	1	chr12	GTGGGCCACTGCGCCTGGCCAGGATTATTA	2	+	103944833	103944863										None	Lib037_293T_8k_1	GTGAGCCACTGTGCCTGGCCNNNNNNNNNN	none	chr12:103944834-103944863	Intron	HSP90B1
chr1	203575734	203575741	chr1_203575740_55	Lib037_293T_8k_1.sam	3561	chr1	203575740	CCTGTAAAACCTCCCTCCAGGCTGGGCACAGTGGCTCACGCCTGTAATCC	15	40	55	24.49489742783178	15	49	64	27.110883423451916	0	0	0	2.29129	chr1_203575740_55	1	chr1	GTGAGCCACTGTGCCCAGCCTGGAGGGAGG	2	-	203575724	203575754										None	Lib037_293T_8k_1	GTGAGCCACTGTGCCTGGCCNNNNNNNNNN	none	chr1:203575725-203575754	Intergenic	OPTC-ATP2B4
chr11	9698389	9698409	chr11_9698397_55	Lib037_293T_8k_1.sam	6840	chr11	9698397	TTACGGGCGTGAGCCACTGTGCCTGACCTGGGTTCTTTTTTTTGAGACGG	19	36	55	26.153393661244042	20	38	58	27.568097504180443	0	0	0	5.9066817155564495	chr11_9698397_55	1	chr11	GTGAGCCACTGTGCCTGACCTGGGTTCTTT	1	+	9698380	9698410										None	Lib037_293T_8k_1	GTGAGCCACTGTGCCTGGCCNNNNNNNNNN	none	chr11:9698381-9698410	Exon	SWAP70
chr1	182943739	182943748	chr1_182943745_55	Lib037_293T_8k_1.sam	3256	chr1	182943745	TACAGGCGTGAGCCACTGCACCTGGCCTGGCCTAGTTTTGATTTTTTTCA	20	35	55	26.457513110645905	23	41	64	30.708305065568176	0	0	0	3.1368774282716245	chr1_182943745_55	1	chr1	GTGAGCCACTGCACCTGGCCTGGCCTAGTT	2	+	182943727	182943757										None	Lib037_293T_8k_1	GTGAGCCACTGTGCCTGGCCNNNNNNNNNN	none	chr1:182943728-182943757	Intron	SHCBP1L
chr11	68886071	68886080	chr11_68886071_55	Lib037_293T_8k_1.sam	7727	chr11	68886071	AGCTTAAAAATAGATCTGTCCAGGCCAGGCACGGTGGCTCATGCCTGTAA	33	22	55	26.94438717061496	34	24	58	28.5657	0	0	0	2.98142	chr11_68886071_55	1	chr11	ATGAGCCACCGTGCCTGGCCTGGACAGATC	2	-	68886058	68886088										None	Lib037_293T_8k_1	GTGAGCCACTGTGCCTGGCCNNNNNNNNNN	none	chr11:68886059-68886088	Intergenic	CPT1A-MRPL21
chr1	153205701	153205705	chr1_153205701_55	Lib037_293T_8k_1.sam	2699	chr1	153205701	GCTAAAGAATTAACAGACGCCAGGCCAGGCACAGTGGCTCATGCCTGTAA	32	23	55	27.129319932501073	32	45	77	37.94733192202055	0	0	0	1.4142135623730951	chr1_153205701_55	1	chr1	ATGAGCCACTGTGCCTGGCCTGGCGTCTGT	1	-	153205688	153205718										None	Lib037_293T_8k_1	GTGAGCCACTGTGCCTGGCCNNNNNNNNNN	none	chr1:153205689-153205718	Intergenic	LELP1-PRR9
chr1	143640595	143640597	chr1_143640597_55	Lib037_293T_8k_1.sam	2552	chr1	143640597	TACAGGTGTGAGCCACCGCGCCTGGCCGGGCATTGATTTCTTAAACAGGA	32	23	55	27.129319932501073	34	25	59	29.154759474226502	0	0	0	0.816497	chr1_143640597_55	1	chr1	GTGAGCCACCGCGCCTGGCCGGGCATTGAT	2	+	143640579	143640609										None	Lib037_293T_8k_1	GTGAGCCACTGTGCCTGGCCNNNNNNNNNN	none	chr1:143640580-143640609	Intergenic	LSP1P5-RNVU1-17
chr11	118950712	118950721	chr11_118950721_55	Lib037_293T_8k_1.sam	8386	chr11	118950721	TACAGGCATGAGCCACCATGCCTGGCCTGGTTTTATACCCTTTTTACAGC	3	52	55	12.489995996796797	3	66	69	14.071247279470288	0	0	0	4.027681991198191	chr11_118950721_55	1	chr11	ATGAGCCACCATGCCTGGCCTGGTTTTATA	3	+	118950703	118950733										None	Lib037_293T_8k_1	GTGAGCCACTGTGCCTGGCCNNNNNNNNNN	none	chr11:118950704-118950733	Intergenic	MIR4492-UPK2
chr10	86837364	86837367	chr10_86837367_55	Lib037_293T_8k_1.sam	5872	chr10	86837367	TACAGGCATGAGCCACTGCACCTGGCCAGGCCATATATTTTTGAAACAGA	24	31	55	27.27636339397171	24	35	59	28.982753492378876	0	0	0	1.247219128924647	chr10_86837367_55	1	chr10	ATGAGCCACTGCACCTGGCCAGGCCATATA	3	+	86837349	86837379										None	Lib037_293T_8k_1	GTGAGCCACTGTGCCTGGCCNNNNNNNNNN	none	chr10:86837350-86837379	Exon	BMPR1A
chr10	7624228	7624231	chr10_7624228_55	Lib037_293T_8k_1.sam	4551	chr10	7624228	CCCTTAAAAATATGCATTCCCAGGCCAGGCACAGTGGCTCATGCCTGTAA	19	36	55	26.153393661244042	25	37	62	30.4138	0	0	0	1.247219128924647	chr10_7624228_55	1	chr10	ATGAGCCACTGTGCCTGGCCTGGGAATGCA	1	-	7624215	7624245										None	Lib037_293T_8k_1	GTGAGCCACTGTGCCTGGCCNNNNNNNNNN	none	chr10:7624216-7624245	Intron	ITIH5
chr10	73585743	73585754	chr10_73585743_55	Lib037_293T_8k_1.sam	5675	chr10	73585743	TCTGCCAATAAAATTAATTCCTGGCCAGGCACAGTGGCTCACACCTGTAA	38	17	55	25.41653005427767	41	19	60	27.910571473905726	0	0	0	3.593976442141304	chr10_73585743_55	1	chr10	GTGAGCCACTGTGCCTGGCCAGGAATTAAT	0	-	73585730	73585760										None	Lib037_293T_8k_1	GTGAGCCACTGTGCCTGGCCNNNNNNNNNN	none	chr10:73585731-73585760	Intron	USP54
chr10	63057554	63057562	chr10_63057559_55	Lib037_293T_8k_1.sam	5415	chr10	63057559	CCATAGTTAAGAATGTCAACCAGGCCAGGCGCAGTGGCTCAGCTGCGCAG	11	44	55	22	13	50	63	25.495097567963924	0	0	0	2.947456530637899	chr10_63057559_55	1	chr10	CTGAGCCACTGCGCCTGGCCTGGTTGACAT	2	-	63057546	63057576										None	Lib037_293T_8k_1	GTGAGCCACTGTGCCTGGCCNNNNNNNNNN	none	chr10:63057547-63057576	Intergenic	EGR2-NRBF2
chr10	53590053	53590065	chr10_53590062_55	Lib037_293T_8k_1.sam	5314	chr10	53590062	TACAGGCGTGAGCCACCATGCCTGGCCTGGATAAGCTTTTTGAAATGCTG	41	14	55	23.958297101421877	46	14	60	25.37715508089904	0	0	0	3.6514837167011076	chr10_53590062_55	1	chr10	GTGAGCCACCATGCCTGGCCTGGATAAGCT	2	+	53590044	53590074										None	Lib037_293T_8k_1	GTGAGCCACTGTGCCTGGCCNNNNNNNNNN	none	chr10:53590045-53590074	Intergenic	MBL2-PCDH15
chr10	13494137	13494143	chr10_13494139_55	Lib037_293T_8k_1.sam	4682	chr10	13494139	GTTTAAAAAAACTGAGATGCCGGGCCAGGCATGGTGGCTCACCCCTGTAA	34	21	55	26.720778431774775	36	23	59	28.77498913987632	0	0	0	1.9720265943665387	chr10_13494139_55	1	chr10	GTGAGCCACCATGCCTGGCCCGGCATCTCA	2	-	13494126	13494156										None	Lib037_293T_8k_1	GTGAGCCACTGTGCCTGGCCNNNNNNNNNN	none	chr10:13494127-13494156	Intron	BEND7
chr10	119737122	119737138	chr10_119737126_55	Lib037_293T_8k_1.sam	6504	chr10	119737126	TACAGACATGAGCCACTGTGCCTGGCCTGGAAATTAAGTTTCTTTTCTAG	41	14	55	23.958297101421877	43	16	59	26.2298	0	0	0	5.3359368645273735	chr10_119737126_55	1	chr10	ATGAGCCACTGTGCCTGGCCTGGAAATTAA	1	+	119737108	119737138										None	Lib037_293T_8k_1	GTGAGCCACTGTGCCTGGCCNNNNNNNNNN	none	chr10:119737109-119737138	Exon	INPP5F
chr10	101724508	101724518	chr10_101724517_55	Lib037_293T_8k_1.sam	6177	chr10	101724517	TAGAGGTGTGAGCCACTGTGCCTGGCTGGGATTTGAAATTTAAAAAAAAA	33	22	55	26.94438717061496	36	24	60	29.393876913398138	0	0	0	3.555277766926235	chr10_101724517_55	1	chr10	GTGAGCCACTGTGCCTGGCTGGGATTTGAA	1	+	101724499	101724529										None	Lib037_293T_8k_1	GTGAGCCACTGTGCCTGGCCNNNNNNNNNN	none	chr10:101724500-101724529	Intergenic	FBXW4-FGF8
chrX	70894344	70894352	chrX_70894348_54	Lib037_293T_8k_1.sam	44504	chrX	70894348	TTAATAAAATATTGGTAAACCAGGCCAGGCGCAGTGGCTCACACCTGTAA	21	33	54	26.324893162176366	23	38	61	29.563490998188964	0	0	0	2.7856776554368237	chrX_70894348_54	1	chrX	GTGAGCCACTGCGCCTGGCCTGGTTTACCA	1	-	70894335	70894365										None	Lib037_293T_8k_1	GTGAGCCACTGTGCCTGGCCNNNNNNNNNN	none	chrX:70894336-70894365	Intron	TEX11
chrX	53493625	53493640	chrX_53493635_54	Lib037_293T_8k_1.sam	44353	chrX	53493635	CACAGAGAAAACCCCATTCCCTGGCCAGGTGCAGTGGCTCACGCCTATAA	16	38	54	24.657656011875904	19	45	64	29.24038303442689	0	0	0	5.010193690500052	chrX_53493635_54	1	chrX	GTGAGCCACTGCACCTGGCCAGGGAATGGG	2	-	53493622	53493652										None	Lib037_293T_8k_1	GTGAGCCACTGTGCCTGGCCNNNNNNNNNN	none	chrX:53493623-53493652	Intergenic	HSD17B10-HUWE1
chrX	44991981	44991986	chrX_44991986_54	Lib037_293T_8k_1.sam	44198	chrX	44991986	TACAGGCGTGAGCCACTGCACCTGGCCTGGTTAGTGGTTTTTAATGCCCC	33	21	54	26.324893162176366	36	26	62	30.59411708155671	0	0	0	2.160246899469287	chrX_44991986_54	1	chrX	GTGAGCCACTGCACCTGGCCTGGTTAGTGG	2	+	44991968	44991998										None	Lib037_293T_8k_1	GTGAGCCACTGTGCCTGGCCNNNNNNNNNN	none	chrX:44991969-44991998	Exon	KDM6A
chrX	19171445	19171449	chrX_19171445_54	Lib037_293T_8k_1.sam	43833	chrX	19171445	TAGGCAAGAAAATAGCAAACCTGGCCTGGCACAGTGGCTCACACCTGTAA	12	42	54	22.44994432064365	12	48	60	24	0	0	0	1.4142135623730951	chrX_19171445_54	1	chrX	GTGAGCCACTGTGCCAGGCCAGGTTTGCTA	1	-	19171432	19171462										None	Lib037_293T_8k_1	GTGAGCCACTGTGCCTGGCCNNNNNNNNNN	none	chrX:19171433-19171462	Intergenic	ADGRG2-PDHA1
chr9	5172646	5172657	chr9_5172649_54	Lib037_293T_8k_1.sam	41744	chr9	5172649	CAATCCGCTTAAAGAGTGGCCAGGCCAGGTGCAGTGGCTCACGCCTGTAA	18	36	54	25.45584412271571	18	36	54	25.45584412271571	0	0	0	3.5456210417116734	chr9_5172649_54	1	chr9	GTGAGCCACTGCACCTGGCCTGGCCACTCT	2	-	5172636	5172666										None	Lib037_293T_8k_1	GTGAGCCACTGTGCCTGGCCNNNNNNNNNN	none	chr9:5172637-5172666	Intron	INSL6
chr9	129574713	129574714	chr9_129574714_54	Lib037_293T_8k_1.sam	43276	chr9	129574714	TACAGGCGTGAGCCACCGTGCCTGGCCAGGGATTACATTTCAACATGAGA	13	41	54	23.08679276123039	14	47	61	25.65151067676132	0	0	0	0.5	chr9_129574714_54	1	chr9	GTGAGCCACCGTGCCTGGCCAGGGATTACA	1	+	129574696	129574726										None	Lib037_293T_8k_1	GTGAGCCACTGTGCCTGGCCNNNNNNNNNN	none	chr9:129574697-129574726	Intergenic	LINC00963-NTMT1
chr9	103218204	103218215	chr9_103218213_54	Lib037_293T_8k_1.sam	42766	chr9	103218213	TACAGGCGTGAGCCACTGTGCCTGGCCTGGCAATTATTTCTTAATCTAGA	15	39	54	24.186773244895647	18	41	59	27.16615541441225	0	0	0	3.590109871423003	chr9_103218213_54	1	chr9	GTGAGCCACTGTGCCTGGCCTGGCAATTAT	0	+	103218195	103218225										None	Lib037_293T_8k_1	GTGAGCCACTGTGCCTGGCCNNNNNNNNNN	none	chr9:103218196-103218225	Intron	LINC01492
chr8	143257209	143257216	chr8_143257212_54	Lib037_293T_8k_1.sam	41638	chr8	143257212	CAGTTAGAAGAAGAAAGGCCCAGGCCAGGCACGGTGGCTCACGCCTATAA	17	37	54	25.079872407968907	18	41	59	27.16615541441225	0	0	0	2.357022603955158	chr8_143257212_54	1	chr8	GTGAGCCACCGTGCCTGGCCTGGGCCTTTC	1	-	143257199	143257229										None	Lib037_293T_8k_1	GTGAGCCACTGTGCCTGGCCNNNNNNNNNN	none	chr8:143257200-143257229	Downstream	ZFP41
chr7	77334801	77334808	chr7_77334805_54	Lib037_293T_8k_1.sam	38576	chr7	77334805	ATGCTGTATAAGAAACATACCCGGCCAGGCATGGTGGCTCACGCCTGTAA	23	31	54	26.70205984563738	27	36	63	31.176914536239792	0	0	0	2.5495097567963922	chr7_77334805_54	1	chr7	GTGAGCCACCATGCCTGGCCGGGTATGTTT	2	-	77334792	77334822										None	Lib037_293T_8k_1	GTGAGCCACTGTGCCTGGCCNNNNNNNNNN	none	chr7:77334793-77334822	Intron	GSAP
chr7	5660864	5660871	chr7_5660867_54	Lib037_293T_8k_1.sam	37522	chr7	5660867	TACTGATGTGAGCCACCATGCCTGGCCTGGGGAACATCTTTAACAGAGGT	35	19	54	25.787593916455254	41	21	62	29.34280150224242	0	0	0	2.29129	chr7_5660867_54	1	chr7	GTGAGCCACCATGCCTGGCCTGGGGAACAT	2	+	5660849	5660879										None	Lib037_293T_8k_1	GTGAGCCACTGTGCCTGGCCNNNNNNNNNN	none	chr7:5660850-5660879	Intron	RNF216
chr7	47589387	47589393	chr7_47589389_54	Lib037_293T_8k_1.sam	38054	chr7	47589389	AAAAAGAAACTACCAAGACCCAGGCCGGGCACAGTGGCTCACACCTGTAA	6	48	54	16.97056274847714	7	55	62	19.621416870348583	0	0	0	2	chr7_47589389_54	1	chr7	GTGAGCCACTGTGCCCGGCCTGGGTCTTGG	1	-	47589376	47589406										None	Lib037_293T_8k_1	GTGAGCCACTGTGCCTGGCCNNNNNNNNNN	none	chr7:47589377-47589406	Intergenic	TNS3-LINC01447
chr7	43482625	43482630	chr7_43482626_54	Lib037_293T_8k_1.sam	37978	chr7	43482626	TATCTTTTAAAATAAGGTGCCTGGCCAGGCACAGTGACTCATGCCTGTAA	18	36	54	25.45584412271571	19	42	61	28.24889378365107	0	0	0	1.8547236990991407	chr7_43482626_54	1	chr7	ATGAGTCACTGTGCCTGGCCAGGCACCTTA	2	-	43482613	43482643										None	Lib037_293T_8k_1	GTGAGCCACTGTGCCTGGCCNNNNNNNNNN	none	chr7:43482614-43482643	Intron	HECW1
chr7	152890126	152890135	chr7_152890134_54	Lib037_293T_8k_1.sam	39835	chr7	152890134	TACAGGCGTGAGCCACTGTGCCTGGCCTGGGCACCATCTTTTAAGATTAG	26	28	54	26.981475126464083	28	34	62	30.854497241083024	0	0	0	3.187475490101845	chr7_152890134_54	1	chr7	GTGAGCCACTGTGCCTGGCCTGGGCACCAT	0	+	152890116	152890146										None	Lib037_293T_8k_1	GTGAGCCACTGTGCCTGGCCNNNNNNNNNN	none	chr7:152890117-152890146	Intergenic	ACTR3B-LINC01287
chr7	13505474	13505478	chr7_13505478_54	Lib037_293T_8k_1.sam	37634	chr7	13505478	TACAGGTGTGAGCCACCGTGCCTGGCCTGGATACACAATTCTAAGTAGAC	19	35	54	25.787593916455254	21	39	60	28.61817604250837	0	0	0	1.4142135623730951	chr7_13505478_54	1	chr7	GTGAGCCACCGTGCCTGGCCTGGATACACA	1	+	13505460	13505490										None	Lib037_293T_8k_1	GTGAGCCACTGTGCCTGGCCNNNNNNNNNN	none	chr7:13505461-13505490	Intergenic	ARL4A-ETV1
chr7	117274869	117274877	chr7_117274874_54	Lib037_293T_8k_1.sam	39163	chr7	117274874	TACAGGCATGAGCCACTGTGCCTGGCCTGGAAAAAGCCACTGCCCTTGAT	6	48	54	16.97056274847714	6	51	57	17.4929	0	0	0	2.7129319932501073	chr7_117274874_54	1	chr7	ATGAGCCACTGTGCCTGGCCTGGAAAAAGC	1	+	117274856	117274886										None	Lib037_293T_8k_1	GTGAGCCACTGTGCCTGGCCNNNNNNNNNN	none	chr7:117274857-117274886	Downstream	WNT2
chr6	53207236	53207243	chr6_53207243_54	Lib037_293T_8k_1.sam	35891	chr6	53207243	TACAGGCGTGAGCCACTGCGCCTGGCCTGGACTTGGTAGAGTTCTTGAAG	30	24	54	26.832815729997478	34	24	58	28.5657	0	0	0	2.4166091947189146	chr6_53207243_54	1	chr6	GTGAGCCACTGCGCCTGGCCTGGACTTGGT	1	+	53207225	53207255										None	Lib037_293T_8k_1	GTGAGCCACTGTGCCTGGCCNNNNNNNNNN	none	chr6:53207226-53207255	Intergenic	GCM1-ELOVL5
chr6	39529505	39529515	chr6_39529507_54	Lib037_293T_8k_1.sam	35693	chr6	39529507	TCAATTTAAAAATGGGTGACCTGGCCAGGCGCAGTGGCTCATGCCTGTAA	26	28	54	26.981475126464083	28	32	60	29.93325909419153	0	0	0	3.40588	chr6_39529507_54	1	chr6	ATGAGCCACTGCGCCTGGCCAGGTCACCCA	2	-	39529494	39529524										None	Lib037_293T_8k_1	GTGAGCCACTGTGCCTGGCCNNNNNNNNNN	none	chr6:39529495-39529524	Intron	KIF6
chr6	156156288	156156299	chr6_156156291_54	Lib037_293T_8k_1.sam	37169	chr6	156156291	TACAGGCATGAGCCACTGTGCCCAGCCTGGATCTGATTTTTTCACATAGG	31	23	54	26.70205984563738	36	25	61	30	0	0	0	4.149966532662911	chr6_156156291_54	1	chr6	ATGAGCCACTGTGCCCAGCCTGGATCTGAT	3	+	156156273	156156303										None	Lib037_293T_8k_1	GTGAGCCACTGTGCCTGGCCNNNNNNNNNN	none	chr6:156156274-156156303	Intergenic	MIR1202-SNORD28B
chr6	153599186	153599196	chr6_153599190_54	Lib037_293T_8k_1.sam	37122	chr6	153599190	TACAGGTGTGAGCCACCGTGCCTGGCCTGGAGATTAAATTTTGACAGGAG	22	32	54	26.533	23	35	58	28.372521918222215	0	0	0	3.2360813064912666	chr6_153599190_54	1	chr6	GTGAGCCACCGTGCCTGGCCTGGAGATTAA	1	+	153599172	153599202										None	Lib037_293T_8k_1	GTGAGCCACTGTGCCTGGCCNNNNNNNNNN	none	chr6:153599173-153599202	Intergenic	RGS17-OPRM1
chr6	149705901	149705910	chr6_149705904_54	Lib037_293T_8k_1.sam	37029	chr6	149705904	GGCCTCTCAAAAGATATTCCTGAGCCAGGCACAGTGGCTCACTCCTATAA	40	14	54	23.664319132398465	91	15	106	36.945906403822335	0	0	0	2.8256636388643286	chr6_149705904_54	1	chr6	GTGAGCCACTGTGCCTGGCTCAGGAATATC	1	-	149705891	149705921										None	Lib037_293T_8k_1	GTGAGCCACTGTGCCTGGCCNNNNNNNNNN	none	chr6:149705892-149705921	Intron	LATS1
chr6	13319180	13319183	chr6_13319180_54	Lib037_293T_8k_1.sam	35158	chr6	13319180	CAAAGACTGAAGAACTGTTCCAGGCCAGGCACAGTGGCTCACGCCAGTAA	36	18	54	25.45584412271571	37	22	59	28.53068523537421	0	0	0	1.247219128924647	chr6_13319180_54	1	chr6	GTGAGCCACTGTGCCTGGCCTGGAACAGTT	0	-	13319167	13319197										None	Lib037_293T_8k_1	GTGAGCCACTGTGCCTGGCCNNNNNNNNNN	none	chr6:13319168-13319197	Intron	TBC1D7
chr6	124029942	124029956	chr6_124029942_54	Lib037_293T_8k_1.sam	36637	chr6	124029942	TCCTTATAAGAATCTAATGCCAGGCCAGGTGCAGTGGTTCACACCTGTAA	40	14	54	23.664319132398465	44	16	60	26.533	0	0	0	5.035871324805669	chr6_124029942_54	1	chr6	GTGAACCACTGCACCTGGCCTGGCATTAGA	3	-	124029929	124029959										None	Lib037_293T_8k_1	GTGAGCCACTGTGCCTGGCCNNNNNNNNNN	none	chr6:124029930-124029959	Exon	NKAIN2
chr6	109201175	109201186	chr6_109201181_54	Lib037_293T_8k_1.sam	36420	chr6	109201181	TACAGGCGTGAGCCACTGCGCCTGGCCCAGCATGATTTTTATTAGTATGT	34	20	54	26.076809620810597	40	23	63	30.331501776206203	0	0	0	3.1815796359028696	chr6_109201181_54	1	chr6	GTGAGCCACTGCGCCTGGCCCAGCATGATT	1	+	109201163	109201193										None	Lib037_293T_8k_1	GTGAGCCACTGTGCCTGGCCNNNNNNNNNN	none	chr6:109201164-109201193	Intron	CCDC162P
chr5	180499079	180499092	chr5_180499088_54	Lib037_293T_8k_1.sam	34966	chr5	180499088	TACAGGCGTGAGCCACCATGCCTGGCCTGGATCTATTTTTAACTTGGATA	30	24	54	26.832815729997478	35	26	61	30.166206257996713	0	0	0	3.958973274443148	chr5_180499088_54	1	chr5	GTGAGCCACCATGCCTGGCCTGGATCTATT	2	+	180499070	180499100										None	Lib037_293T_8k_1	GTGAGCCACTGTGCCTGGCCNNNNNNNNNN	none	chr5:180499071-180499100	Exon	CNOT6
chr5	172471811	172471821	chr5_172471819_54	Lib037_293T_8k_1.sam	34761	chr5	172471819	TACAGGCGTGAGCCACCGCGCCTGGCCAGGACTGCTTTTTTCTTTTACTT	40	14	54	23.664319132398465	47	16	63	27.422618401604176	0	0	0	3.636237371545238	chr5_172471819_54	1	chr5	GTGAGCCACCGCGCCTGGCCAGGACTGCTT	2	+	172471801	172471831										None	Lib037_293T_8k_1	GTGAGCCACTGTGCCTGGCCNNNNNNNNNN	none	chr5:172471802-172471831	Intergenic	SH3PXD2B-LINC01944
chr4	6975497	6975509	chr4_6975508_54	Lib037_293T_8k_1.sam	30744	chr4	6975508	TACAGGTGTGAGCCACTGCGCCTGGCCAGGATCATCTTTTAATAATCAAG	37	17	54	25.079872407968907	41	21	62	29.34280150224242	0	0	0	4.308131845707603	chr4_6975508_54	1	chr4	GTGAGCCACTGCGCCTGGCCAGGATCATCT	1	+	6975490	6975520										None	Lib037_293T_8k_1	GTGAGCCACTGTGCCTGGCCNNNNNNNNNN	none	chr4:6975491-6975520	Exon	TBC1D14
chr4	46566418	46566423	chr4_46566418_54	Lib037_293T_8k_1.sam	31130	chr4	46566418	ATTAGCTAAGAAAAAATATCCCGGCCAGGCACAGTGGCTCACACCTGTAA	13	41	54	23.08679276123039	14	53	67	27.23967694375247	0	0	0	1.854723699099141	chr4_46566418_54	1	chr4	GTGAGCCACTGTGCCTGGCCGGGATATTTT	0	-	46566405	46566435										None	Lib037_293T_8k_1	GTGAGCCACTGTGCCTGGCCNNNNNNNNNN	none	chr4:46566406-46566435	Intergenic	GABRA2-COX7B2
chr3	48876058	48876071	chr3_48876063_54	Lib037_293T_8k_1.sam	28700	chr3	48876063	AAAAAATTTTAAAGCCAATCCAGGCCAGGCACAGTGGCTCACGCCTATAA	31	23	54	26.70205984563738	34	24	58	28.5657	0	0	0	4.060762972443399	chr3_48876063_54	1	chr3	GTGAGCCACTGTGCCTGGCCTGGATTGGCT	0	-	48876050	48876080										None	Lib037_293T_8k_1	GTGAGCCACTGTGCCTGGCCNNNNNNNNNN	none	chr3:48876051-48876080	Intron	SLC25A20
chr22	24354999	24355002	chr22_24355001_54	Lib037_293T_8k_1.sam	27200	chr22	24355001	AGTATTTAGAAACCAAGATCCAGGCCAGGCGCAGTGGCTCATGCCTGTAA	28	26	54	26.981475126464083	33	29	62	30.93541659651604	0	0	0	1.118033988749895	chr22_24355001_54	1	chr22	ATGAGCCACTGCGCCTGGCCTGGATCTTGG	2	-	24354988	24355018										None	Lib037_293T_8k_1	GTGAGCCACTGTGCCTGGCCNNNNNNNNNN	none	chr22:24354989-24355018	Exon	SPECC1L-ADORA2A
chr2	216049938	216049943	chr2_216049938_54	Lib037_293T_8k_1.sam	24859	chr2	216049938	ATTACTCAAAAACTGTATCCCAGGCCAGGTGCAGTGGCTCATGCCTGTAA	16	38	54	24.657656011875904	16	38	54	24.657656011875904	0	0	0	1.920286436967152	chr2_216049938_54	1	chr2	ATGAGCCACTGCACCTGGCCTGGGATACAG	3	-	216049925	216049955										None	Lib037_293T_8k_1	GTGAGCCACTGTGCCTGGCCNNNNNNNNNN	none	chr2:216049926-216049955	Intron	PECR
chr20	36059147	36059151	chr20_36059151_54	Lib037_293T_8k_1.sam	25894	chr20	36059151	TACAGGCGTGAGCCACCGTGCCTGGCCCGGCCTCTTTTATAACATTGATC	17	37	54	25.079872407968907	17	40	57	26.076809620810597	0	0	0	1.5811388300841898	chr20_36059151_54	1	chr20	GTGAGCCACCGTGCCTGGCCCGGCCTCTTT	1	+	36059133	36059163										None	Lib037_293T_8k_1	GTGAGCCACTGTGCCTGGCCNNNNNNNNNN	none	chr20:36059134-36059163	Intergenic	NORAD-EPB41L1
chr20	18290847	18290858	chr20_18290849_54	Lib037_293T_8k_1.sam	25563	chr20	18290849	CCATTAGAAGTTGTGTCCTCCTGGCCGGGCACAGTGGCTCACACCTGTAA	24	30	54	26.832815729997478	27	33	60	29.8496	0	0	0	3.4359213546813843	chr20_18290849_54	1	chr20	GTGAGCCACTGTGCCCGGCCAGGAGGACAC	1	-	18290836	18290866										None	Lib037_293T_8k_1	GTGAGCCACTGTGCCTGGCCNNNNNNNNNN	none	chr20:18290837-18290866	Exon	ZNF133
chr1	94381464	94381470	chr1_94381465_54	Lib037_293T_8k_1.sam	2150	chr1	94381465	ACTTCTAAACTGATTGAGACCTGGCCAGGCATGGTGGCTCATGCCTGTAA	41	13	54	23.08679276123039	49	15	64	27.110883423451916	0	0	0	2.160246899469287	chr1_94381465_54	1	chr1	ATGAGCCACCATGCCTGGCCAGGTCTCAAT	3	-	94381452	94381482										None	Lib037_293T_8k_1	GTGAGCCACTGTGCCTGGCCNNNNNNNNNN	none	chr1:94381453-94381482	Intergenic	ARHGAP29-ABCD3
chr19	38638995	38639002	chr19_38638996_54	Lib037_293T_8k_1.sam	21302	chr19	38638996	AGTTTTAAAATTAACTGGGCCTGGCCAGGCACAGTGGCTCACGCCTGTAA	38	16	54	24.657656011875904	42	16	58	25.92296279363144	0	0	0	2.4166091947189146	chr19_38638996_54	1	chr19	GTGAGCCACTGTGCCTGGCCAGGCCCAGTT	0	-	38638983	38639013										None	Lib037_293T_8k_1	GTGAGCCACTGTGCCTGGCCNNNNNNNNNN	none	chr19:38638984-38639013	Intergenic	EIF3K-ACTN4
chr19	28718479	28718483	chr19_28718480_54	Lib037_293T_8k_1.sam	21020	chr19	28718480	AGATGTTAAGAAAAGGGAACCAGGCCAGGCACAGTGCCTCATGCCTGTAA	18	36	54	25.45584412271571	19	40	59	27.568097504180443	0	0	0	1.479019945774904	chr19_28718480_54	1	chr19	ATGAGGCACTGTGCCTGGCCTGGTTCCCTT	2	-	28718467	28718497										None	Lib037_293T_8k_1	GTGAGCCACTGTGCCTGGCCNNNNNNNNNN	none	chr19:28718468-28718497	Intron	LOC100420587
chr19	11462357	11462366	chr19_11462357_54	Lib037_293T_8k_1.sam	20550	chr19	11462357	ATGATTTTTAAAATCACAGCCAGGCCAGGCACGGTGGCTCACGCCTGTAA	23	31	54	26.70205984563738	26	35	61	30.166206257996713	0	0	0	2.924988129130708	chr19_11462357_54	1	chr19	GTGAGCCACCGTGCCTGGCCTGGCTGTGAT	1	-	11462344	11462374										None	Lib037_293T_8k_1	GTGAGCCACTGTGCCTGGCCNNNNNNNNNN	none	chr19:11462345-11462374	Intron	ELAVL3
[truncated: 12,589 more rows]

## Sheet: HEK293T_2
#BED_Chromosome	BED_Min.Position	BED_Max.Position	BED_Name	Filename	WindowIndex	WindowChromosome	Position	WindowSequence	+.mi	-.mi	bi.sum.mi	bi.geometric_mean.mi	+.total	-.total	total.sum	total.geometric_mean	primer1.mi	primer2.mi	primer.geometric_mean	position.stdev	BED_Site_Name	BED_Score	BED_Site_Chromosome	Site_SubstitutionsOnly.Sequence	Site_SubstitutionsOnly.NumSubstitutions	Site_SubstitutionsOnly.Strand	Site_SubstitutionsOnly.Start	Site_SubstitutionsOnly.End	Site_GapsAllowed.Sequence	Site_GapsAllowed.Length	Site_GapsAllowed.Score	Site_GapsAllowed.Substitutions	Site_GapsAllowed.Insertions	Site_GapsAllowed.Deletions	Site_GapsAllowed.Strand	Site_GapsAllowed.Start	Site_GapsAllowed.End	Cell	Targetsite	TargetSequence	RealignedTargetSequence	range	type	gene
[truncated: 13,643 more rows]

[truncated: 10 more sheets: HEK293T_3, HeLa_1, HeLa_2, HeLa_3, HepG2_1, HepG2_2, HepG2_3, Huh7_1, Huh7_2, Huh7_3]
